# Supplementary material for: Integrated transcriptomic and metabolic analyses provide insights into the maintenance of embryogenic potential and the biosynthesis of phenolic acids and flavonoids involving transcription factors in Larix kaempferi (Lamb.) Carr
Source: Front Plant Sci. 2022 Nov 17;13:1056930. doi: 10.3389/fpls.2022.1056930 (PMC9714495; doi:10.3389/fpls.2022.1056930)
Supplement: Supplementary file 11 [file Table_4.xlsx]

## Sheet: Sheet1
Supplementary Table 4. DAMs between EC and NEC
Meta ID	Formula	Compounds	Class I	Class II	EC-1_CPS	EC-2_CPS	EC-3_CPS	NEC-1_CPS	NEC-2_CPS	NEC-3_CPS	VIP	p_value	FDR	Fold_Change	Log2FC	Type
pme3200	C2H7N3	1-methylguanidine	Nucleotides and derivatives	Nucleotides and derivatives	102960	70421	45490	9	9	9	1.23466	0.048287	0.113576	0.00012336	-12.9848	down
MWS4316	C5H8O2	3-Methacrylic acid	Organic acids	Organic acids	9	9	9	702600	521200	670410	1.2356	0.00774178	0.0465064	70155.9	16.0983	up
MWSmce461	C4H7NO2	L-Azetidine-2-carboxylic acid	Amino acids and derivatives	Amino acids and derivatives	1236000	1294900	792750	2637900	2284200	2438300	1.14212	0.00361895	0.0349602	2.21455	1.14702	up
pme3033	C4H9NO2	N,N-Dimethylglycine	Amino acids and derivatives	Amino acids and derivatives	2594100	2051600	2408600	7006800	3222100	5460500	1.04805	0.117147	0.18632	2.22409	1.15322	up
pmb0484	C5H13NO	Choline	Alkaloids	Alkaloids	17311000	16828000	17366000	35379000	43755000	35932000	1.21676	0.0156093	0.0660488	2.23407	1.15968	up
pme1975	C3H4O4	Malonic acid	Organic acids	Organic acids	738150	939870	859870	360720	294240	274460	1.20896	0.00487156	0.040071	0.366218	-1.44923	down
mws0601	C5H5NO2	Pyrrole-2-carboxylic acid	Organic acids	Organic acids	166640	169080	200160	9	9	9	1.23535	0.0036291	0.0349602	5.03844e-05	-14.2767	down
MWS5173	C4H5N3O	Isocytosine	Nucleotides and derivatives	Nucleotides and derivatives	12099	54565	67111	978100	1432200	1454500	1.18188	0.0144062	0.0643272	28.8903	4.85251	up
pme0006	C5H9NO2	L-Proline	Amino acids and derivatives	Amino acids and derivatives	3521100	3800300	4355600	888490	313700	870080	1.15065	0.000679551	0.0263087	0.177466	-2.49439	down
mws0376	C4H4O4	Fumaric acid	Organic acids	Organic acids	483750	464420	504790	1349600	4084500	1323100	1.08524	0.193347	0.267292	4.65064	2.21743	up
mws0192	C4H6O4	Succinic acid	Organic acids	Organic acids	190050000	120370000	131310000	61610000	67921000	49214000	1.15713	0.0484241	0.113579	0.404648	-1.30526	down
mws0147	C5H10O3	3-Hydroxy-3-methyl butyric acid	Organic acids	Organic acids	1957500	5381600	3257500	156630	333120	216220	1.19422	0.0802978	0.149662	0.0666223	-3.90785	down
pme3096	C3H5NO4	Aminomalonic acid	Organic acids	Organic acids	9526800	5267600	5780800	1095600	2682200	1857200	1.11503	0.053295	0.119307	0.273873	-1.86842	down
pmp001287	C8H9N	N-Benzylmethylene isomethylamine	Alkaloids	Alkaloids	19688000	25673000	22943000	10234000	9023300	6959800	1.19065	0.00506419	0.040071	0.38383	-1.38146	down
mws0628	C7H6O2	4-Hydroxybenzaldehyde	Phenolic acids	Phenolic acids	2058800	1842500	1726800	850690	561370	585660	1.19394	0.000850701	0.0263087	0.354955	-1.49429	down
mws0133	C6H6N2O	Nicotinamide	Others	Vitamin	1335200	1588700	1868700	4402400	2868000	2812000	1.11667	0.067141	0.133166	2.10374	1.07296	up
pme0490	C6H5NO2	Nicotinic acid*	Others	Vitamin	7447700	18141000	17887000	235450	718070	298710	1.19938	0.0570657	0.12277	0.028803	-5.11764	down
Lmbp000668	C6H5NO2	Isonicotinic acid*	Others	Vitamin	7814700	17965000	19173000	245310	623170	299340	1.20671	0.0557006	0.121682	0.0259789	-5.26652	down
pme1216	C6H5NO2	2-Picolinic acid	Organic acids	Organic acids	4724700	7928200	9306200	143370	431160	166400	1.20445	0.03438	0.0989908	0.0337414	-4.88934	down
HJN025	C7H8O2	4-Hydroxybenzyl Alcohol	Phenolic acids	Phenolic acids	9	9	9	52319	430040	65858	1.22253	0.277695	0.359496	20304.3	14.3095	up
mws0566	C7H8O2	4-Methylcatechol	Phenolic acids	Phenolic acids	9	9	9	23626	188060	21850	1.21789	0.29335	0.375111	8649.48	13.0784	up
mws0572	C5H7N3O	5-Methylcytosine	Nucleotides and derivatives	Nucleotides and derivatives	128370	66153	92939	9	9	9	1.23431	0.033594	0.0973994	9.39255e-05	-13.3781	down
mws0251	C5H6N2O2	Thymine	Nucleotides and derivatives	Nucleotides and derivatives	9	9	9	80899	122940	57785	1.23383	0.0446546	0.110901	9689.78	13.2422	up
MWSmce448	C5H6N2O2	Imidazol-1-yl-acetic acid	Organic acids	Organic acids	9	9	9	705480	448120	649700	1.23543	0.0164935	0.06751	66788.9	16.0273	up
Rfmb319	C6H11NO2	Pipecolic acid	Organic acids	Organic acids	7646000	11499000	11648000	6001500	1834900	2907800	1.03671	0.0210592	0.0764539	0.348917	-1.51904	down
ML10181668	C6H11NO2	Cycloleucine	Amino acids and derivatives	Amino acids and derivatives	2614500	2414000	2295100	951570	876090	1029500	1.22574	0.00092786	0.0276701	0.390131	-1.35797	down
Zmdp000376	C5H11N3O	4-Guanidinobutanal	Others	Others	38449000	57255000	57288000	24230000	14422000	19111000	1.14144	0.022577	0.0798805	0.377556	-1.40524	down
mws0425	C5H6O4	Citraconic acid	Organic acids	Organic acids	9	9	9	235510	694900	206940	1.23178	0.138655	0.209229	42124.1	15.3624	up
Zmgn000217	C5H6O4	Methylenesuccinic acid	Organic acids	Organic acids	17043	23602	9333	43395	63496	46799	1.0951	0.0135601	0.0634415	3.07515	1.62066	up
pme2693	C6H14N2O	N-Acetylputrescine	Alkaloids	Alkaloids	188370	223940	282770	1247500	1828000	1136000	1.21013	0.0301745	0.0909894	6.05901	2.59908	up
mws1570	C5H9NO3	Cis-4-Hydroxy-D-proline	Amino acids and derivatives	Amino acids and derivatives	263780	296410	293090	1496200	1240800	642820	1.14773	0.0793062	0.148931	3.96097	1.98586	up
mws0712	C5H9NO3	N-Propionylglycine	Amino acids and derivatives	Amino acids and derivatives	9	9	9	66950	52786	56840	1.23554	0.00508243	0.040071	6539.85	12.675	up
Zmpn000638	C4H9N3O2	3-Guanidinopropionic acid	Organic acids	Organic acids	55514	66826	70756	264660	171330	186050	1.19629	0.0359108	0.101882	3.2214	1.68769	up
pme0243	C5H8O4	Glutaric acid	Organic acids	Organic acids	1564300	1548000	1050100	444250	188460	163230	1.15466	0.00942881	0.0508805	0.191221	-2.38668	down
pme2527	C5H12N2O2	L-Ornithine	Amino acids and derivatives	Amino acids and derivatives	22192	22579	35133	90832	227740	132110	1.16268	0.0912995	0.156862	5.64029	2.49577	up
mws0219	C4H7NO4	L-AsparticAcid	Amino acids and derivatives	Amino acids and derivatives	1508300	1418600	1150300	2826900	3322400	2406500	1.16569	0.0185724	0.0711375	2.09845	1.06932	up
pme0040	C5H5N5	Adenine	Nucleotides and derivatives	Nucleotides and derivatives	1220200	1008800	1212700	4080600	4989100	2786100	1.18263	0.0467386	0.111825	3.44475	1.7844	up
pme2268	C7H7NO2	Trigonelline	Alkaloids	Pyridine alkaloids	1208300	761970	1478200	8462900	17547000	13028000	1.20428	0.0447586	0.110901	11.3204	3.50085	up
Lmqp002784	C7H7NO2	Salicylamide	Alkaloids	Phenolamine	26084	32053	45628	112580	97999	88635	1.17797	0.00224315	0.0292661	2.88357	1.52786	up
pme2482	C7H6O3	Protocatechuic aldehyde	Phenolic acids	Phenolic acids	16153	33431	69871	286880	512900	314550	1.1555	0.0376979	0.103887	9.32845	3.22164	up
Lmbn001981	C7H6O3	2,5-Dihydroxybenzaldehyde	Phenolic acids	Phenolic acids	2939100	1914200	2140000	267830	371620	210750	1.21353	0.0203242	0.0747607	0.121574	-3.0401	down
Lmgn001670	C7H6O3	Salicylic acid	Phenolic acids	Phenolic acids	39596	26073	58281	422490	779170	354210	1.19666	0.0677578	0.133766	12.5524	3.64989	up
mws0749	C7H6O3	4-Hydroxybenzoic acid	Phenolic acids	Phenolic acids	3418000	2022300	2392500	294140	326890	265370	1.2214	0.0308044	0.0921923	0.113165	-3.1435	down
mws2368	C8H10O2	Tyrosol	Phenolic acids	Phenolic acids	9	9	9	36605	116840	39556	1.2305	0.134029	0.20311	7148.19	12.8034	up
MWSmce585	C4H10ClNO2	Methyl 3-aminopropanoate (hydrochloride)	Amino acids and derivatives	Amino acids and derivatives	1471800	1303600	1491000	3543500	3863200	3474700	1.22851	0.000551933	0.0256122	2.55049	1.35077	up
mws0704	C2H8NO4P	O-Phosphorylethanolamine	Alkaloids	Alkaloids	183340	172080	204010	90113	37970	99989	1.03689	0.0153779	0.0660488	0.407686	-1.29447	down
pme0295	C6H11NO3	4-Acetamidobutyric acid	Organic acids	Organic acids	350000	370970	420200	2925200	1566000	2777800	1.20715	0.0413978	0.108702	6.36978	2.67124	up
mws0567	C5H11N3O2	4-Guanidinobutyric acid	Organic acids	Organic acids	876940	1027000	1096900	8185000	7283100	7241700	1.23264	0.00150221	0.0278369	7.56781	2.91988	up
pme0014	C5H9NO4	L-Glutamic acid	Amino acids and derivatives	Amino acids and derivatives	18277000	17798000	22261000	59882000	63000000	65107000	1.22828	3.26179e-05	0.00931163	3.22252	1.68819	up
Zmzn000113	C5H9NO4	L-threo-3-Methylaspartate	Amino acids and derivatives	Amino acids and derivatives	671400	623150	591310	2102500	2232100	2638700	1.22709	0.00793829	0.0470104	3.69768	1.88662	up
Zmyn000247	C5H8O5	2-Hydroxyglutaric Acid	Organic acids	Organic acids	113910	48766	152540	274930	284980	217170	1.0188	0.0177004	0.06958	2.46523	1.30172	up
mws2213	C9H8O2	Cinnamic acid	Phenolic acids	Phenolic acids	2692.4	2356.3	3866.4	18513	22858	12471	1.19794	0.0355725	0.101376	6.03942	2.59441	up
Lmgp000796	C8H7NO2	4-Hydroxymandelonitrile	Alkaloids	Phenolamine	29278000	32358000	29581000	12747000	6774800	9996900	1.17532	0.00150531	0.0278369	0.32361	-1.62767	down
pme1210	C5H11NO2S	L-Methionine	Amino acids and derivatives	Amino acids and derivatives	28896000	28601000	28047000	11500000	5960000	8512900	1.17915	0.00551332	0.040396	0.30362	-1.71966	down
mws0847	C6H7N5	1-Methyladenine	Nucleotides and derivatives	Nucleotides and derivatives	671040	536380	579480	203200	123830	221830	1.17428	0.00156561	0.0278369	0.307158	-1.70295	down
Zmgn000173	C5H10O5	D-Ribose*	Others	Saccharides and Alcohols	27638	53352	51766	647130	386820	445750	1.2083	0.0283141	0.0879809	11.146	3.47846	up
mws0921	C9H10O2	p-Coumaryl alcohol	Phenolic acids	Phenolic acids	4667600	5221700	6319100	2558300	1622700	787010	1.08261	0.00607894	0.0416058	0.306508	-1.706	down
MWSmce283	C9H10O2	Paroxypropione	Phenolic acids	Phenolic acids	76490	84041	77638	9538.5	8867.7	6405.3	1.22925	0.000241427	0.0232031	0.104176	-3.2629	down
Zmgn004894	C8H8O3	Methyl 4-hydroxybenzoate	Organic acids	Organic acids	280350	160880	168090	83141	77457	65379	1.14953	0.0781261	0.148262	0.370868	-1.43102	down
mws0458	C8H8O3	Vanillin	Phenolic acids	Phenolic acids	2768300	1730200	1778600	856530	872970	633960	1.1565	0.0548018	0.120739	0.376521	-1.4092	down
pme2362	C8H8O3	Mandelic acid	Phenolic acids	Phenolic acids	12513	24503	17666	39184	34045	40844	1.09264	0.0134676	0.0634415	2.08612	1.06082	up
mws0183	C7H6O4	Protocatechuic acid*	Phenolic acids	Phenolic acids	396280	359740	449760	797840	2047200	842400	1.05287	0.180137	0.254508	3.05814	1.61265	up
mws0639	C7H6O4	2,3-Dihydroxybenzoic Acid*	Phenolic acids	Phenolic acids	316110	253190	361630	795640	2206600	1018800	1.11757	0.142268	0.214042	4.31938	2.11082	up
mws0180	C7H6O4	2,5-Dihydroxybenzoic Acid; Gentisic Acid*	Phenolic acids	Phenolic acids	158250	95468	184420	461910	1135300	634730	1.14413	0.0952113	0.161348	5.09415	2.34884	up
pmb0819	C10H8N2	3-Indoleacetonitrile	Alkaloids	Plumerane	177210	179830	188730	54556	8433.7	19390	1.10429	0.00556352	0.040396	0.150942	-2.72793	down
MWS1837	C8H15NO2	TranexamicAcid	Organic acids	Organic acids	46486	38283	49121	102720	149920	148520	1.19601	0.0248775	0.0838332	2.99619	1.58313	up
Lmbn001467	C7H13NO3	5-Acetamidopentanoic Acid	Organic acids	Organic acids	14433	29395	18813	146650	78981	182400	1.16647	0.060058	0.12672	6.5138	2.7035	up
pme2589	C6H8O5	2-Oxoadipic acid	Organic acids	Organic acids	211020	269570	198450	9	9	9	1.23577	0.00924447	0.0508805	3.9762e-05	-14.6182	down
Zmjn001813	C7H12O4	Pimelic acid	Organic acids	Organic acids	104150	183480	145610	28287	10643	21979	1.17116	0.0275377	0.0867698	0.14059	-2.83044	down
Lmbn002072	C7H12O4	2-Propylsuccinic acid	Organic acids	Organic acids	72794	109750	103610	19700	1141.3	13528	1.01558	0.00806324	0.0474141	0.120108	-3.0576	down
mws1550	C6H11NO2S	S-Allyl-L-cysteine	Amino acids and derivatives	Amino acids and derivatives	1048100	1084500	949160	477580	48891	103510	1.0302	0.0191244	0.0721168	0.204422	-2.29037	down
Lmbp102601	C9H6O3	7-Hydroxycoumarin	Lignans and Coumarins	Coumarins	9	9	16714	251170	876550	532210	1.06719	0.0937641	0.159782	99.2069	6.63237	up
pme2914	C6H10O5	3-Hydroxy-3-methylpentane-1,5-dioic acid	Amino acids and derivatives	Amino acids and derivatives	807880	1550400	1095300	6173500	8066500	12051000	1.19353	0.0461348	0.111337	7.61268	2.9284	up
Lmqp008175	C10H10O2	Methyl cinnamate	Phenolic acids	Phenolic acids	9	9	9	56007	81196	62296	1.23513	0.0127123	0.0610046	7388.85	12.8511	up
Lmbp000123	C6H13NO2S	L-Homomethionine	Amino acids and derivatives	Amino acids and derivatives	4674400	3774100	4428900	502370	241490	328420	1.21589	0.00266115	0.0322037	0.0832684	-3.58609	down
Lmbn002648	C9H8O3	α-Hydroxycinnamic acid	Phenolic acids	Phenolic acids	165740	54599	137880	366380	1219700	790750	1.09843	0.109404	0.177383	6.63513	2.73012	up
pme1439	C9H8O3	p-Coumaric acid	Phenolic acids	Phenolic acids	25392	12481	25649	73343	196160	137070	1.14692	0.0820812	0.150632	6.40051	2.67819	up
MWSCX015	C9H8O3	Caffeic aldehyde	Phenolic acids	Phenolic acids	88541	73753	71334	207380	403310	325500	1.18039	0.0531999	0.119307	4.00718	2.00259	up
MWSCX017	C9H8O3	4-hydroxyphenyl acrylaldehyde	Others	Others	30373	27204	28958	98251	311070	171460	1.15682	0.11854	0.187323	6.71152	2.74664	up
pme2529	C6H12O5	1,5-Anhydro-D-glucitol	Others	Saccharides and Alcohols	51642	74206	18182	297300	1468100	605920	1.11758	0.167943	0.241329	16.4641	4.04125	up
pme3083	C8H7NO3	2-(Formylamino)benzoic Acid	Phenolic acids	Phenolic acids	81259	81720	93375	139630	329920	257780	1.09338	0.1047	0.172096	2.83721	1.50447	up
pme0021	C9H11NO2	L-Phenylalanine	Amino acids and derivatives	Amino acids and derivatives	51212000	63769000	59818000	27890000	24561000	18851000	1.18769	0.00241635	0.0298827	0.407909	-1.29368	down
pme0281	C8H6O4	Terephthalic acid	Phenolic acids	Phenolic acids	3890400	4775800	3090900	2149900	1623100	2017700	1.13867	0.0440197	0.110712	0.492528	-1.02172	down
Lmrn003000	C9H10O3	2-Hydroxy-3-phenylpropanoic acid	Phenolic acids	Phenolic acids	14232	29168	25059	4349.9	12130	5652.2	1.04486	0.0536617	0.119487	0.32329	-1.6291	down
Lmgp002595	C9H10O3	4'-Hydroxy-3'-methoxyacetophenone (Acetovanillone)	Phenolic acids	Phenolic acids	9	9	9	451660	434580	416620	1.23563	0.000542188	0.0256122	48254.1	15.5584	up
pmc0274	C6H6N4S	6-Methylmercaptopurine	Nucleotides and derivatives	Nucleotides and derivatives	67194000	83890000	77870000	43965000	38744000	30579000	1.16799	0.00409129	0.0369332	0.494807	-1.01506	down
Zmjp000624	C8H9NO3	Pyridoxal	Others	Vitamin	80017	92281	85754	500110	215400	354530	1.16282	0.0808843	0.15014	4.14661	2.05193	up
NK10253223	C8H9NO3	2-Amino-3-methoxybenzoic Acid	Phenolic acids	Phenolic acids	113440	91071	102710	441900	280690	337890	1.20337	0.0315546	0.0934328	3.45185	1.78737	up
Hmtp000776	C8H9NO3	4,5,6-Trihydroxy-2-cyclohexen-1-ylideneacetonitrile	Alkaloids	Alkaloids	1174800	1868300	1754100	551940	736200	587320	1.16118	0.037975	0.104233	0.390949	-1.35495	down
Cmdn000784	C5H4N4O3	Uric acid	Nucleotides and derivatives	Nucleotides and derivatives	1337300	958480	946520	15586	4194.6	12492	1.21565	0.0140282	0.0636605	0.00995361	-6.65056	down
mws0028	C8H8O4	Vanillic acid	Phenolic acids	Phenolic acids	102820	66392	141750	33426	22149	16592	1.13836	0.0608105	0.12726	0.232077	-2.10733	down
Lmmp003042	C8H8O4	Protocatechuic Acid Methyl Ester	Phenolic acids	Phenolic acids	38144	73186	121360	427200	218580	296890	1.09881	0.0454458	0.111085	4.05118	2.01834	up
MWStz091	C8H12N2O2	Cyclo(L-Ala-L-Pro)	Amino acids and derivatives	Amino acids and derivatives	626080	633270	513280	105140	46513	83819	1.2003	0.00184028	0.0278369	0.132838	-2.91226	down
pme1383	C8H11NO3	Pyridoxine	Others	Vitamin	2702600	2914600	3337000	13294000	10851000	12149000	1.22835	0.00381073	0.0357524	4.05329	2.01909	up
Lmbn003524	C9H16O3	9-Oxononanoic acid	Organic acids	Organic acids	36886	45236	31166	13221	9245.5	9561	1.20247	0.0152723	0.0660488	0.282709	-1.82261	down
pme0253	C8H15NO3	N-Acetyl-L-leucine	Amino acids and derivatives	Amino acids and derivatives	51590	39379	53658	458130	313420	335160	1.22372	0.0183713	0.0710188	7.65217	2.93587	up
pme2550	C6H6O6	Cis-Aconitic acid	Organic acids	Organic acids	19024	28163	40023	1277600	4289200	1877900	1.21398	0.116667	0.18632	85.3652	6.41558	up
MA10039492	C6H6O6	Dehydroascorbic acid	Others	Vitamin	9	9	9	765490	859560	766220	1.23558	0.00153214	0.0278369	88565.6	16.4345	up
mws0154	C7H10O5	Shikimic acid	Organic acids	Organic acids	63408	78147	94533	3593600	9898600	5224600	1.22234	0.082584	0.150892	79.2789	6.30887	up
MWS4471	C6H10N2O4	N-Alpha-Acetyl-L-Asparagine	Amino acids and derivatives	Amino acids and derivatives	4269.2	6795.6	9644.1	129480	380680	218750	1.20709	0.0847662	0.151377	35.1979	5.13742	up
mws0242	C8H14O4	SubericAcid	Organic acids	Organic acids	65522	65448	54846	10653	16357	14282	1.21707	0.00149907	0.0278369	0.22222	-2.16994	down
mws1401	C7H14N2O3	L-theanine	Amino acids and derivatives	Amino acids and derivatives	6760300	3658500	5168300	729940	143890	988050	1.08885	0.0288922	0.0890221	0.11945	-3.06552	down
mws0260	C6H14N4O2	L-(+)-Arginine	Amino acids and derivatives	Amino acids and derivatives	22514000	13878000	17857000	55048000	140150000	104380000	1.15804	0.0787565	0.148931	5.52228	2.46526	up
pme1651	C10H9NO2	Indole 3-acetic acid (IAA)	Alkaloids	Plumerane	132080	61081	87757	9	9	9	1.23392	0.0455858	0.111085	9.61135e-05	-13.3449	down
pme0008	C6H13N3O3	L-Citrulline	Amino acids and derivatives	Amino acids and derivatives	250130	254040	224500	745900	1807900	1241200	1.17258	0.0793707	0.148931	5.20812	2.38076	up
HJN007	C6H8O6	ascorbic acid	Others	Vitamin	20281	26625	42115	9	9	9	1.23313	0.0446118	0.110901	0.000303299	-11.687	down
pmb3101	C7H12O5	2-Isopropylmalic Acid	Organic acids	Organic acids	1242900	1386400	1377300	24136000	3747700	7866600	1.07485	0.231228	0.307444	8.92285	3.1575	up
Zmgn001448	C7H12O5	2-Propylmalic Acid	Organic acids	Organic acids	1880800	2189500	1410800	22489000	3816100	10244000	1.04415	0.199016	0.271533	6.66821	2.7373	up
pmf0367	C9H6O4	5,7-Dihydroxychromone	Others	Others	9	9	9	123590	48175	69455	1.23357	0.0698886	0.13603	8934.07	13.1251	up
mws0875	C5H10N2O3S	Cys-Gly	Amino acids and derivatives	Amino acids and derivatives	9	9	9	62348	59886	52738	1.2355	0.00243356	0.0298827	6480.44	12.6619	up
mws1200	C10H10O3	Trans-4-Hydroxycinnamic Acid Methyl Ester	Phenolic acids	Phenolic acids	9	9	9	296540	219210	200440	1.23527	0.0148393	0.0648732	26525.6	14.6951	up
pmb2795	C10H10O3	4-Methoxycinnamic acid	Phenolic acids	Phenolic acids	9	9	9	211020	172680	145120	1.23527	0.011549	0.0580926	19585.9	14.2575	up
mws2212	C9H8O4	Caffeic acid	Phenolic acids	Phenolic acids	14944	28304	86364	192990	383520	223080	1.09137	0.0498203	0.115405	6.1691	2.62506	up
Hmcp009963	C11H18NO+	Candicine	Alkaloids	Phenolamine	660500	535280	728220	1397100	2099400	1214100	1.13634	0.0693246	0.135564	2.44834	1.2918	up
Hmtn001288	C9H10O4	Methyl-(2,4-dihydroxyphenyl)acetate	Phenolic acids	Phenolic acids	241530	280700	359290	31778	24974	21246	1.22337	0.0157103	0.0660488	0.0884813	-3.49848	down
Lmrn001951	C9H10O4	(S)-2-Hydroxy-3-(4-Hydroxyphenyl)Propanoic Acid	Phenolic acids	Phenolic acids	358350	558430	551810	42989	31816	41347	1.22322	0.0202914	0.0747607	0.0790908	-3.66035	down
MWS5206	C9H10O4	Hydroxyphenyllactic acid	Phenolic acids	Phenolic acids	370910	462690	473260	46653	30102	39737	1.22546	0.00578144	0.0412607	0.0891389	-3.4878	down
pme2237	C6H14O6	Dulcitol*	Others	Saccharides and Alcohols	9	9	9	47863	36198	52891	1.23545	0.011532	0.0580926	5072.3	12.3084	up
MWSmce455	C9H10O4	Methyl vanillate	Phenolic acids	Phenolic acids	22834	19183	21878	7152.9	16378	8141.8	1.02289	0.0527944	0.118823	0.495699	-1.01246	down
pme0309	C8H8O5	Methyl gallate	Phenolic acids	Phenolic acids	9	9	9	89456	307310	121150	1.23159	0.126266	0.194524	19182.1	14.2275	up
HJN037	C8H8O5	4-O-Methylgallic Acid	Phenolic acids	Phenolic acids	9	9	9	277630	1096800	536490	1.23215	0.118899	0.187323	70774.8	16.1109	up
Lmrj001341	C8H12N2O3	Cyclo(Ser-Pro)	Amino acids and derivatives	Amino acids and derivatives	2381100	2469700	2425600	751500	582550	682100	1.22689	6.66116e-05	0.0111241	0.277081	-1.85162	down
Wmmn002441	C10H16O3	(E)-linalool-1-oic acid	Lipids	Free fatty acids	4520.6	22222	32040	296310	1144200	607930	1.15317	0.115541	0.1859	34.8477	5.12299	up
pme2732	C12H10O2	1-Naphthylacetic acid	Organic acids	Organic acids	40597	54816	47616	9	9	9	1.23553	0.00733399	0.0454747	0.000188773	-12.3711	down
pmn001492	C11H8O3	Ayapin	Lignans and Coumarins	Coumarins	121570	122800	127940	40858	56801	45517	1.21138	0.00122057	0.0278369	0.384561	-1.37871	down
pme0137	C7H12N2O4	N-α-Acetyl-L-glutamine	Amino acids and derivatives	Amino acids and derivatives	104930	80085	65488	195360	166200	273090	1.13371	0.0439882	0.110712	2.5335	1.34113	up
mws0237	C9H16O4	Anchoic Acid	Organic acids	Organic acids	954260	1200200	1207200	522040	433940	582440	1.18244	0.00741641	0.0454747	0.457637	-1.12772	down
pme0122	C8H16N2O3	N6-Acetyl-L-lysine	Amino acids and derivatives	Amino acids and derivatives	8762000	9186700	7861000	1922600	1527100	1764200	1.23002	0.00168889	0.0278369	0.202013	-2.30748	down
mws0736	C8H16N2O3	N-Glycyl-L-leucine	Amino acids and derivatives	Amino acids and derivatives	630430	473060	585070	2521000	2398000	2037400	1.22251	0.00364256	0.0349602	4.11972	2.04255	up
mws5041	C8H16N2O3	Glycylisoleucine	Amino acids and derivatives	Amino acids and derivatives	781110	406790	610470	2393900	2086800	1859500	1.18037	0.00207649	0.0289959	3.52553	1.81784	up
mws0193	C7H15N3O3	L-Homocitrulline	Amino acids and derivatives	Amino acids and derivatives	558900	444710	449070	149800	119700	84416	1.19889	0.00331058	0.0349602	0.24363	-2.03724	down
pme0278	C7H14N2O4	2,6-Diaminooimelic acid	Organic acids	Organic acids	225980	206830	221890	397990	535440	551860	1.19513	0.0282231	0.0879809	2.26866	1.18184	up
Zmyn000453	C6H8O7	Isocitric Acid	Organic acids	Organic acids	6423000	6423000	8789000	15024000	25520000	19218000	1.16156	0.0455209	0.111085	2.76228	1.46586	up
MWSmce221	C10H8O4	5,7-Dihydroxy-4-methylcoumarin*	Lignans and Coumarins	Coumarins	9	9	9	244120	301200	412030	1.2353	0.0230393	0.0804163	35457.4	15.1138	up
MWSslk135	C10H8O4	7,8-Dihydroxy-4-methylcoumarin*	Lignans and Coumarins	Coumarins	9	9	9	372830	316300	492010	1.23551	0.0168655	0.0680324	43745.9	15.4169	up
pme2993	C10H8O4	Scopoletin(7-Hydroxy-5-methoxycoumarin)	Lignans and Coumarins	Coumarins	9	9	9	154930	144440	180020	1.23567	0.0043354	0.0381059	17755.2	14.116	up
mws0277	C7H12O6	Quinic Acid	Organic acids	Organic acids	12431000	14196000	16751000	34696000	52964000	40150000	1.19029	0.029759	0.090689	2.94642	1.55897	up
MWS1933	C10H11NO3	N-(2-Methylbenzoyl)glycine	Amino acids and derivatives	Amino acids and derivatives	9	9	9	40803	21855	98784	1.23007	0.145626	0.216366	5979.33	12.5458	up
mws1189	C6H10O7	D-Galacturonic acid*	Others	Saccharides and Alcohols	683090	320670	277430	150100	116520	149500	1.08191	0.153249	0.224496	0.324792	-1.62241	down
pme3705	C6H10O7	D-Glucoronic acid*	Others	Saccharides and Alcohols	613950	476890	389790	218200	172230	206820	1.17433	0.0406669	0.107902	0.403376	-1.3098	down
mws0014	C10H10O4	Ferulic acid*	Phenolic acids	Phenolic acids	66260	34259	23327	96265	97147	89404	1.0225	0.0498935	0.115405	2.28361	1.19132	up
mws2104	C7H14O6	D-Pinitol	Others	Saccharides and Alcohols	10901	6609.1	7596.1	41010	53673	36619	1.20465	0.015598	0.0660488	5.22986	2.38677	up
pmp001235	C12H18O2	Cinidilide	Others	Others	39435	9219.2	24774	133880	130360	63860	1.05615	0.0506764	0.115792	4.46831	2.15973	up
Lmrj002698	C10H16N2O2	Cyclo(Val-Pro)	Amino acids and derivatives	Amino acids and derivatives	1408700	1295700	1318000	232950	61279	170480	1.16362	9.79513e-05	0.0136315	0.11553	-3.11366	down
pmb2497	C9H10O5	4-Hydroxy-3-methoxymandelate	Phenolic acids	Phenolic acids	629880	759060	810170	252610	191040	190270	1.21231	0.00502371	0.040071	0.288262	-1.79455	down
NK10251888	C8H18N4O2	NG,NG-Dimethyl-L-arginine	Amino acids and derivatives	Amino acids and derivatives	8272700	5589500	7610400	28928000	32702000	34162000	1.21995	0.000771765	0.0263087	4.46113	2.15741	up
MWS5164	C8H18N4O2	N,N'-Dimethylarginine;SDMA	Amino acids and derivatives	Amino acids and derivatives	8445000	5713200	6675200	27294000	15520000	33169000	1.14909	0.0680428	0.133766	3.64717	1.86678	up
mws0282	C11H12N2O2	L-Tryptophan	Amino acids and derivatives	Amino acids and derivatives	34727000	34519000	32715000	15409000	8667600	10998000	1.18091	0.00429198	0.0381059	0.344	-1.53952	down
Zmgn002106	C11H13NO3	N-Acetyl-L-phenylalanine	Amino acids and derivatives	Amino acids and derivatives	110540	166180	184390	423250	1017300	280890	1.01472	0.202511	0.275401	3.73325	1.90043	up
MWSslk120	C11H13NO3	N-Acetyl-DL-phenylalanine	Amino acids and derivatives	Amino acids and derivatives	97907	170120	158410	371400	319430	207420	1.02864	0.0648409	0.131095	2.10641	1.07478	up
MA10107783	C10H8O5	3-[(1-Carboxyvinyl)oxy]benzoic acid	Phenolic acids	Phenolic acids	10374	19340	13176	304190	210990	172210	1.21515	0.0311703	0.0928292	16.0268	4.00242	up
MWSmce332	C11H12O4	3,4-Dimethoxycinnamic acid	Phenolic acids	Phenolic acids	9	9	9	134900	74196	130520	1.23491	0.0285445	0.0882765	12578.4	13.6187	up
mws1212	C11H12O4	Methyl ferulate	Phenolic acids	Phenolic acids	9	9	9	83116	42498	86190	1.23442	0.0375538	0.103833	7844.59	12.9375	up
Lmsn000954	C8H16O6	Dambonitol	Others	Saccharides and Alcohols	22406	40056	64039	689950	222920	665780	1.15827	0.0849631	0.151377	12.4793	3.64147	up
MWSslk124	C11H12O4	DL-Benzylsuccinic acid	Organic acids	Organic acids	9	9	9	25574	18339	28722	1.23523	0.015749	0.0660488	2690.19	11.3935	up
Zmyn000108	C6H10O8	D-Saccharic acid	Others	Saccharides and Alcohols	123860	110240	163700	378890	777180	717920	1.17355	0.0558948	0.121682	4.71088	2.236	up
Hmcp003783	C13H10N2O	1-Acetyl-β-carboline	Alkaloids	Plumerane	675110	672640	838480	71777	42750	71173	1.21993	0.00553213	0.040396	0.0849407	-3.5574	down
Zmjp003163	C12H18O3	Jasmonic acid	Organic acids	Organic acids	9	9	9	238060	168010	269380	1.23541	0.0172586	0.0689517	25016.7	14.6106	up
Lmhp002764	C11H18N2O2	Cyclo(Pro-Leu)	Amino acids and derivatives	Amino acids and derivatives	563280	512120	536950	115440	26255	110580	1.11211	0.000833275	0.0263087	0.156464	-2.6761	down
Hmyp002656	C11H11NO4	Methyl dioxindole-3-acetate	Alkaloids	Plumerane	199800	317130	397010	113960	95611	159150	1.06986	0.0745107	0.143675	0.403441	-1.30957	down
MWS4296	C11H14N2O3	Glycylphenylalanine	Amino acids and derivatives	Amino acids and derivatives	863450	685390	763000	2450100	1873400	1793100	1.20085	0.0204698	0.0749661	2.64577	1.40369	up
mws0520	C11H13NO4	N-Acetyl-L-tyrosine	Amino acids and derivatives	Amino acids and derivatives	63785	98362	76732	39625	24644	31169	1.14667	0.0273772	0.0867698	0.399524	-1.32364	down
mws1429	C13H20O3	Vomifoliol	Terpenoids	Monoterpenoids	9	9	9	80645	85444	104500	1.23559	0.00646124	0.0428185	10021.8	13.2909	up
MWS2010	C9H10N2O5	3-nitro-L-tyrosine	Amino acids and derivatives	Amino acids and derivatives	9	9	9	17223	34373	22757	1.2338	0.0391762	0.105573	2753.81	11.4272	up
pme1194	C9H13N3O4	Deoxycytidine	Nucleotides and derivatives	Nucleotides and derivatives	15844000	12110000	9472900	659620	403550	589390	1.2252	0.0230312	0.0804163	0.0441543	-4.5013	down
pme3882	C9H12N2O5	2'-Deoxyuridine	Nucleotides and derivatives	Nucleotides and derivatives	53473	45191	58223	9	9	9	1.23516	0.0052617	0.040071	0.000172098	-12.5045	down
MWStz100	C8H12N4O4	5-Aza-2'-deoxycytidine	Nucleotides and derivatives	Nucleotides and derivatives	244350	319050	343950	35785	23875	26110	1.22355	0.0108434	0.0565891	0.094528	-3.40311	down
Lmhp001461	C11H20N2O3	Pro-Leu	Amino acids and derivatives	Amino acids and derivatives	505420	916440	476810	2662300	2532700	2496000	1.18211	0.00242718	0.0298827	4.05073	2.01818	up
Lmhp001670	C11H22N2O3	Val-Leu	Amino acids and derivatives	Amino acids and derivatives	518110	426150	416340	1435800	1220200	1047900	1.20288	0.0143685	0.0643272	2.72225	1.4448	up
Hmlp001371	C12H14N2O3	Cyclo(Tyr-Ala)	Amino acids and derivatives	Amino acids and derivatives	310510	284510	318590	84733	72018	85020	1.22835	0.000537948	0.0256122	0.264633	-1.91794	down
pme1313	C11H12N2O4	N'-Formylkynurenine	Amino acids and derivatives	Amino acids and derivatives	344380	369980	293000	182170	49938	143400	1.00012	0.0162742	0.0671435	0.372764	-1.42366	down
mws4176	C12H16N2O3	DL-Alanyl-DL-phenylalanine	Amino acids and derivatives	Amino acids and derivatives	160410	115730	151320	491440	414820	318710	1.18202	0.0267176	0.0861358	2.8657	1.51889	up
MWS2910	C10H15N3O4	5-Methyl-2'-deoxycytidine	Nucleotides and derivatives	Nucleotides and derivatives	1070700	724410	871310	14528	31959	32835	1.21916	0.0130354	0.0618441	0.0297485	-5.07104	down
pme0264	C10H14N2O5	Thymidine	Nucleotides and derivatives	Nucleotides and derivatives	8796200	6043800	6705900	327820	129270	309440	1.21286	0.0136379	0.0634415	0.0355766	-4.81293	down
pme3732	C9H13N3O5	Cytidine	Nucleotides and derivatives	Nucleotides and derivatives	18216000	13647000	16353000	5143800	2313200	1339000	1.13471	0.00183582	0.0278369	0.182429	-2.45459	down
mws0248	C9H12N2O6	Uridine	Nucleotides and derivatives	Nucleotides and derivatives	391050	315850	403890	245280	109760	134170	1.06561	0.019185	0.0721168	0.440416	-1.18306	down
MWSmce295	C9H12N2O6	1-beta-D-Arabinofuranosyluracil	Nucleotides and derivatives	Nucleotides and derivatives	990860	739350	1082700	350750	92576	70925	1.09453	0.00519899	0.040071	0.182818	-2.45152	down
Lmhp003064	C14H16N2O2	Cyclo(Pro-Phe)	Amino acids and derivatives	Amino acids and derivatives	189040	158430	100040	52738	34375	39183	1.16475	0.0492821	0.114946	0.282219	-1.82511	down
Lmhp002031	C12H24N2O3	Leu- Leu	Amino acids and derivatives	Amino acids and derivatives	322190	275400	295090	1224800	776630	789920	1.19075	0.0489933	0.114592	3.12693	1.64475	up
pme2563	C8H14N2O5S	γ-Glu-Cys	Amino acids and derivatives	Amino acids and derivatives	30735	28770	33871	15707	15586	11203	1.18209	0.00127236	0.0278369	0.455106	-1.13572	down
pme3961	C10H13N5O3	Deoxyadenosine	Nucleotides and derivatives	Nucleotides and derivatives	3190100	1414800	1793000	679580	610350	521650	1.13927	0.104334	0.171832	0.283152	-1.82035	down
pme2776	C10H12N4O4	2'-Deoxyinosine	Nucleotides and derivatives	Nucleotides and derivatives	194530	102950	117230	11497	44062	11948	1.11451	0.0418284	0.109146	0.162781	-2.61899	down
pma3101	C11H14NO6+	Nicotinate D-ribonucleoside	Others	Vitamin	66918	94723	134920	222120	198370	192160	1.09222	0.0193544	0.0721168	2.06585	1.04673	up
Hmlp002558	C15H20N2O2	Cyclo(Tyr-Leu)	Amino acids and derivatives	Amino acids and derivatives	370000	366530	385160	185910	77036	132310	1.11783	0.014133	0.0637895	0.352375	-1.50481	down
MWStz211	C14H16N2O3	Cyclo(L-Phe-trans-4-hydroxy-L-Pro)	Amino acids and derivatives	Amino acids and derivatives	209870	184430	121890	22429	10702	13638	1.20734	0.0250533	0.0838332	0.0906042	-3.46428	down
MWS4309	C13H15N3O3	Glycyl-tryptophan	Amino acids and derivatives	Amino acids and derivatives	176500	136720	156830	582410	512940	429330	1.21268	0.0114122	0.0580926	3.24365	1.69762	up
Lmhp001732	C14H18N2O3	Pro-Phe	Amino acids and derivatives	Amino acids and derivatives	181620	156860	137030	1002100	674850	513860	1.18728	0.056622	0.122485	4.60728	2.20392	up
Lmtn004049	C15H20O4	Abscisic acid	Organic acids	Organic acids	21250	22909	23208	200130	662100	153750	1.1599	0.190681	0.264923	15.0813	3.91469	up
Lmhp002001	C14H20N2O3	Val-Phe	Amino acids and derivatives	Amino acids and derivatives	218300	181340	208740	1132100	697030	790170	1.20906	0.0359944	0.101882	4.30537	2.10614	up
pme1119	C10H12N4O5	Inosine	Nucleotides and derivatives	Nucleotides and derivatives	9	9	9	137600	213570	142270	1.23494	0.0216169	0.0773375	18275.6	14.1576	up
mws1173	C15H12O5	Garbanzol	Flavonoids	Flavonols	9	9	9	20841	57457	41355	1.2323	0.0639126	0.131095	4431.59	12.1136	up
pme0376	C15H12O5	Naringenin	Flavonoids	Flavanones	49205	142580	178920	999080	1379400	561670	1.12916	0.0648118	0.131095	7.93124	2.98755	up
mws0914	C15H12O5	Pinobanksin	Flavonoids	Flavanonols	9	9	9	69215	383700	83151	1.227	0.223672	0.297872	19854.3	14.2772	up
pme3472	C12H16O7	Arbutin	Phenolic acids	Phenolic acids	9988.4	11367	6901.7	120080	171180	116860	1.22001	0.0183065	0.0710188	14.4431	3.85231	up
Lmmn003323	C16H32O3	2-hydroxyhexadecanoic acid	Organic acids	Organic acids	12238000	13978000	15504000	1965200	2062400	776800	1.18839	0.00191947	0.0281185	0.115158	-3.11831	down
pme3285	C15H14O5	Afzelechin (3,5,7,4'-Tetrahydroxyflavan)	Flavonoids	Flavanols	25130	179620	164970	4456700	2294500	3330000	1.1586	0.0345441	0.0991214	27.2671	4.76909	up
MWSslk154	C12H20O7	Triethyl citrate	Organic acids	Organic acids	600550	499080	498340	1185200	1832800	1003200	1.1334	0.0823885	0.150865	2.51644	1.33139	up
mws5035	C15H22N2O3	Leucylphenylalanine	Amino acids and derivatives	Amino acids and derivatives	90947	101440	109240	9	9	9	1.23545	0.00276751	0.032532	8.95145e-05	-13.4475	down
Lmbn006152	C18H32O2	(9Z,11E)-Octadecadienoic acid	Lipids	Free fatty acids	26588	25068	34236	11055	7873	7105	1.18943	0.0102128	0.0539729	0.30309	-1.72218	down
Hmhp001812	C11H15N5O4	2'-O-Methyladenosine	Nucleotides and derivatives	Nucleotides and derivatives	4707600	3855600	5068000	2008100	1055800	1709800	1.14694	0.0035644	0.0349602	0.350204	-1.51373	down
Lmyn012331	C18H34O2	Petroselinic acid	Lipids	Free fatty acids	3679900	3294500	4092700	998940	974560	1054700	1.2269	0.00684992	0.0443386	0.273622	-1.86974	down
mws2623	C18H34O2	11-Octadecanoic acid(Vaccenic acid)	Lipids	Free fatty acids	4136400	3203600	4659900	1039600	966300	1089600	1.21423	0.0193786	0.0721168	0.25796	-1.95478	down
pme3350	C10H13N5O5	8-Hydroxy-2-deoxyguanosine	Nucleotides and derivatives	Nucleotides and derivatives	196350	172070	159380	18001	13590	11324	1.22816	0.00354771	0.0349602	0.0813092	-3.62044	down
Hmyp008708	C16H12O5	Izalpinin	Flavonoids	Flavonols	148340	324100	357060	9	9	9	1.23354	0.0507545	0.115792	3.25497e-05	-14.907	down
mws0129	C16H12O5	Genkwanin	Flavonoids	Flavones	426240	673040	1115300	5772.2	5031.3	12469	1.21481	0.0684058	0.134082	0.0105088	-6.57226	down
pmp000968	C16H12O5	Wogonin	Flavonoids	Flavones	515600	1118400	1163200	9	9	9	1.23414	0.0466672	0.111825	9.65251e-06	-16.6607	down
mws0051	C16H12O5	Acacetin	Flavonoids	Flavones	442130	941890	1076400	3417.7	1430	2383	1.2245	0.0514198	0.116952	0.00293881	-8.41055	down
Hmlp005105	C16H12O5	3,7-dihydroxy-4'-methoxyflavone	Flavonoids	Flavones	214190	379480	595540	7002.8	10245	6927.8	1.21715	0.0721753	0.139829	0.0203291	-5.62031	down
mws0668	C10H12N4O6	Xanthosine	Nucleotides and derivatives	Nucleotides and derivatives	1497800	1339600	1714600	865530	240210	500910	1.03201	0.0154959	0.0660488	0.352955	-1.50244	down
MWSslk110	C13H16O7	Helecin	Others	Saccharides and Alcohols	9	9	9	210040	312890	183230	1.23477	0.0270479	0.0865324	26154.1	14.6747	up
pmp001269	C18H39NO	Hexadecyl ethanolamine	Alkaloids	Alkaloids	1974500	1639500	1447600	627310	580790	341320	1.17015	0.00583914	0.0413193	0.306113	-1.70787	down
pme0088	C15H10O6	Luteolin	Flavonoids	Flavones	3206.9	4829.3	6611.7	24734	42725	20330	1.16957	0.0678681	0.133766	5.99328	2.58335	up
MWSHY0089	C16H14O5	5,4'-Dihydroxy-7-methoxyflavanone (Sakuranetin)	Flavonoids	Flavanones	70891	151140	134960	9	9	9	1.23407	0.0398844	0.106401	7.56322e-05	-13.6906	down
Cmsp008121	C16H14O5	7-O-Methylnaringenin	Flavonoids	Flavanones	56181	146710	123310	9	9	9	1.23316	0.0569966	0.12277	8.27711e-05	-13.5605	down
mws1521	C13H18O7	Salicin	Phenolic acids	Phenolic acids	41544	36163	46708	82202	169860	112580	1.13598	0.0874039	0.152561	2.93085	1.55132	up
Hmcp004650	C16H30O4	Hexadecanedioic acid	Lipids	Free fatty acids	9	9	9	22636	143980	11540	1.21382	0.29653	0.377443	6598.37	12.6879	up
Zmyn005252	C17H34O3	3-Hydroxy-palmitic acid methyl ester	Lipids	Free fatty acids	7761800	7136100	7446400	918210	1052300	418720	1.20074	1.5315e-05	0.00931163	0.106928	-3.22529	down
mws1094	C15H12O6	Dihydrokaempferol	Flavonoids	Flavanonols	27369	42233	54983	88372	150420	98596	1.10028	0.0502019	0.115478	2.70809	1.43728	up
Lmyn003835	C14H10O7	4-(3,4,5-Trihydroxybenzoxy)benzoic acid	Phenolic acids	Phenolic acids	10038	245820	650360	3548600	7347400	4177500	1.02101	0.05351	0.119468	16.6334	4.05601	up
pme0460	C15H14O6	Epicatechin*	Flavonoids	Flavanols	1844.9	11831	31132	250570	538380	407060	1.12806	0.0426232	0.109177	26.6919	4.73833	up
Lmhn004030	C15H14O6	5,7,3',4',5'-Pentahydroxyflavan (Tricetiflavan)	Flavonoids	Flavanols	26388	321830	925640	3876200	9605900	6464400	1.04915	0.0607373	0.12726	15.6583	3.96886	up
mws0054	C15H14O6	Catechin*	Flavonoids	Flavanols	4311.2	9822.2	40869	1641800	1736000	1686800	1.1981	3.3455e-05	0.00931163	92.0796	6.52481	up
pmb2657	C10H18N4O6	Argininosuccinic acid	Organic acids	Organic acids	87225	132500	112780	709360	665620	582570	1.22083	0.00206985	0.0289959	5.88728	2.5576	up
mws2120	C13H8O8	Brevifolin carboxylic acid	Phenolic acids	Phenolic acids	7611	16757	40883	1181800	1507000	936260	1.20433	0.0185598	0.0711375	55.5556	5.79586	up
pmb2893	C14H20N4O3	N-p-Coumaroylhydroxyagmatine	Alkaloids	Phenolamine	243160	245970	220080	21185	18772	13670	1.23017	0.000718981	0.0263087	0.0756151	-3.72518	down
Zmdn001564	C14H18N2O5	γ-Glutamylphenylalanine	Amino acids and derivatives	Amino acids and derivatives	215580	261050	219430	83311	28471	39007	1.14831	0.00132735	0.0278369	0.216632	-2.20668	down
pmp001204	C17H14O5	Apigenin-7,4'-dimethylether	Flavonoids	Flavones	11229	19485	21305	9	9	9	1.23358	0.0305411	0.0917331	0.000519041	-10.9119	down
ML10195036	C18H37NO2	3-Dehydrosphinganine	Lipids	Sphingolipids	2178700	1991800	2224700	14715	22168	9527.1	1.2303	0.00110105	0.0278369	0.00725702	-7.10641	down
Lmhn001386	C12H12O9	Vnilloyltartaric acid	Phenolic acids	Phenolic acids	127150	114530	114260	9	9	9	1.23566	0.00128228	0.0278369	7.58555e-05	-13.6864	down
pmp001127	C16H12O6	Chrysoeriol	Flavonoids	Flavones	4358.8	20892	36149	9	9	9	1.21651	0.155653	0.226825	0.000439741	-11.1511	down
pmp000971	C16H12O6	6-Demethoxy-7-methylcapillarisin	Others	Others	12885	1298.2	4308.5	9	9	9	1.20628	0.218199	0.291981	0.00146011	-9.4197	down
Zmhn001926	C13H16O8	1-O-Salicyloyl-β-D-glucose	Phenolic acids	Phenolic acids	2443400	3046800	2152600	587910	633890	442260	1.21629	0.013752	0.0634415	0.217729	-2.19939	down
pmb3142	C13H16O8	Salicylic acid-2-O-glucoside	Phenolic acids	Phenolic acids	5312000	3486400	4516700	1500600	467450	1013000	1.12003	0.0094184	0.0508805	0.223885	-2.15917	down
Hmtn001302	C13H16O8	Glucosyloxybenzoic acid	Phenolic acids	Phenolic acids	1774600	2658000	1781100	611190	802530	389170	1.15442	0.0247422	0.0838332	0.290148	-1.78514	down
Zmyn005384	C18H36O3	2R-Hydroxyoctadecanoic Acid	Lipids	Free fatty acids	47933	51726	59743	13747	24950	10380	1.13743	0.00336027	0.0349602	0.307882	-1.69955	down
Hmyp002315	C15H10O7	3,5,7,4'--Tetrahydroxy-Coumaronochromone	Others	Others	9	9	9	49478	126720	76078	1.23317	0.0655397	0.1315	9343.56	13.1898	up
Hmcn002875	C15H10O7	6-Hydroxyluteolin	Flavonoids	Flavones	9	9	9	16658	34359	13289	1.23162	0.081767	0.150632	2381.7	11.2178	up
Zmhn000892	C13H18O8	4-O-Glucosyl-3,4-dihydroxybenzyl alcohol	Phenolic acids	Phenolic acids	614560	736300	608540	216790	35152	145270	1.05529	0.00185796	0.0278369	0.202721	-2.30243	down
Hmqn000843	C13H18O8	Tachioside	Phenolic acids	Phenolic acids	37757	52803	82844	182520	231340	199860	1.16572	0.00170233	0.0278369	3.53925	1.82344	up
mws0044	C15H12O7	Dihydroquercetin(Taxifolin)	Flavonoids	Flavanonols	48794	85969	97476	1438600	2369800	1265200	1.2149	0.0420953	0.109177	21.8465	4.44933	up
Hmqn003268	C15H12O7	5,7,3',4',5'-Pentahydroxydihydroflavone	Flavonoids	Flavanones	9	9	9	144550	404200	199300	1.2331	0.0874633	0.152561	27705.6	14.7579	up
mws0049	C15H14O7	Gallocatechin*	Flavonoids	Flavanols	9	9	9	18278000	54998000	31170000	1.23438	0.0836414	0.151377	3.86837e+06	21.8833	up
mws0042	C15H14O7	Epigallocatechin*	Flavonoids	Flavanols	9	12059	28253	13102000	39753000	22347000	1.09278	0.085025	0.151377	1865.08	10.865	up
pmb0496	C15H22N4O3	N-Feruloylagmatine	Alkaloids	Phenolamine	9	9	9	75753	1077400	505710	1.22173	0.196925	0.270448	61439.4	15.9069	up
Zmpn003698	C20H34O2	11,14,17-Eicosatrienoic acid	Lipids	Free fatty acids	13402	7694.2	13139	3011.5	2982.2	2427.9	1.18591	0.0424345	0.109177	0.245992	-2.02331	down
Lmbn006210	C20H34O2	Dihomo-gamma-linolenic acid; (8Z,11Z,14Z)-Icosatrienoic acid	Lipids	Free fatty acids	12308	8189.4	12073	9	9	9	1.23424	0.0148189	0.0648732	0.000828974	-10.2364	down
pme1086	C10H17N3O6S	Glutathione reduced form	Amino acids and derivatives	Amino acids and derivatives	4162800	3471900	3033200	74633	263070	61838	1.19701	0.00728993	0.0454747	0.0374526	-4.73879	down
Lmsn004674	C15H18O7	1-O-Cinnamoyl-β-D-glucose	Phenolic acids	Phenolic acids	9	9	9	67614	93946	60793	1.23489	0.0180992	0.0706208	8235.3	13.0076	up
Zmyn004449	C18H30O4	9-Hydroxy-12-oxo-10(E),15(Z)-octadecadienoic acid	Lipids	Free fatty acids	17977	23250	23438	7717.7	4122.4	5823.1	1.18042	0.00376455	0.0357204	0.273149	-1.87224	down
pmb2804	C18H32O4	13-HPODE	Lipids	Free fatty acids	44487	60260	97364	16857	17375	18531	1.15892	0.0863084	0.152041	0.26106	-1.93755	down
Lmtn003441	C15H20O7	2-Acetyl-3-hydroxyphenyl-1-O-glucoside	Phenolic acids	Phenolic acids	9	9	9	71069	79736	49692	1.23475	0.017386	0.0690139	7425.81	12.8583	up
Rfmb087	C18H32O4	13-Oxo-9-hydroxy-10-octadecenoic acid	Lipids	Free fatty acids	26517	20994	27218	9	9	9	1.23505	0.0061901	0.0420222	0.000361306	-11.4345	down
mws0038	C17H14O6	Kumatakenin	Flavonoids	Flavonols	1025600	2126800	3465300	4704.5	3623.1	2399.7	1.22483	0.0890913	0.15466	0.001621	-9.2689	down
Lmsp008392	C17H14O6	4',5-Dihydroxy-3',5'-dimethoxyflavone	Flavonoids	Flavones	258420	613270	886370	9	9	9	1.2323	0.0842464	0.151377	1.53578e-05	-15.9907	down
pmp000002	C17H14O6	Ladanein	Flavonoids	Flavones	2731200	6910300	11004000	17401	6386.8	2907.2	1.21217	0.102509	0.169495	0.00129302	-9.59504	down
Lmmn002179	C14H18O8	Methyl salicylate-2-O-glucoside	Phenolic acids	Phenolic acids	466190	621000	821790	165690	95990	75524	1.17443	0.0297082	0.090689	0.176641	-2.50111	down
pmb2871	C13H16O9	2,5-Dihydroxy benzoic acid O-hexside	Phenolic acids	Phenolic acids	7013800	5072400	5951900	2887800	2384000	2096500	1.1847	0.0137482	0.0634415	0.408485	-1.29164	down
pmn001367	C13H16O9	Protocatechuic acid-4-O-glucoside	Phenolic acids	Phenolic acids	5358100	3961100	4592600	1272000	1017000	1768700	1.18296	0.00509512	0.040071	0.291673	-1.77757	down
pme3459	C20H28O3	Caffeyl alcohol	Terpenoids	Ditepenoids	177090	142110	144550	9	9	9	1.23556	0.00527881	0.040071	5.8221e-05	-14.0681	down
pmb2221	C18H39NO3	4-Hydroxysphinganine	Lipids	Sphingolipids	14576000	13808000	15794000	6028000	2818000	3906400	1.16515	0.00162817	0.0278369	0.28866	-1.79256	down
mws0032	C15H10O8	Myricetin	Flavonoids	Flavonols	9	9	9	10100	80461	25913	1.2214	0.210163	0.283958	4313.85	12.0748	up
pmp001267	C21H37NO	2-(Dodecylamino)-3-phenyl-1-propanol	Others	Others	43756	52151	57767	19969	11151	14066	1.18096	0.00317708	0.0349602	0.294038	-1.76593	down
mws0744	C15H12O8	Dihydromyricetin(Ampelopsin)	Flavonoids	Flavanonols	9	9	9	308840	1533200	640330	1.23109	0.151958	0.222996	91939.6	16.4884	up
pmb0751	C16H16O7	Trans-5-O-(p-Coumaroyl)shikimate	Phenolic acids	Phenolic acids	615160	539720	523250	179560	259580	144000	1.17671	0.00137769	0.0278369	0.347494	-1.52494	down
pmb3075	C16H16O7	3-O-p-Coumaroylshikimic acid	Phenolic acids	Phenolic acids	69131	51016	62436	26882	41862	18466	1.04206	0.0236816	0.0817113	0.477646	-1.06599	down
mws0582	C11H19N3O6S	S-(methyl)glutathione	Amino acids and derivatives	Amino acids and derivatives	321870	495460	530390	1010300	2002800	2063700	1.13586	0.0632215	0.130992	3.76695	1.9134	up
MWS20022	C20H34O3	15S-Hydroxy-8,11,13-eicosatrienoic acid	Lipids	Free fatty acids	11275	10586	12656	9	9	9	1.23523	0.00279048	0.032532	0.000782223	-10.3201	down
Hmqp006023	C20H36O3	Ethyl 9-Hydroxy-10,12-octadecadienoic acid	Lipids	Free fatty acids	54376	29005	33494	8709.4	10945	8633.7	1.18548	0.0621892	0.12955	0.242037	-2.0467	down
mws0983	C20H39NO2	N-Oleoylethanolamine	Alkaloids	Alkaloids	413660	211770	238990	89072	92130	69262	1.15862	0.0818755	0.150632	0.289748	-1.78713	down
Hmhn003067	C15H18O8	Phenylpropionic acid-O-β-D-glucopyranoside	Phenolic acids	Phenolic acids	9	9	9	29643	76996	32227	1.23193	0.0948824	0.161348	5143.19	12.3284	up
Jmwn002494	C15H18O8	(2E)-3-[4-(β-D-glucopyranoside)-phenylacrylic]-acid	Phenolic acids	Phenolic acids	4493.2	5424.3	8626.7	423030	267980	372800	1.22932	0.0166954	0.0678384	57.3662	5.84213	up
Lmsn003111	C15H18O8	1-O-p-Coumaroyl-β-D-glucose	Phenolic acids	Phenolic acids	55206	99915	86826	4625600	2858100	2500000	1.22355	0.038537	0.104816	41.264	5.36681	up
HJAP059	C18H16O6	Salvigenin	Flavonoids	Flavones	523170	1231500	1570600	2763	1785.8	610.74	1.21809	0.0697068	0.135993	0.00155162	-9.33201	down
Zmjp008503	C18H16O6	5-Hydroxy-4',6,7-trimethoxyflavone (Salvigenin)	Flavonoids	Flavones	10130	21484	25795	9	9	9	1.23161	0.0548026	0.120739	0.00047031	-11.0541	down
Lmsp011263	C18H16O6	6-Hydroxy-5,7,4'-trimethoxyflavone	Flavonoids	Flavones	29461	75771	96287	9	9	9	1.2309	0.0767564	0.146328	0.000133982	-12.8657	down
pmn001690	C16H24O7	3-Hydroxy-4-isopropylbenzylalcohol 3-glucoside	Phenolic acids	Phenolic acids	8456700	5226800	6400800	3175200	2084800	2673800	1.14417	0.0391948	0.105573	0.395025	-1.33998	down
mws0917	C17H14O7	3,7-Di-O-methylquercetin	Flavonoids	Flavonols	17989	32099	50610	5817	8973	3091	1.10572	0.0954561	0.161348	0.177571	-2.49354	down
Lmtn002565	C14H18O9	1'-O-vanilloyl-β-D-glucoside	Phenolic acids	Phenolic acids	132040	345750	501600	2727100	1993700	1841000	1.14637	0.0120478	0.0591761	6.69988	2.74414	up
Lmmn003663	C14H18O9	5-Glucosyloxy-2-Hydroxybenzoic acid methyl ester	Phenolic acids	Phenolic acids	296950	783650	1164400	3154000	2271700	2685400	1.07079	0.00545223	0.040396	3.61296	1.85318	up
pmn001694	C18H34O5	9,10,13-Trihyroxy-11-octadecadienoic acid	Lipids	Free fatty acids	345930	273050	404320	90109	112860	109750	1.20118	0.021673	0.0773375	0.305599	-1.71029	down
pme3184	C10H14N5O6P	2'-Deoxyadenosine-5'-monophosphate	Nucleotides and derivatives	Nucleotides and derivatives	19976	30540	23190	1093900	1484200	859520	1.22756	0.0253702	0.0843989	46.6396	5.54348	up
pmb0789	C14H21NO8	Pyridoxine-5'-O-glucoside	Others	Vitamin	126770	69566	110860	4000000	5334800	4343300	1.22975	0.00787821	0.0469879	44.5256	5.47656	up
HmLn000873	C13H16O10	2-O-Galloyl-β-D-glucose	Phenolic acids	Phenolic acids	9	9	9	482250	1136600	1385600	1.23381	0.0653422	0.1315	111276	16.7638	up
Zmxn110201	C14H20O9	2,6-Dimethoxy-4-hydroxyphenol-1-O-ß-D-glucopyranoside	Others	Others	17771	45437	42927	262960	952840	451360	1.16303	0.127059	0.195027	15.7079	3.97342	up
Wmyn000217	C14H20O9	2,6-dimethoxy-hydroquinone-4-O-β-D-glucopyranoside	Phenolic acids	Phenolic acids	33009	32956	50600	1190600	1918000	1249800	1.22846	0.0260825	0.0857436	37.3903	5.22459	up
Hmln002806	C16H16O8	3-O-Caffeoylshikimic acid	Phenolic acids	Phenolic acids	9	9	9	151030	66841	37080	1.23026	0.130435	0.198024	9442.63	13.205	up
pmb1207	C19H14O6	O-Feruloyl 3-hydroxylcoumarin	Lignans and Coumarins	Coumarins	6357.6	12948	16663	26724	43214	55731	1.08181	0.0572923	0.12277	3.49385	1.80482	up
mws5039	C15H16O9	Esculin Hydrate	Lignans and Coumarins	Coumarins	1016700	1122000	838330	3346500	2597400	4624300	1.18283	0.04812	0.113503	3.54991	1.82778	up
pmn001420	C15H18O9	1-O-Caffeoyl-β-D-glucose	Phenolic acids	Phenolic acids	160450	271650	213310	12294000	11281000	10049000	1.23093	0.00340355	0.0349602	52.0971	5.70313	up
Lmsp009872	C19H18O6	Tetramethylluteolin (3',4',5,7-Tetramethoxyflavone)	Flavonoids	Flavones	9	9	9	6284.9	757.9	3050	1.20756	0.171438	0.244702	373.807	8.54615	up
mws0906	C16H22O8	Coniferin	Phenolic acids	Phenolic acids	252500	393100	380240	14344000	12666000	13721000	1.23207	0.00126102	0.0278369	39.705	5.31125	up
mws0609	C10H12N5O7P	Guanosine 3',5'-cyclic monophosphate	Nucleotides and derivatives	Nucleotides and derivatives	278120	284230	330070	83964	143720	50636	1.11248	0.005748	0.0412607	0.311871	-1.68098	down
Lmtn000940	C14H18O10	1-O-(3,4-Dihydroxy-5-methoxy-benzoyl)-glucoside	Phenolic acids	Phenolic acids	9	9	9	96883	60617	76007	1.23523	0.0177491	0.06958	8648.41	13.0782	up
pmn001381	C15H26O9	Eucommioside	Terpenoids	Terpene	291420	277790	274100	2719000	1659600	1578700	1.21549	0.0434122	0.110296	7.06419	2.82052	up
pmb0164	C21H38O4	MAG(18:2)isomer1*	Lipids	Glycerol ester	44054	37136	34763	7876	13707	14899	1.16431	0.00212504	0.0289959	0.314627	-1.66828	down
Cmbn003496	C16H20O9	5-O-feruloyl-L-arabinose	Others	Saccharides and Alcohols	35476	33881	36001	302370	130180	139310	1.1719	0.108686	0.176947	5.42778	2.44036	up
Hmlp003129	C20H22O6	Matairesinol	Lignans and Coumarins	Lignans	43219	44305	43575	837540	902030	376080	1.20839	0.0573417	0.12277	16.1378	4.01237	up
mws0097	C20H22O6	Pinoresinol*	Lignans and Coumarins	Lignans	1029100	642410	708780	3807900	4755000	1766300	1.11399	0.0926284	0.158169	4.33947	2.11752	up
pmp000304	C20H22O6	30-O-Aangeloylhamaudol	Others	Others	90271	1063.3	5425.1	9	9	9	1.15303	0.382415	0.462108	0.000279043	-11.8072	down
Lmdn004267	C20H22O6	Epipinoresinol*	Lignans and Coumarins	Lignans	843540	381210	476350	2861500	4057700	1612200	1.12575	0.0789064	0.148931	5.01523	2.32631	up
Lmmn003748	C20H24O6	(+)-Isolariciresinol	Lignans and Coumarins	Lignans	1527300	1102000	1323800	277530	114470	60048	1.1538	0.00334479	0.0349602	0.114353	-3.12844	down
pma3724	C17H20O9	1-O-Feruloylquinic acid	Phenolic acids	Phenolic acids	13370	2590.6	5524.9	447180	234360	509950	1.19971	0.0426246	0.109177	55.4555	5.79326	up
Lmtn003598	C18H24O8	3-Prenyl-4-O-β-D-glucopyranosyloxy-4-hydroxyl-benzoic acid	Phenolic acids	Phenolic acids	9	9	9	36469	41304	17912	1.23259	0.0465317	0.111825	3543.89	11.7911	up
MWSmce025	C16H18O10	Fraxetin-8-O-glucoside (Fraxin)	Lignans and Coumarins	Coumarins	9	9	9	211830	93975	154430	1.23444	0.0458414	0.111085	17045.7	14.0571	up
Hmgn004139	C20H22O7	isohydroxymatairesinol	Lignans and Coumarins	Lignans	65822	62364	57635	23305	18345	16033	1.21403	0.000193377	0.0230671	0.310422	-1.6877	down
Hmlp002744	C20H22O7	Nortrachelogenin	Lignans and Coumarins	Lignans	9908.5	5478.1	19894	800270	585370	452080	1.21474	0.0271585	0.0865546	52.0887	5.7029	up
MWS0952	C18H40NO5P	Dihydrosphingosine-1-Phosphate	Lipids	Sphingolipids	12207	8258.6	12233	2182.1	1777.4	539.92	1.13712	0.011238	0.0579242	0.137603	-2.86142	down
HJN003	C17H22O10	1-O-Sinapoyl-D-glucose	Phenolic acids	Phenolic acids	9	9	9	52319	82972	67362	1.23499	0.0167362	0.0678384	7505.67	12.8738	up
Smgp009046	C22H26O6	Pinoresinol dimethy ether	Lignans and Coumarins	Lignans	9	9	9	220560	426500	273440	1.23459	0.0381979	0.104233	34092.6	15.0572	up
Lmzp006972	C22H26O6	Dimethylmatairesinol	Lignans and Coumarins	Lignans	9	9	9	217420	378730	265100	1.23488	0.0266716	0.0861358	31898.1	14.9612	up
pmp000602	C19H22O9	6-Hydroxymusizin-8-O-B-D-glucoside	Others	Others	9	9	9	124110	66030	145940	1.23444	0.0424522	0.109177	12447.4	13.6036	up
pme2735	C15H22N6O5S	S-Adenosylmethionine	Amino acids and derivatives	Amino acids and derivatives	2084500	1931700	1782700	1112900	624250	640110	1.14103	0.00758744	0.0459095	0.40995	-1.28648	down
pmc0281	C15H21N5O8	Ribosyladenosine	Nucleotides and derivatives	Nucleotides and derivatives	975380	1553500	1959200	2690500	7908000	6871600	1.05758	0.108923	0.176947	3.89256	1.96072	up
Cmbp005948	C21H20O8	1-O-p-Hydroxycinnamoyl-3-O-caffeoylglycerol	Phenolic acids	Phenolic acids	9	9	9	633690	538020	429910	1.23529	0.0119395	0.0589911	59319.3	15.8562	up
pme3007	C9H14N2O12P2	Uridine 5'-diphosphate	Nucleotides and derivatives	Nucleotides and derivatives	81793	86198	100540	300160	161890	257010	1.14799	0.0640643	0.131095	2.67775	1.42102	up
Hmlp003142	C21H27NO7	Trachelogenin amide	Alkaloids	Phenolamine	9	9	9	55721	45915	53444	1.23563	0.00327047	0.0349602	5743.7	12.4878	up
Cmyp005063	C21H28O9	Grandidentatin	Phenolic acids	Phenolic acids	9	9	9	157590	176670	151510	1.23553	0.00218408	0.0289959	17991.5	14.135	up
Lmhp005784	C24H28N2O5	p-Coumaroylferuloylcadaverine	Alkaloids	Phenolamine	9	9	9	57682	23740	35102	1.23353	0.0600973	0.12672	4315.7	12.0754	up
Lmhp008337	C19H40NO7P	LysoPE 14:0(2n isomer)*	Lipids	LPE	46472	31486	36855	18168	6973.3	7741.3	1.11101	0.00939776	0.0508805	0.286401	-1.80389	down
pmb0864	C19H40NO7P	LysoPE 14:0*	Lipids	LPE	41070	35146	47551	17988	3973.3	10851	1.05227	0.00517791	0.040071	0.265113	-1.91532	down
pmp000436	C30H50O	Taraxerol	Terpenoids	Triterpene	172630	182690	174300	9	9	9	1.2357	0.000310736	0.0235877	5.09799e-05	-14.2597	down
MWSHY0189	C21H20O10	Apigenin-7-O-glucoside(Cosmosiin)	Flavonoids	Flavones	9	9	9	365760	583340	649860	1.23508	0.024944	0.0838332	59220.7	15.8538	up
Lmlp005572	C21H20O10	Galangin-7-O-glucoside	Flavonoids	Flavones	30861	10930	22886	2595600	7114700	5033700	1.22158	0.0644194	0.131095	227.964	7.83266	up
mws0919	C21H20O10	Kaempferol-3-O-rhamnoside (Afzelin)(Kaempferin)	Flavonoids	Flavonols	2998.5	6118.1	6574.2	43045	147550	69962	1.17673	0.120939	0.188755	16.6057	4.05361	up
pme0321	C21H20O10	Kaempferol-7-O-rhamnoside	Flavonoids	Flavonols	2998.5	6118.1	6574.2	43045	147550	69962	1.17673	0.120939	0.188755	16.6057	4.05361	up
Lmsn002494	C19H14O12	Ellagic acid-4-O-Xyloside	Tannins	Tannin	34071	64673	124780	525830	1335400	776560	1.1634	0.076427	0.146033	11.8009	3.56083	up
Zmhp005443	C20H18O11	Reynoutrin	Flavonoids	Flavones	108860	252490	505470	2598200	3283900	2814200	1.16587	0.00115828	0.0278369	10.0324	3.3266	up
mws2186	C20H18O11	Avicularin(Quercetin-3-O-α-L-arabinofuranoside)	Flavonoids	Flavonols	107170	173960	347670	2183900	3905600	2134100	1.18664	0.0471598	0.11251	13.0782	3.7091	up
mws1179	C21H22O10	Naringenin-7-O-glucoside	Flavonoids	Flavanones	270790	677940	948590	5443200	5557300	4532700	1.17147	0.000782884	0.0263087	8.18692	3.03332	up
HJN087	C21H22O10	Naringenin-4'-O-glucoside	Flavonoids	Flavanones	75386	182950	293210	8933800	15270000	8747200	1.21087	0.0371184	0.103659	59.743	5.9007	up
Zmhn001036	C21H22O10	Choerospondin	Flavonoids	Flavanones	64070	74746	147610	4723100	6773700	4835600	1.22592	0.0150207	0.0653246	57.0214	5.83343	up
HJN090	C21H22O10	Butin-O-glucoside	Flavonoids	Flavanones	85762	149490	263570	8140100	12947000	8463200	1.21942	0.0246054	0.0838332	59.2402	5.8885	up
HJN055	C21H24O10	Dihydrocharcone-4`-O-β-Dglucopyranoside	Flavonoids	Chalcones	25328	21147	28587	108950	315420	144110	1.1687	0.12302	0.190815	7.57347	2.92095	up
mws2118	C21H24O10	Phlorizin	Flavonoids	Chalcones	27494	61307	102170	1313100	2771000	1843500	1.2008	0.0458976	0.111085	31.0393	4.95602	up
Lmhp008885	C20H42NO7P	LysoPE 15:0(2n isomer)*	Lipids	LPE	94354	83390	99127	68902	31494	36316	1.03596	0.043211	0.110296	0.493775	-1.01807	down
Lmhp009187	C20H42NO7P	LysoPE 15:0*	Lipids	LPE	254050	161050	207470	33500	11961	17318	1.18912	0.015844	0.0660488	0.100838	-3.30988	down
mws0089	C21H20O11	Kaempferol-7-O-glucoside	Flavonoids	Flavonols	202700	825750	1254300	2807700	3796500	3662500	1.04385	0.00361326	0.0349602	4.49751	2.16913	up
mws0045	C21H20O11	Quercetin-3-O-α-L-rhamnoside(Quercitrin )	Flavonoids	Flavonols	205280	302600	632760	6853400	11940000	9338300	1.20872	0.0248747	0.0838332	24.6631	4.62428	up
HJN004	C21H20O11	Quercetin-O-rhamnoside	Flavonoids	Flavones	209390	254530	474100	6709300	11290000	8431500	1.22001	0.0234809	0.081355	28.1772	4.81646	up
Xmyp005654	C21H20O11	Kaempferol-4'-O-glucoside	Flavonoids	Flavonols	214830	868980	1624500	3785500	4112900	3381300	1.01774	0.00830682	0.048168	4.16485	2.05826	up
Lmlp003531	C21H20O11	Luteolin 3'-O-β-D-glucoside	Flavonoids	Flavones	187280	929010	1292700	2939700	3968400	4201800	1.02755	0.00502397	0.040071	4.61185	2.20535	up
mws2209	C21H20O11	Kaempferol-3-O-glucoside (Astragalin)*	Flavonoids	Flavonols	223490	1046800	1560900	3561500	4163000	3864400	1.01388	0.00824564	0.0481476	4.0933	2.03326	up
pmn001640	C20H18O12	Myricetin-3-O-arabinoside	Flavonoids	Flavonols	705.96	1427.3	1407.7	375800	1300200	885350	1.22478	0.0858344	0.152041	723.349	9.49855	up
Lmtn002796	C21H22O11	Aromadendrin-7-O-glucoside	Flavonoids	Flavanonols	23419	51631	61678	238710	725670	646700	1.15703	0.0819038	0.150632	11.7831	3.55865	up
HJN086	C21H22O11	Eriodictyol-3'-O-glucoside	Flavonoids	Flavanones	226730	416880	806690	6703300	4258800	4764000	1.18307	0.0193817	0.0721168	10.8433	3.43874	up
Jmgn004021	C21H22O11	6-C-Glucosyl-2-Hydroxynaringenin	Flavonoids	Flavanones	12100	16577	50851	414110	948570	545940	1.18678	0.0622151	0.12955	23.9993	4.58492	up
Lmhp009034	C21H42NO7P	LysoPE 16:1*	Lipids	LPE	156980	140160	196730	56295	26056	29737	1.1683	0.00596744	0.0416058	0.226959	-2.1395	down
Lmhp008763	C21H42NO7P	LysoPE 16:1(2n isomer)*	Lipids	LPE	65480	44587	41565	23763	13688	10949	1.12525	0.0268453	0.0862147	0.319194	-1.6475	down
HJN041	C21H24O11	Epicatechin glucoside	Flavonoids	Flavanols	29068	21570	114480	2013300	2080400	2412500	1.20059	0.00218772	0.0289959	39.4033	5.30025	up
Zmdn002353	C21H24O11	Epicatechin-6-C-β-D-glucopyranoside	Flavonoids	Flavanols	11417	14481	19886	3258900	3218400	3445000	1.23436	0.000442206	0.0256122	216.72	7.75969	up
Zmdn002049	C21H24O11	Epicatechin-4'-O-β-D-glucopyranoside	Flavonoids	Flavanols	11987	23348	46331	7749800	7285100	8815800	1.2264	0.00324177	0.0349602	292.052	8.19008	up
Zmdn002400	C21H24O11	Epicatechin-3'-O-β-D-glucopyranoside	Flavonoids	Flavanols	20938	15090	48789	4271300	7003900	4597300	1.22539	0.025764	0.0850313	187.138	7.54796	up
pmb0876	C21H44NO7P	LysoPE 16:0*	Lipids	LPE	7114200	5586300	7235300	2450400	861940	1327400	1.1415	0.00209659	0.0289959	0.232734	-2.10325	down
pmd0160	C21H44NO7P	LysoPE 16:0(2n isomer)*	Lipids	LPE	6439000	5313100	4641600	2470500	1179900	1039500	1.13572	0.00523048	0.040071	0.286079	-1.80551	down
MWS5083	C17H21N4O9P	Flavin Single Nucleotide(FMN)	Nucleotides and derivatives	Nucleotides and derivatives	603380	627250	675550	159590	60627	131730	1.16834	0.000252909	0.0232031	0.184635	-2.43725	down
Lmqp013490	C30H48O3	α-Boswellic acid	Terpenoids	Triterpene	9	9	9	10634	57553	11109	1.22175	0.231601	0.307451	2936.89	11.5201	up
mws4053	C30H48O3	Ursolic acid	Terpenoids	Triterpene	1425.9	2324.4	2398.6	785.84	1283	511.16	1.01979	0.0416875	0.109119	0.419587	-1.25296	down
pmn001700	C30H48O3	24,30-Dihydroxy-12(13)-enolupinol	Terpenoids	Triterpene	28023	39763	55081	10128	12017	9610.8	1.17653	0.0593695	0.125821	0.258457	-1.95201	down
pmb0464	C16H27NO14	Aspartic acid di-O-glucoside	Amino acids and derivatives	Amino acids and derivatives	2072300	3134600	4034000	562040	295500	653770	1.16543	0.0410216	0.108396	0.163546	-2.61223	down
pmb2654	C19H27NO12	Anthranilate-1-O-Sophoroside	Phenolic acids	Phenolic acids	1696900	1347600	1338800	413520	469850	541160	1.21253	0.00892821	0.050372	0.32499	-1.62153	down
mws4167	C21H18O12	Luteolin-7-O-glucuronide	Flavonoids	Flavones	9	9	9	19776	16103	16106	1.23545	0.00495615	0.040071	1925.37	10.9109	up
Hmcp002539	C22H22O11	Isorhamnetin-3-O-rhamnoside	Flavonoids	Flavonols	64550	63699	116540	142650	211840	241870	1.08585	0.036627	0.102629	2.43622	1.28464	up
pmp000579	C22H22O11	Diosmetin-7-O-galactoside	Flavonoids	Flavanones	299650	723100	823830	30081	112800	86243	1.11271	0.0752563	0.144458	0.12408	-3.01066	down
Hmdn001667	C20H16O13	Ellagic acid-4-O-glucoside	Tannins	Tannin	2772.1	2208.4	9	146440	122790	109410	1.02732	0.00719513	0.0454747	75.8874	6.24579	up
pmp001309	C21H20O12	6-Hydroxykaempferol-7-O-glucoside*	Flavonoids	Flavonols	161180	82412	253150	779380	1031200	806390	1.15908	0.00333539	0.0349602	5.26827	2.39733	up
Lmpp005784	C21H20O12	6-methoxy quercetin-3-O-Xyloside	Flavonoids	Flavonols	9	9	9	51480	167020	101510	1.23207	0.0858866	0.152041	11852.2	13.5329	up
mws0056	C21H20O12	Myricetin-3-O-rhamnoside (Myricitrin)	Flavonoids	Flavonols	7092.3	7830.8	17722	3747100	11741000	7999400	1.22585	0.0772624	0.146957	719.48	9.49081	up
HJAP110	C21H20O12	Myricetin-O-rhamnoside	Flavonoids	Flavones	9	9	88730	479100	2470900	1878200	1.02078	0.115547	0.1859	54.4035	5.76563	up
mws0091	C21H20O12	Quercetin-3-O-β-D-glucoside(Isoquercitrin)*	Flavonoids	Flavonols	71195	29068	78274	172710	192880	330830	1.09919	0.0629485	0.130751	3.9007	1.96373	up
pme1598	C22H24O11	Hesperetin-5-O-glucoside*	Flavonoids	Flavanones	72584	26979	50645	247690	215490	237140	1.16554	0.00058238	0.0256122	4.66233	2.22105	up
Xmsn002700	C21H22O12	Taxifolin-3'-O-β-D-glucoside	Flavonoids	Flavanonols	9	10090	10030	4265900	2268600	2381000	1.06702	0.0445668	0.110901	442.918	8.7909	up
Lmhp010162	C22H46NO7P	LysoPE 17:0	Lipids	LPE	322720	167640	205160	111370	69357	94868	1.09105	0.087213	0.152561	0.396243	-1.33554	down
MWSmce446	C22H28O11	Cimifugin-7-O-glucoside	Others	Others	314510	306640	385870	137130	132380	178660	1.18048	0.0062642	0.0421823	0.445046	-1.16797	down
pmp001246	C22H34NO10+	Sinapine-4-O-Glucoside	Alkaloids	Phenolamine	11816	14927	14090	9	9	9	1.23545	0.00463684	0.040071	0.00066123	-10.5626	down
pmn001727	C24H29NO9	N-(4-O-(Glucosyl)-E-feruloyl)-tyramine	Alkaloids	Phenolamine	9	9	9	58073	23562	39489	1.23354	0.0559594	0.121682	4486.07	12.1312	up
pmb0881	C23H44NO7P	LysoPE 18:2*	Lipids	LPE	6201600	4859800	5860900	3580900	2507100	1737100	1.08411	0.0125207	0.060778	0.462414	-1.11274	down
Lmpp005842	C22H22O12	6-methoxy quercetin-3-O-a-L-rhamnopyranoside	Flavonoids	Flavonols	1682	4196.3	1718.4	152630	340090	277430	1.21701	0.0438848	0.110712	101.38	6.66362	up
Hmcp002207	C22H22O12	Isorhamnetin-7-O-glucoside (Brassicin)	Flavonoids	Flavonols	11107	22399	51447	403150	1257900	672940	1.17776	0.0967032	0.162646	27.4739	4.77999	up
pmb0856	C23H46NO7P	LysoPE 18:1(2n isomer)*	Lipids	LPE	1944000	1566600	1815100	667310	217070	389180	1.13167	0.00158039	0.0278369	0.239135	-2.0641	down
mws0289	C23H46NO7P	LysoPE 18:1*	Lipids	LPE	3071200	2291600	2918400	1033100	339210	604980	1.12868	0.00280516	0.032532	0.238769	-2.06632	down
HJAP017	C21H20O13	Myricetin-3-O-glucose	Flavonoids	Flavonols	9	9	9	66793	152910	125990	1.23382	0.0454351	0.111085	12803.4	13.6442	up
pmb0883	C23H48NO7P	LysoPE 18:0*	Lipids	LPE	131430	131870	131440	7753.7	4444.9	7253.7	1.22672	4.98231e-05	0.0104006	0.0492788	-4.34289	down
pmb2319	C23H48NO7P	LysoPC 15:0*	Lipids	LPC	282180	281100	346510	117290	60566	66464	1.17423	0.00159915	0.0278369	0.268545	-1.89676	down
pmb0880	C23H48NO7P	LysoPE 18:0(2n isomer)*	Lipids	LPE	44191	37836	45925	12677	4875.8	10289	1.15529	0.000597036	0.0256122	0.217596	-2.20028	down
pmb0863	C24H46NO7P	LysoPC 16:2(2n isomer)*	Lipids	LPC	9	9	9	43161	22560	15226	1.23176	0.0841488	0.151377	2998.04	11.5498	up
pma1303	C24H46NO7P	LysoPC 16:2*	Lipids	LPC	9	9	9	43161	22560	15226	1.23176	0.0841488	0.151377	2998.04	11.5498	up
pmb0736	C23H24O12	Tricin 7-O-Glucoside*	Flavonoids	Flavones	492220	1260500	1765300	18576	41642	10102	1.18885	0.0898518	0.155656	0.0199885	-5.64468	down
Cmsn002371	C25H32O10	(+)-Isolariciresinol-9-O-β-D-xylopyranoside	Lignans and Coumarins	Lignans	116690	99850	244820	4820500	5060800	3766400	1.22118	0.00746112	0.0454747	29.5815	4.88662	up
Lmsn002288	C21H28O14	1-O-Caffeoyl-(6-O-glucosyl)-β-D-glucose	Phenolic acids	Phenolic acids	9	9	9	127800	59187	74319	1.23423	0.0526381	0.118791	9678	13.2405	up
Lmhp010757	C25H48NO7P	LysoPE 20:2*	Lipids	LPE	174220	157920	201500	677480	415000	603700	1.19148	0.0354222	0.101293	3.17851	1.66835	up
Lmhp010514	C25H48NO7P	LysoPE 20:2(2n isomer)*	Lipids	LPE	171420	129280	174190	728630	379750	384310	1.13886	0.0968082	0.162646	3.14323	1.65225	up
Zmsp004363	C23H22O13	Quercetin-3-O-(6''-O-acetyl)glucoside*	Flavonoids	Flavonols	5550.5	6664.4	12520	138400	79495	91789	1.20715	0.0323028	0.0946416	12.5201	3.64618	up
Hmln002199	C23H22O13	Quercetin-3-O-(6''-O-acetyl)-galactoside*	Flavonoids	Flavonols	6999.2	4220.8	3260.2	26753	37745	36363	1.19596	0.00875297	0.0502436	6.96544	2.80022	up
pmb3055	C22H26O14	p-Coumaroylquinic acid-4'-O-glucuronide	Phenolic acids	Phenolic acids	9	9	9	249660	6996400	1410600	1.21921	0.300164	0.380907	320617	18.2905	up
Lmhp009526	C27H46O9	2-γ-Linolenoyl-glycerol-glucoside*	Lipids	Glycerol ester	5210.2	3588.5	11777	41616	47797	21137	1.11308	0.0544936	0.120695	5.37284	2.42569	up
Lmhp009773	C27H46O9	1-α-Linolenoyl-glycerol-glucoside*	Lipids	Glycerol ester	2396.8	6441.4	8708.8	29265	37247	40191	1.14408	0.00346154	0.0349602	6.08098	2.6043	up
Hmqp006235	C21H46N3O9P	LysoPC 18:4	Lipids	LPC	27286	23749	43373	382000	160920	209700	1.18509	0.0809135	0.15014	7.97199	2.99494	up
MWSmce346	C25H24O12	1,3-Dicaffeoylquinic acid	Phenolic acids	Phenolic acids	3391.4	5926.2	15232	60416	39183	21486	1.05372	0.0921864	0.157987	4.93226	2.30225	up
Hmbn002692	C22H30O14	6'-O-Feruloyl-D-sucrose	Phenolic acids	Phenolic acids	9	9	9	2071600	166590	546140	1.2256	0.251912	0.330215	103123	16.654	up
pmp000682	C26H32O11	Matairesinoside	Lignans and Coumarins	Lignans	4584.1	13302	35329	10004000	10177000	8272100	1.2182	0.00409523	0.0369332	534.681	9.06253	up
pmn001378	C26H32O11	Terpineol monO-glucoside	Lignans and Coumarins	Lignans	586320	1194300	1375100	7225600	5390600	5771000	1.18355	0.00524952	0.040071	5.82663	2.54266	up
Lmhp010190	C26H52NO7P	LysoPC 18:1(2n isomer)*	Lipids	LPC	23241000	20952000	24646000	7736900	2868900	6949400	1.12791	0.00121821	0.0278369	0.255018	-1.97133	down
pmp001281	C26H52NO7P	LysoPC 18:1*	Lipids	LPC	9	9	9	5981300	2060500	4090200	1.23448	0.0702128	0.136343	449333	18.7774	up
HJAP018	C23H22O14	Myricetin O-acetyl-hexoside	Flavonoids	Flavonols	9	9	9	18021	48691	50484	1.23161	0.0656714	0.1315	4340.59	12.0837	up
pmb3041	C23H22O14	Tricin O-saccharic acid*	Flavonoids	Flavones	48717	78424	76251	37698	22668	19174	1.09103	0.0295512	0.090689	0.391067	-1.35451	down
Lmyn003971	C26H34O11	Dihydrodehydrodiconiferyl alcohol-4-O-glucoside	Lignans and Coumarins	Lignans	79987	380400	517240	9	9	9	1.2271	0.127652	0.195219	2.76179e-05	-15.144	down
Lmtn002596	C26H34O11	dihydrodehydrodiconiferyl alcohol 4-O-β-D-glucopyranosides	Lignans and Coumarins	Lignans	110760	461350	533090	9	9	9	1.22946	0.105886	0.173455	2.443e-05	-15.321	down
pmd0136	C26H54NO7P	LysoPC 18:0(2n isomer)*	Lipids	LPC	632880	814410	873290	162170	67597	111970	1.18912	0.00604418	0.0416058	0.147264	-2.76353	down
mws0126	C26H54NO7P	LysoPC 18:0*	Lipids	LPC	632880	814410	873290	162170	67597	111970	1.18912	0.00604418	0.0416058	0.147264	-2.76353	down
Lmjp003731	C26H26O12	3,4-O-Dicaffeoylquinic acid Methyl Ester	Phenolic acids	Phenolic acids	9	9	9	131760	75107	130900	1.23499	0.026615	0.0861358	12509.9	13.6108	up
pmn001375	C26H32O12	1-Hydroxyterpinin monO-glucoside	Lignans and Coumarins	Lignans	12852	15624	22171	658460	862780	606890	1.23009	0.0124111	0.0606039	42.0189	5.39297	up
Hmln002100	C26H32O12	Nortrachelogenin 4-O-β-D-glucoside	Lignans and Coumarins	Lignans	9	9	9	2491500	2221800	2183600	1.23562	0.00177172	0.0278369	255441	17.9626	up
pmd0146	C28H54NO7P	LysoPC 20:2(2n isomer)*	Lipids	LPC	220610	181620	181640	2618600	874000	1637100	1.18086	0.0953175	0.161348	8.78569	3.13516	up
pmd0147	C28H54NO7P	LysoPC 20:2*	Lipids	LPC	465250	420700	281260	1779100	614330	1303000	1.03595	0.126627	0.194721	3.16689	1.66307	up
pmb3114	C30H26O11	Epicatechin-epiafzelechin	Flavonoids	Flavanols	9	9	9	1212500	278190	882520	1.23226	0.101675	0.168449	87896.7	16.4235	up
pmb0837	C30H24O12	Procyanidin A3	Tannins	Proanthocyanidins	1944.9	9	9	216890	200950	230580	1.13287	0.00149404	0.0278369	330.338	8.3678	up
pmp000274	C30H26O12	Procyanidin B3*	Tannins	Proanthocyanidins	16946	11622	11002	5268300	4546000	4819200	1.23401	0.00186691	0.0278369	369.813	8.53065	up
pmn001667	C30H26O12	Procyanidin B4*	Tannins	Proanthocyanidins	3524.9	9	9746	1401400	3403400	2481800	1.09491	0.0524952	0.11879	548.694	9.09986	up
mws0836	C30H26O12	Procyanidin B1*	Tannins	Proanthocyanidins	3472.7	10903	42237	21873000	21066000	15961000	1.21491	0.00878511	0.0502436	1040.4	10.0229	up
pme0434	C30H26O12	Procyanidin B2*	Tannins	Proanthocyanidins	14686	9	41857	27072000	40299000	30467000	1.09398	0.0144855	0.064337	1730.05	10.7566	up
pme2493	C27H30O14	Kaempferol-3,7-O-dirhamnoside(Kaempferitrin)	Flavonoids	Flavonols	2365.7	5445.6	27269	543170	1381600	1163600	1.18284	0.0557122	0.121682	88.0372	6.46004	up
Lmcn003163	C28H20O14	Epitheaflavic acid-3-O-Gallate	Flavonoids	Flavanols	9	13019	141410	33702000	38527000	33060000	1.05916	0.00240107	0.0298827	681.756	9.41311	up
Hmcp001769	C26H28O15	Quercetin-O-rhamnoside-O-Pentoside	Flavonoids	Flavonols	9	9	9	109490	93578	64242	1.23471	0.0214164	0.0770807	9900.37	13.2733	up
pmp000238	C26H28O15	Luteolin-7-O-β-D-glucosyl-6-C-α-L-arabinose	Flavonoids	Flavonoid carbonoside	712.75	713.25	748.21	20036	6251.1	20765	1.19567	0.0868264	0.152561	21.641	4.4357	up
pmb0566	C26H28O15	Luteolin-O-hexosyl-O-pentoside	Flavonoids	Flavones	1550.1	700.68	1615.3	51627	7657.8	35100	1.14024	0.142811	0.214089	24.4136	4.60961	up
Lmmp003672	C31H28O12	8,8'-Methylenebiscatechin	Flavonoids	Flavanols	9	834.73	3363.4	1040000	993040	1049600	1.13509	0.000277882	0.0232031	732.718	9.51711	up
Hmcp001829	C27H30O15	Quercetin-O-rhamnoside-O-rhamnoside	Flavonoids	Flavonols	9	1573.2	9	33836	21530	45209	1.08191	0.0396658	0.106157	63.207	5.98201	up
Lmbp002336	C27H30O16	Quercetin-3-O-(2-O-α-L-rhamnopyranosyl)-β-D-galactopyranoside	Flavonoids	Flavonols	6832	11033	16154	56182	88751	103460	1.18461	0.0322494	0.0946416	7.3016	2.86821	up
Lmyp003873	C28H24O16	Quercetin 3-O-(2″-galloyl)-β-D-glucopyranoside	Flavonoids	Flavonols	615.17	1179	570.65	86065	49048	48787	1.22263	0.0393857	0.105746	77.7649	6.28105	up
Hmln001836	C29H32O17	Kaempferol-3-O-(6''-Acetyl)glucosyl-(1→3)-Galactoside	Flavonoids	Flavonols	9	9	9	61085	17223	43253	1.2311	0.0862345	0.152041	4502.26	12.1364	up
pmb2819	C27H38O19	O-Caffeoyl maltotriose	Phenolic acids	Phenolic acids	8971.5	18119	20314	1026.7	1776.6	515.28	1.17685	0.0501471	0.115478	0.0700056	-3.83639	down
Lmhp008513	C33H56O14	2-γ-Linolenoyl-glycerol-diglucoside*	Lipids	Glycerol ester	3844.4	1942.5	6907.3	35545	34253	32939	1.17909	0.000343691	0.0239152	8.09322	3.01671	up
Hmln001931	C32H42O16	Matairesinol 4,4'-di-O-β-D-glucoside	Lignans and Coumarins	Lignans	4163.7	10085	6295.1	72379	26046	33228	1.12995	0.121696	0.189568	6.40841	2.67997	up
pmn001370	C32H42O16	Pinoresinol diglucoside	Lignans and Coumarins	Lignans	7244.2	10084	4516.5	597290	174920	419630	1.20549	0.0860083	0.152041	54.5597	5.76976	up
Xmyp004678	C32H38O19	Kaempferol 3-O-[2-O-β-D-xylose-6-O-a-L-rhamnose]-β-D-glucoside	Flavonoids	Flavonols	3625.9	1485.4	6543.5	9	9	9	1.21989	0.118205	0.187289	0.00231664	-8.75375	down
pme2746	C27H33N9O15P2	Flavin adenine dinucleotide(FAD)	Nucleotides and derivatives	Nucleotides and derivatives	1276500	1167400	1446600	432890	100050	235120	1.11016	0.00133762	0.0278369	0.197419	-2.34066	down
pmn001647	C45H38O18	Procyanidin C2*	Tannins	Proanthocyanidins	9	9	9	1376100	1869000	1351200	1.23533	0.0118949	0.0589911	170233	17.3772	up
pmp000101	C45H38O18	Arecatannin C1*	Tannins	Tannin	1767.5	1230.7	1843.4	191380	135690	168080	1.23375	0.00961302	0.0514543	102.27	6.67624	up
pmp000100	C45H38O18	Arecatannin B1*	Tannins	Tannin	9	9	9	270330	248070	248240	1.23564	0.000835698	0.0263087	28394.1	14.7933	up
pmn001646	C45H38O18	Procyanidin C1*	Tannins	Proanthocyanidins	9	9	9	450870	753320	504550	1.23499	0.0257287	0.0850313	63286.7	15.9496	up
pmb2947	C45H38O18	Catechin-catechin-catechin	Flavonoids	Flavanols	9	9	9	1003900	1579200	1337500	1.23529	0.0158992	0.0660488	145207	17.1478	up
