# Supplementary material for: Integrated transcriptomic and metabolic analyses provide insights into the maintenance of embryogenic potential and the biosynthesis of phenolic acids and flavonoids involving transcription factors in Larix kaempferi (Lamb.) Carr
Source: Front Plant Sci. 2022 Nov 17;13:1056930. doi: 10.3389/fpls.2022.1056930 (PMC9714495; doi:10.3389/fpls.2022.1056930)
Supplement: Supplementary file 12 [file Table_5.xlsx]

## Sheet: Sheet1
Supplementary Table 5. DEGs between EC and NEC
ID	EC-1_fpkm	EC-2_fpkm	EC-3_fpkm	NEC-1_fpkm	NEC-2_fpkm	NEC-3_fpkm	log2FoldChange	P-value	Padj	Regulated	KEGG	KEGG pathway	NR	Swissprot	Tremble	KOG	GO	Pfam	TF-Family	TF-Category	TF-Classification
Lk12178	1.32	1.54	1.35	200.99	232.34	193.7	7.49879	0	0	up	--	--	--	--	--	--	--	--	--	--	--
Lk18978	0.17	0.87	0.51	2822.94	2212.9	2684.64	12.5726	0	0	up	--	--	proline-rich protein [Pinus taeda]	PRF1_SOLLC RecName: Full=36.4 kDa proline-rich protein;	Q9LLZ6_PINTA SubName: Full=Proline-rich protein {ECO:0000313|EMBL:AAF75825.1};	At1g62500	--	PF14547.6:Hydrophobic seed protein	--	--	--
Lk20823	2.35	2.02	2.34	775.77	780.41	935.94	8.80681	0	0	up	--	--	uncharacterized protein A4U43_C08F5490, partial [Asparagus officinalis]	--	--	--	--	PF08263.12:Leucine rich repeat N-terminal domain	--	--	--
Lk23004	1.38	1.23	1.33	136.38	122.76	124.4	6.8735	0	0	up	K01051 pectinesterase [EC:3.1.1.11] | (RefSeq) probable pectinesterase/pectinesterase inhibitor 58 (A)	ko00040: Pentose and glucuronate interconversions; ko01100: Metabolic pathways	predicted protein [Physcomitrella patens]	PTL_ARATH RecName: Full=Trihelix transcription factor PTL; AltName: Full=Trihelix DNA-binding protein PETAL LOSS;	A9RNY9_PHYPA SubName: Full=Predicted protein {ECO:0000313|EMBL:EDQ79425.1}; Flags: Fragment;	At5g03680	GO:0005634,nucleus; GO:0003677,DNA binding; GO:0003700,DNA-binding transcription factor activity; GO:0019900,kinase binding; GO:0042803,protein homodimerization activity; GO:0000976,transcription regulatory region sequence-specific DNA binding; GO:0048498,establishment of petal orientation; GO:0046621,negative regulation of organ growth; GO:0090428,perianth development; GO:0048441,petal developme…	PF13837.6:Myb/SANT-like DNA-binding domain	Trihelix	TF	Trihelix
Lk24940	3.91	3.94	4.41	391.84	316.41	318.35	6.65712	0	0	up	K01580 glutamate decarboxylase [EC:4.1.1.15] | (RefSeq) glutamate decarboxylase 4 (A)	ko00250: Alanine, aspartate and glutamate metabolism; ko00410: beta-Alanine metabolism; ko00430: Taurine and hypotaurine metabolism; ko00650: Butanoate metabolism; ko01100: Metabolic pathways; ko01110: Biosynthesis of secondary metabolites	unknown [Picea sitchensis]	DCE1_ARATH RecName: Full=Glutamate decarboxylase 1; Short=GAD 1; EC=4.1.1.15;	B8LNM2_PICSI RecName: Full=Glutamate decarboxylase {ECO:0000256|ARBA:ARBA00012421, ECO:0000256|RuleBase:RU361171}; EC=4.1.1.15 {ECO:0000256|ARBA:ARBA00012421, ECO:0000256|RuleBase:RU361171};	At5g17330	GO:0005829,cytosol; GO:0005516,calmodulin binding; GO:0004351,glutamate decarboxylase activity; GO:0030170,pyridoxal phosphate binding; GO:0006538,glutamate catabolic process; GO:0046686,response to cadmium ion; GO:0003674,molecular_function; GO:0005488,binding; GO:0005515,protein binding; GO:0003824,catalytic activity; GO:0016829,lyase activity; GO:0016830,carbon-carbon lyase activity; GO:001683…	PF00282.19:Pyridoxal-dependent decarboxylase conserved domain	--	--	--
Lk28345	24.19	25.84	26.36	921.33	656.63	720.49	5.1771	0	0	up	K15333 tRNA guanosine-2'-O-methyltransferase [EC:2.1.1.34] | (RefSeq) uncharacterized protein LOC104224633 (A)	--	subtilisin-like protease SBT1.5 [Amborella trichopoda]	SBT15_ARATH RecName: Full=Subtilisin-like protease SBT1.5 {ECO:0000303|PubMed:16193095}; EC=3.4.21.- {ECO:0000255|PROSITE-ProRule:PRU10082}; AltName: Full=Subtilase subfamily 1 member 5 {ECO:0000303|PubMed:16193095}; Short=AtSBT1.5 {ECO:0000303|PubMed:16193095}; Flags: Precursor;	W1NLI0_AMBTC SubName: Full=Uncharacterized protein {ECO:0000313|EMBL:ERM96080.1};	At3g14240	GO:0005576,extracellular region; GO:0016020,membrane; GO:0004252,serine-type endopeptidase activity; GO:0016485,protein processing; GO:0003674,molecular_function; GO:0003824,catalytic activity; GO:0004175,endopeptidase activity; GO:0008233,peptidase activity; GO:0008236,serine-type peptidase activity; GO:0016787,hydrolase activity; GO:0017171,serine hydrolase activity; GO:0140096,catalytic activi…	PF00082.22:Subtilase family	--	--	--
Lk34218	4.04	3.93	4.12	82.46	72.91	76.15	4.52919	0	0	up	K00276 primary-amine oxidase [EC:1.4.3.21] | (RefSeq) primary amine oxidase-like (A)	ko00260: Glycine, serine and threonine metabolism; ko00350: Tyrosine metabolism; ko00360: Phenylalanine metabolism; ko00410: beta-Alanine metabolism; ko00950: Isoquinoline alkaloid biosynthesis; ko00960: Tropane, piperidine and pyridine alkaloid biosynthesis; ko01100: Metabolic pathways; ko01110: Biosynthesis of secondary metabolites	unknown [Picea sitchensis]	AMO_ARATH RecName: Full=Primary amine oxidase; EC=1.4.3.21 {ECO:0000250|UniProtKB:P46883}; AltName: Full=Amine oxidase [copper-containing]; Flags: Precursor;	C0PRF7_PICSI RecName: Full=Amine oxidase {ECO:0000256|RuleBase:RU000672}; EC=1.4.3.- {ECO:0000256|RuleBase:RU000672};	At4g12290	GO:0052595,aliphatic-amine oxidase activity; GO:0052594,aminoacetone:oxygen oxidoreductase(deaminating) activity; GO:0005507,copper ion binding; GO:0052596,phenethylamine:oxygen oxidoreductase (deaminating) activity; GO:0008131,primary amine oxidase activity; GO:0048038,quinone binding; GO:0052593,tryptamine:oxygen oxidoreductase (deaminating) activity; GO:0009738,abscisic acid-activated signalin…	PF01179.20:Copper amine oxidase, enzyme domain	--	--	--
Lk37167	3.66	3.38	2.78	214.84	176.42	198.87	6.17841	0	0	up	K20043 clathrin coat assembly protein AP180 | (RefSeq) putative clathrin assembly protein At5g35200 (A)	--	Dof2 [Pinus pinaster]	PBF_MAIZE RecName: Full=Dof zinc finger protein PBF; AltName: Full=Prolamin box-binding factor;	T2B8A7_PINPS SubName: Full=Dof2 {ECO:0000313|EMBL:AGV07537.1};	At5g60850	GO:0005634,nucleus; GO:0003677,DNA binding; GO:0046872,metal ion binding; GO:0006355,regulation of transcription, DNA-templated; GO:0003674,molecular_function; GO:0003676,nucleic acid binding; GO:0005488,binding; GO:0097159,organic cyclic compound binding; GO:1901363,heterocyclic compound binding; GO:0043167,ion binding; GO:0043169,cation binding; GO:0006139,nucleobase-containing compound metabol…	PF02701.15:Dof domain, zinc finger	C2C2-Dof	TF	C2C2->C2C2-Dof
Lk38287	2	2.39	2.28	486.07	388.31	406	7.85379	0	0	up	K13413 mitogen-activated protein kinase kinase 4/5 [EC:2.7.12.2] | (RefSeq) mitogen-activated protein kinase kinase 5-like (A)	ko04016: MAPK signaling pathway - plant; ko04075: Plant hormone signal transduction; ko04626: Plant-pathogen interaction	hypothetical protein 2_8751_01, partial [Pinus taeda]	G1L2_ORYSI RecName: Full=Protein G1-like2;	H9WV43_PINTA RecName: Full=ALOG domain-containing protein {ECO:0000259|PROSITE:PS51697}; Flags: Fragment;	At2g31160	GO:0005634,nucleus; GO:0003677,DNA binding; GO:0009299,mRNA transcription; GO:0007275,multicellular organism development; GO:0090698,post-embryonic plant morphogenesis; GO:0003674,molecular_function; GO:0003676,nucleic acid binding; GO:0005488,binding; GO:0097159,organic cyclic compound binding; GO:1901363,heterocyclic compound binding; GO:0006139,nucleobase-containing compound metabolic process;…	PF04852.12:Protein of unknown function (DUF640)	--	--	--
Lk40360	47.55	54.24	51.2	1044.74	868.65	1038.33	4.54015	0	0	up	--	--	unknown [Picea sitchensis]	EXOL3_ARATH RecName: Full=Protein EXORDIUM-like 3; Flags: Precursor;	A9NVR0_PICSI SubName: Full=Uncharacterized protein {ECO:0000313|EMBL:ABK24721.1};	At5g51550	GO:0048046,apoplast; GO:0005615,extracellular space; GO:0009505,plant-type cell wall; GO:0009506,plasmodesma; GO:0080167,response to karrikin; GO:0008150,biological_process; GO:0009628,response to abiotic stimulus; GO:0050896,response to stimulus; GO:0005575,cellular_component; GO:0005576,extracellular region; GO:0110165,cellular anatomical entity; GO:0005618,cell wall; GO:0030312,external encaps…	PF04674.12:Phosphate-induced protein 1 conserved region	--	--	--
Lk28893	3.22	3.21	3.05	103.82	86.17	96.46	5.18632	9.11896e-300	2.42473e-296	up	K23877 xyloglucan O-acetyltransferase | (RefSeq) protein ALTERED XYLOGLUCAN 4-like isoform X1 (A)	--	unknown [Picea sitchensis]	TBL45_ARATH RecName: Full=Protein trichome birefringence-like 45;	A9NNS6_PICSI RecName: Full=PMR5N domain-containing protein {ECO:0000259|Pfam:PF14416};	At2g30010	GO:0005794,Golgi apparatus; GO:0016021,integral component of membrane; GO:0016413,O-acetyltransferase activity; GO:0003674,molecular_function; GO:0003824,catalytic activity; GO:0008374,O-acyltransferase activity; GO:0016407,acetyltransferase activity; GO:0016740,transferase activity; GO:0016746,transferase activity, transferring acyl groups; GO:0016747,transferase activity, transferring acyl grou…	PF13839.6:GDSL/SGNH-like Acyl-Esterase family found in Pmr5 and Cas1p	--	--	--
Lk21414	4.36	4.17	4.59	71.31	70.48	67.58	4.27009	2.45088e-286	5.97381e-283	up	K01534 Zn2+/Cd2+-exporting ATPase [EC:7.2.2.12 7.2.2.21] | (RefSeq) cadmium/zinc-transporting ATPase HMA2-like (A)	--	predicted protein [Physcomitrella patens]	HMA2_ORYSJ RecName: Full=Cadmium/zinc-transporting ATPase HMA2 {ECO:0000305}; EC=7.2.2.12 {ECO:0000269|PubMed:22123790}; EC=7.2.2.21 {ECO:0000269|PubMed:22123790}; AltName: Full=Protein HEAVY METAL ATPASE 2 {ECO:0000305}; Short=OsHMA2 {ECO:0000303|PubMed:22123790};	A0A0C9RTQ8_9SPER SubName: Full=TSA: Wollemia nobilis Ref_Wollemi_Transcript_13632_3048 transcribed RNA sequence {ECO:0000313|EMBL:JAG87069.1};	At4g30110	GO:0016021,integral component of membrane; GO:0005886,plasma membrane; GO:0005524,ATP binding; GO:0015086,cadmium ion transmembrane transporter activity; GO:0046872,metal ion binding; GO:0008551,P-type cadmium transporter activity; GO:0016463,P-type zinc transporter activity; GO:0005385,zinc ion transmembrane transporter activity; GO:0000166,nucleotide binding; GO:0003674,molecular_function; GO:0…	PF00122.20:E1-E2 ATPase	--	--	--
Lk09065	0.56	0.62	0.44	37.78	36.01	33.85	6.3306	1.69944e-281	3.82361e-278	up	K08711 ATP-binding cassette, subfamily G (WHITE), member 2, PDR | (RefSeq) ZEB2-regulated ABC transporter 1-like (A)	ko02010: ABC transporters	ABC transporter-like [Macleaya cordata]	PDR1_NICPL RecName: Full=Pleiotropic drug resistance protein 1; AltName: Full=NpPDR1;	A0A0C9RJA6_9SPER SubName: Full=TSA: Wollemia nobilis Ref_Wollemi_Transcript_14872_4890 transcribed RNA sequence {ECO:0000313|EMBL:JAG86591.1};	At2g36380	GO:0016021,integral component of membrane; GO:0005886,plasma membrane; GO:0005524,ATP binding; GO:0042626,ATPase-coupled transmembrane transporter activity; GO:0006952,defense response; GO:0000166,nucleotide binding; GO:0003674,molecular_function; GO:0005488,binding; GO:0017076,purine nucleotide binding; GO:0030554,adenyl nucleotide binding; GO:0032553,ribonucleotide binding; GO:0032555,purine ri…	PF01061.24:ABC-2 type transporter	--	--	--
Lk24675	86.83	115.38	100.99	1.04	1.03	0.99	-6.35195	6.22929e-278	1.30143e-274	down	--	--	unknown [Picea sitchensis]	LTG14_ARATH RecName: Full=Non-specific lipid transfer protein GPI-anchored 14 {ECO:0000303|PubMed:23893219}; Short=AtLTPG-14 {ECO:0000303|PubMed:23893219}; Short=Protein LTP-GPI-ANCHORED 14 {ECO:0000303|PubMed:23893219}; AltName: Full=Protein SENESCENCE ASSOCIATED GENES 27 {ECO:0000303|PubMed:16299172}; AltName: Full=Xylogen like protein 7 {ECO:0000303|PubMed:21558309}; Short=AtXYLP7 {ECO:0000303…	A9NQ72_PICSI RecName: Full=AAI domain-containing protein {ECO:0000259|SMART:SM00499};	At2g44300	GO:0031225,anchored component of membrane; GO:0005829,cytosol; GO:0005886,plasma membrane; GO:0008289,lipid binding; GO:0010150,leaf senescence; GO:0006869,lipid transport; GO:0080027,response to herbivore; GO:0009625,response to insect; GO:0003674,molecular_function; GO:0005488,binding; GO:0007275,multicellular organism development; GO:0007568,aging; GO:0008150,biological_process; GO:0032501,mul…	PF14368.6:Probable lipid transfer	--	--	--
Lk02969	22.19	29.93	29.25	1030.06	1046.18	900.81	5.46883	7.36539e-273	1.4362e-269	up	--	--	unknown [Picea sitchensis]	--	A9NVG9_PICSI SubName: Full=Uncharacterized protein {ECO:0000313|EMBL:ABK24630.1};	At1g29980	GO:0016021,integral component of membrane; GO:0005575,cellular_component; GO:0016020,membrane; GO:0031224,intrinsic component of membrane; GO:0110165,cellular anatomical entity	PF04862.12:Protein of unknown function (DUF642)	--	--	--
Lk27469	0.66	1.31	1.15	145.44	138.96	133.26	7.34417	1.16017e-270	2.12087e-267	up	K16297 serine carboxypeptidase-like clade II [EC:3.4.16.-] | (RefSeq) serine carboxypeptidase-like 45 (A)	--	unknown [Picea sitchensis]	SCP45_ARATH RecName: Full=Serine carboxypeptidase-like 45; EC=3.4.16.-; Flags: Precursor;	B8LM39_PICSI RecName: Full=Carboxypeptidase {ECO:0000256|RuleBase:RU361156}; EC=3.4.16.- {ECO:0000256|RuleBase:RU361156};	At1g28110	GO:0005576,extracellular region; GO:0009505,plant-type cell wall; GO:0009506,plasmodesma; GO:0005773,vacuole; GO:0004185,serine-type carboxypeptidase activity; GO:0003674,molecular_function; GO:0003824,catalytic activity; GO:0004180,carboxypeptidase activity; GO:0008233,peptidase activity; GO:0008236,serine-type peptidase activity; GO:0008238,exopeptidase activity; GO:0016787,hydrolase activity; …	PF00450.22:Serine carboxypeptidase	--	--	--
Lk25727	3.8	3.91	3.05	208.43	243.07	210.77	6.22314	2.83985e-268	4.88605e-265	up	K12462 Rho GDP-dissociation inhibitor | (RefSeq) rho GDP-dissociation inhibitor 1-like (A)	--	unknown [Picea sitchensis]	GDIR_ARATH RecName: Full=Rho GDP-dissociation inhibitor 1; Short=AtRhoGDI1; Short=Rho GDI-1;	B8LME6_PICSI SubName: Full=Uncharacterized protein {ECO:0000313|EMBL:ABR16826.1};	At3g07880	GO:0005829,cytosol; GO:0016020,membrane; GO:0005096,GTPase activator activity; GO:0005094,Rho GDP-dissociation inhibitor activity; GO:0009932,cell tip growth; GO:0043547,positive regulation of GTPase activity; GO:0007266,Rho protein signal transduction; GO:0010053,root epidermal cell differentiation; GO:0003674,molecular_function; GO:0008047,enzyme activator activity; GO:0030234,enzyme regulator …	PF02115.17:RHO protein GDP dissociation inhibitor	--	--	--
Lk32098	3.92	3.76	3.75	76.18	82.31	82.76	4.67545	2.74009e-256	4.4525e-253	up	--	--	unknown [Picea sitchensis]	--	A0A0C9RQG5_9SPER SubName: Full=TSA: Wollemia nobilis Ref_Wollemi_Transcript_25208_1404 transcribed RNA sequence {ECO:0000313|EMBL:JAG85689.1};	At1g10380_1	GO:0016021,integral component of membrane; GO:0030247,polysaccharide binding; GO:0003674,molecular_function; GO:0005488,binding; GO:0030246,carbohydrate binding; GO:0005575,cellular_component; GO:0016020,membrane; GO:0031224,intrinsic component of membrane; GO:0110165,cellular anatomical entity	PF13947.6:Wall-associated receptor kinase galacturonan-binding	--	--	--
Lk15516	7.11	6.86	6.99	124.15	100.66	105.26	4.24477	2.54377e-254	3.91594e-251	up	K07213 copper chaperone | (RefSeq) hypothetical protein (A)	--	PREDICTED: N66 matrix protein-like [Nelumbo nucifera]	HIP37_ARATH RecName: Full=Heavy metal-associated isoprenylated plant protein 37 {ECO:0000303|PubMed:21072340, ECO:0000303|PubMed:23368984}; Short=AtHIP37 {ECO:0000303|PubMed:21072340, ECO:0000303|PubMed:23368984}; Flags: Precursor;	A0A1U7YWL6_NELNU SubName: Full=N66 matrix protein-like {ECO:0000313|RefSeq:XP_010243808.1};	At1g23000	GO:0046872,metal ion binding; GO:0003674,molecular_function; GO:0005488,binding; GO:0043167,ion binding; GO:0043169,cation binding	PF00403.26:Heavy-metal-associated domain	--	--	--
Lk46067	16.89	17.09	15.8	1483.81	2148.23	2378.72	7.19742	1.00248e-250	1.46608e-247	up	K12173 BRCA1-A complex subunit BRE | (RefSeq) BRISC and BRCA1-A complex member 2 (A)	ko03440: Homologous recombination	unknown [Picea sitchensis]	CRJ34_CRYJA RecName: Full=Pathogenesis-related thaumatin-like protein 3.4 {ECO:0000305}; AltName: Allergen=Cry j 3.4 {ECO:0000303|PubMed:16203714}; Flags: Precursor;	B8LQJ2_PICSI SubName: Full=Uncharacterized protein {ECO:0000313|EMBL:ABR17922.1};	At4g11650	GO:0006952,defense response; GO:1904550,response to arachidonic acid; GO:0009607,response to biotic stimulus; GO:0009723,response to ethylene; GO:0009751,response to salicylic acid; GO:0009651,response to salt stress; GO:0006950,response to stress; GO:0008150,biological_process; GO:0050896,response to stimulus; GO:0010033,response to organic substance; GO:0033993,response to lipid; GO:0042221,res…	PF00314.17:Thaumatin family	--	--	--
Lk37175	2.74	1.92	2.03	175.8	176.76	228.18	6.71038	3.00895e-250	4.1909e-247	up	K00218 protochlorophyllide reductase [EC:1.3.1.33] | (RefSeq) protochlorophyllide reductase, chloroplastic (A)	ko00860: Porphyrin and chlorophyll metabolism; ko01100: Metabolic pathways; ko01110: Biosynthesis of secondary metabolites	unknown [Picea sitchensis]	PORA_CUCSA RecName: Full=Protochlorophyllide reductase, chloroplastic; Short=PCR; EC=1.3.1.33; AltName: Full=NADPH-protochlorophyllide oxidoreductase; Short=POR; Flags: Precursor;	C0PRX9_PICSI RecName: Full=NADPH-protochlorophyllide oxidoreductase {ECO:0000256|RuleBase:RU365001}; EC=1.3.1.33 {ECO:0000256|RuleBase:RU365001};	At5g54190	GO:0009507,chloroplast; GO:0016630,protochlorophyllide reductase activity; GO:0015995,chlorophyll biosynthetic process; GO:0015979,photosynthesis; GO:0003674,molecular_function; GO:0003824,catalytic activity; GO:0016491,oxidoreductase activity; GO:0016627,oxidoreductase activity, acting on the CH-CH group of donors; GO:0016628,oxidoreductase activity, acting on the CH-CH group of donors, NAD or N…	PF00106.25:short chain dehydrogenase	--	--	--
Lk30955	2.29	2.53	2.18	157.94	108.28	140.48	6.12775	3.33659e-240	4.436e-237	up	K16297 serine carboxypeptidase-like clade II [EC:3.4.16.-] | (RefSeq) serine carboxypeptidase-like 35 (A)	--	serine carboxypeptidase-like 35 [Herrania umbratica]	SCP35_ARATH RecName: Full=Serine carboxypeptidase-like 35; EC=3.4.16.-; Flags: Precursor;	A0A0D6R2B7_ARACU RecName: Full=Carboxypeptidase {ECO:0000256|RuleBase:RU361156}; EC=3.4.16.- {ECO:0000256|RuleBase:RU361156};	At5g08260	GO:0005576,extracellular region; GO:0005773,vacuole; GO:0004185,serine-type carboxypeptidase activity; GO:0003674,molecular_function; GO:0003824,catalytic activity; GO:0004180,carboxypeptidase activity; GO:0008233,peptidase activity; GO:0008236,serine-type peptidase activity; GO:0008238,exopeptidase activity; GO:0016787,hydrolase activity; GO:0017171,serine hydrolase activity; GO:0070008,serine-t…	PF00450.22:Serine carboxypeptidase	--	--	--
novel.2804	15.11	18.37	21.86	1170.11	1304.42	964.39	6.23558	4.85002e-240	6.16776e-237	up	--	--	--	--	--	--	--	--	--	--	--
Lk17251	0.1	0.26	0.21	183.39	197.64	154.56	10.1511	6.19697e-240	7.5523e-237	up	K15920 xylan 1,4-beta-xylosidase [EC:3.2.1.37] | (RefSeq) beta-D-xylosidase 4 (A)	ko00520: Amino sugar and nucleotide sugar metabolism; ko01100: Metabolic pathways	beta-D-xylosidase 4 [Amborella trichopoda]	BXL4_ARATH RecName: Full=Beta-D-xylosidase 4; Short=AtBXL4; EC=3.2.1.37; Flags: Precursor;	A0A0D6RAC4_ARACU RecName: Full=Fn3_like domain-containing protein {ECO:0000259|SMART:SM01217};	At5g64570	GO:0048046,apoplast; GO:0005618,cell wall; GO:0016020,membrane; GO:0009505,plant-type cell wall; GO:0046556,alpha-L-arabinofuranosidase activity; GO:0009044,xylan 1,4-beta-xylosidase activity; GO:0031222,arabinan catabolic process; GO:0009627,systemic acquired resistance; GO:0045493,xylan catabolic process; GO:0003674,molecular_function; GO:0003824,catalytic activity; GO:0004553,hydrolase activit…	PF00933.21:Glycosyl hydrolase family 3 N terminal domain	--	--	--
Lk46060	3.46	4.22	2.3	994.41	1154.64	747.77	8.46193	2.17358e-234	2.543e-231	up	K03671 thioredoxin 1 | (RefSeq) thioredoxin H-type-like (A)	--	unknown [Picea sitchensis]	TRXH_PICMA RecName: Full=Thioredoxin H-type; Short=Trx-H;	A9NJU5_PICSI RecName: Full=Thioredoxin domain-containing protein {ECO:0000259|PROSITE:PS51352};	At3g51030	GO:0005737,cytoplasm; GO:0005575,cellular_component; GO:0005622,intracellular anatomical structure; GO:0110165,cellular anatomical entity	PF00085.20:Thioredoxin	--	--	--
Lk45081	4.19	4.25	3.73	147.69	112.79	128.67	5.26731	1.7017e-232	1.91435e-229	up	--	--	PREDICTED: AT-hook motif nuclear-localized protein 15-like [Nelumbo nucifera]	AHL22_ARATH RecName: Full=AT-hook motif nuclear-localized protein 22 {ECO:0000312|EMBL:FAA00293.1};	A0A1U7ZU55_NELNU SubName: Full=AT-hook motif nuclear-localized protein 15-like {ECO:0000313|RefSeq:XP_010257112.1};	At2g45430	GO:0005634,nucleus; GO:0003700,DNA-binding transcription factor activity; GO:0042826,histone deacetylase binding; GO:0003680,minor groove of adenine-thymine-rich DNA binding; GO:0043621,protein self-association; GO:0009908,flower development; GO:0009640,photomorphogenesis; GO:0009647,skotomorphogenesis; GO:0010228,vegetative to reproductive phase transition of meristem; GO:0003674,molecular_funct…	PF03479.15:Plants and Prokaryotes Conserved (PCC) domain	--	--	--
Lk33417	0.29	0.23	0.42	157.9	191.66	144.37	9.31552	2.79883e-232	3.03196e-229	up	K01728 pectate lyase [EC:4.2.2.2] | (RefSeq) probable pectate lyase 5 (A)	ko00040: Pentose and glucuronate interconversions; ko01100: Metabolic pathways	unknown [Picea sitchensis]	PLY22_ARATH RecName: Full=Probable pectate lyase 22; EC=4.2.2.2; Flags: Precursor;	B8LS41_PICSI RecName: Full=Pectate lyase {ECO:0000256|RuleBase:RU361123}; EC=4.2.2.2 {ECO:0000256|RuleBase:RU361123};	At5g63180	GO:0009536,plastid; GO:0046872,metal ion binding; GO:0030570,pectate lyase activity; GO:0045490,pectin catabolic process; GO:0003674,molecular_function; GO:0005488,binding; GO:0043167,ion binding; GO:0043169,cation binding; GO:0003824,catalytic activity; GO:0016829,lyase activity; GO:0016835,carbon-oxygen lyase activity; GO:0016837,carbon-oxygen lyase activity, acting on polysaccharides; GO:00002…	PF00544.19:Pectate lyase	--	--	--
Lk37090	56.46	56.87	51.64	570	505.29	518	3.54252	2.4994e-230	2.61089e-227	up	--	--	--	--	--	--	--	--	--	--	--
Lk01890	41.73	36.73	38.19	0.62	0.71	0.6	-5.64328	5.65482e-227	5.70338e-224	down	K09338 homeobox-leucine zipper protein | (RefSeq) homeobox-leucine zipper protein ANTHOCYANINLESS 2 (A)	--	homeodomain protein HB2 [Picea abies]	ANL2_ARATH RecName: Full=Homeobox-leucine zipper protein ANTHOCYANINLESS 2; AltName: Full=HD-ZIP protein ANL2; AltName: Full=Homeodomain protein AHDP; AltName: Full=Homeodomain transcription factor ANL2;	Q8S555_PICAB SubName: Full=Homeodomain protein HB2 {ECO:0000313|EMBL:AAL83725.1};	At3g61150	GO:0005634,nucleus; GO:0003700,DNA-binding transcription factor activity; GO:0000981,DNA-binding transcription factor activity, RNA polymerase II-specific; GO:0008289,lipid binding; GO:0000976,transcription regulatory region sequence-specific DNA binding; GO:0043481,anthocyanin accumulation in tissues in response to UV light; GO:0006723,cuticle hydrocarbon biosynthetic process; GO:0009827,plant-t…	PF01852.19:START domain	HB-HD-ZIP	TF	HB->HB-HD-ZIP
novel.6809	21.63	29.08	25.41	685.67	542.65	688.03	4.9244	1.07385e-225	1.04697e-222	up	--	--	putative ABA-responsive LEA-like protein, partial [Picea mariana]	--	A0A172QLC0_PICMA SubName: Full=Putative ABA-responsive LEA-like protein {ECO:0000313|EMBL:AND98445.1}; Flags: Fragment;	--	--	PF03242.13:Late embryogenesis abundant protein	--	--	--
novel.12812	1.6	1.04	1.26	194.06	154.93	227.97	7.4713	1.51158e-225	1.4262e-222	up	--	--	unknown [Picea sitchensis]	--	A9NTQ2_PICSI SubName: Full=Uncharacterized protein {ECO:0000313|EMBL:ABK24013.1};	--	--	--	--	--	--
Lk00419	5.5	5.45	5.25	89.87	71.58	87.71	4.21068	1.74488e-225	1.59488e-222	up	K01051 pectinesterase [EC:3.1.1.11] | (RefSeq) pectinesterase-like (A)	ko00040: Pentose and glucuronate interconversions; ko01100: Metabolic pathways	unknown [Picea sitchensis]	PME_PRUPE RecName: Full=Pectinesterase/pectinesterase inhibitor PPE8B; Includes: RecName: Full=Pectinesterase inhibitor PPE8B; AltName: Full=Pectin methylesterase inhibitor PPE8B; Includes: RecName: Full=Pectinesterase PPE8B; Short=PE PPE8B; EC=3.1.1.11; AltName: Full=Pectin methylesterase PPE8B; Flags: Precursor;	C0PT44_PICSI RecName: Full=Pectinesterase {ECO:0000256|ARBA:ARBA00013229, ECO:0000256|RuleBase:RU000589}; EC=3.1.1.11 {ECO:0000256|ARBA:ARBA00013229, ECO:0000256|RuleBase:RU000589};	At1g53830	GO:0005618,cell wall; GO:0005576,extracellular region; GO:0045330,aspartyl esterase activity; GO:0004857,enzyme inhibitor activity; GO:0030599,pectinesterase activity; GO:0042545,cell wall modification; GO:0045490,pectin catabolic process; GO:0003674,molecular_function; GO:0003824,catalytic activity; GO:0016787,hydrolase activity; GO:0016788,hydrolase activity, acting on ester bonds; GO:0030234,e…	PF01095.19:Pectinesterase	--	--	--
Lk34318	1.31	1.7	1.67	95.66	78.42	96.17	6.12386	3.22123e-219	2.85509e-216	up	K13944 LOB domain-containing protein 16 | (RefSeq) LOB domain-containing protein 16 (A)	--	hypothetical protein PHYPA_024333 [Physcomitrella patens]	LBD25_ARATH RecName: Full=LOB domain-containing protein 25; AltName: Full=ASYMMETRIC LEAVES 2-like protein 3; Short=AS2-like protein 3;	A0A2K1IZ18_PHYPA RecName: Full=LOB domain-containing protein {ECO:0000259|PROSITE:PS50891};	At3g27650	--	PF03195.14:Lateral organ boundaries (LOB) domain	LOB	TF	LOB
Lk37708	0.66	0.61	0.36	270.67	221.52	245.05	9.09061	9.10628e-219	7.83381e-216	up	K01184 polygalacturonase [EC:3.2.1.15] | (RefSeq) polygalacturonase QRT2-like (A)	ko00040: Pentose and glucuronate interconversions; ko01100: Metabolic pathways	PREDICTED: protein TORNADO 2-like [Nelumbo nucifera]	TRN2_ARATH RecName: Full=Protein TORNADO 2; AltName: Full=Protein EKEKO; AltName: Full=TETRASPANIN-1;	A0A1U7YPW3_NELNU SubName: Full=protein TORNADO 2-like {ECO:0000313|RefSeq:XP_010240868.1};	At5g46700	GO:0016021,integral component of membrane; GO:0005886,plasma membrane; GO:0009506,plasmodesma; GO:0009734,auxin-activated signaling pathway; GO:0010305,leaf vascular tissue pattern formation; GO:0009554,megasporogenesis; GO:0009933,meristem structural organization; GO:0009956,radial pattern formation; GO:0009934,regulation of meristem structural organization; GO:0010015,root morphogenesis; GO:000…	PF00335.20:Tetraspanin family	--	--	--
Lk25862	6.83	5.82	5.46	174.35	133.32	146.53	4.91468	6.01798e-215	5.02914e-212	up	--	--	unknown [Picea sitchensis]	--	A9P1B4_PICSI RecName: Full=WWE domain-containing protein {ECO:0000259|PROSITE:PS50918};	--	--	PF02825.20:WWE domain	--	--	--
Lk07313	0.37	0.63	0.58	355.77	409.44	334.82	9.73223	2.365e-211	1.8321e-208	up	--	--	--	--	--	--	--	--	--	--	--
Lk30248	4.96	3.09	1.9	2182.88	1483.4	1589.35	9.30424	2.37466e-211	1.8321e-208	up	K01179 endoglucanase [EC:3.2.1.4] | (RefSeq) endoglucanase 3 (A)	ko00500: Starch and sucrose metabolism; ko01100: Metabolic pathways	unknown [Picea sitchensis]	GUN17_ARATH RecName: Full=Endoglucanase 17; EC=3.2.1.4; AltName: Full=Endo-1,4-beta glucanase 17; Flags: Precursor;	A9NUH0_PICSI RecName: Full=Endoglucanase {ECO:0000256|RuleBase:RU361166}; EC=3.2.1.4 {ECO:0000256|RuleBase:RU361166};	At4g02290	GO:0005576,extracellular region; GO:0008810,cellulase activity; GO:0071555,cell wall organization; GO:0030245,cellulose catabolic process; GO:0003674,molecular_function; GO:0003824,catalytic activity; GO:0004553,hydrolase activity, hydrolyzing O-glycosyl compounds; GO:0016787,hydrolase activity; GO:0016798,hydrolase activity, acting on glycosyl bonds; GO:0008150,biological_process; GO:0009987,cel…	PF00759.19:Glycosyl hydrolase family 9	--	--	--
Lk43486	125.58	155.84	140.59	6.77	6.08	6.69	-4.1615	2.38025e-211	1.8321e-208	down	K01858 myo-inositol-1-phosphate synthase [EC:5.5.1.4] | (RefSeq) inositol-3-phosphate synthase-like (A)	ko00562: Inositol phosphate metabolism; ko01100: Metabolic pathways; ko01110: Biosynthesis of secondary metabolites	unknown [Picea sitchensis]	INO1_SESIN RecName: Full=Inositol-3-phosphate synthase; Short=MIP synthase; EC=5.5.1.4; AltName: Full=Myo-inositol 1-phosphate synthase; Short=IPS; Short=MI-1-P synthase;	B8LM09_PICSI RecName: Full=Inositol-3-phosphate synthase {ECO:0000256|ARBA:ARBA00012125}; EC=5.5.1.4 {ECO:0000256|ARBA:ARBA00012125};	At2g22240	GO:0005737,cytoplasm; GO:0004512,inositol-3-phosphate synthase activity; GO:0006021,inositol biosynthetic process; GO:0008654,phospholipid biosynthetic process; GO:0003674,molecular_function; GO:0003824,catalytic activity; GO:0016853,isomerase activity; GO:0016872,intramolecular lyase activity; GO:0005975,carbohydrate metabolic process; GO:0006020,inositol metabolic process; GO:0006066,alcohol me…	PF07994.12:Myo-inositol-1-phosphate synthase	--	--	--
Lk16072	2.78	2.2	2.72	152.59	184.01	156.14	6.27384	6.19056e-211	4.64276e-208	up	K00799 glutathione S-transferase [EC:2.5.1.18] | (RefSeq) glutathione S-transferase F10 (A)	ko00480: Glutathione metabolism; ko01100: Metabolic pathways	phi class glutathione S-transferase [Pinus tabuliformis]	GSTF9_ARATH RecName: Full=Glutathione S-transferase F9 {ECO:0000303|PubMed:12090627}; Short=AtGSTF9 {ECO:0000303|PubMed:12090627}; EC=2.5.1.18 {ECO:0000269|PubMed:12090627, ECO:0000269|PubMed:16538523}; AltName: Full=AtGSTF7 {ECO:0000303|PubMed:12090627}; AltName: Full=GST class-phi member 9 {ECO:0000303|PubMed:12090627, ECO:0000303|PubMed:29732642};	L7S331_PINTB RecName: Full=Glutathione transferase {ECO:0000256|ARBA:ARBA00012452}; EC=2.5.1.18 {ECO:0000256|ARBA:ARBA00012452};	At2g30860	GO:0048046,apoplast; GO:0009507,chloroplast; GO:0009570,chloroplast stroma; GO:0005737,cytoplasm; GO:0005829,cytosol; GO:0005777,peroxisome; GO:0005886,plasma membrane; GO:0009506,plasmodesma; GO:0009579,thylakoid; GO:0005773,vacuole; GO:0005507,copper ion binding; GO:0043295,glutathione binding; GO:0004602,glutathione peroxidase activity; GO:0004364,glutathione transferase activity; GO:0006952,d…	PF00043.25:Glutathione S-transferase, C-terminal domain	--	--	--
Lk15305	1.07	1.25	1.32	68.36	79.96	64.27	6.14479	1.76507e-207	1.29066e-204	up	--	--	hypothetical protein AQUCO_00900849v1 [Aquilegia coerulea]	GLOX_VITPS RecName: Full=Aldehyde oxidase GLOX {ECO:0000305}; EC=1.2.3.1 {ECO:0000305}; AltName: Full=Glyoxal oxidase {ECO:0000303|Ref.1}; Short=VpGLOX {ECO:0000303|PubMed:20512385}; Flags: Precursor;	A0A0C9RZA2_9SPER SubName: Full=TSA: Wollemia nobilis Ref_Wollemi_Transcript_942_2124 transcribed RNA sequence {ECO:0000313|EMBL:JAG89509.1};	At3g53950	GO:0005618,cell wall; GO:0005615,extracellular space; GO:0004031,aldehyde oxidase activity; GO:0102797,geranial:oxygen oxidoreductase activity; GO:0102798,heptaldehyde:oxygen oxidoreductase activity; GO:0050832,defense response to fungus; GO:0003674,molecular_function; GO:0003824,catalytic activity; GO:0016491,oxidoreductase activity; GO:0016623,oxidoreductase activity, acting on the aldehyde or …	PF07250.11:Glyoxal oxidase N-terminus	--	--	--
Lk31454	3.87	3.32	2.31	138.45	129.17	135.45	5.67801	1.97461e-203	1.40867e-200	up	K00679 phospholipid:diacylglycerol acyltransferase [EC:2.3.1.158] | (RefSeq) hypothetical protein (A)	ko00561: Glycerolipid metabolism; ko01100: Metabolic pathways	PREDICTED: GDSL esterase/lipase At5g55050-like [Nelumbo nucifera]	GDL87_ARATH RecName: Full=GDSL esterase/lipase At5g55050; EC=3.1.1.-; AltName: Full=Extracellular lipase At5g55050; Flags: Precursor;	A0A0C9RI38_9SPER SubName: Full=TSA: Wollemia nobilis Ref_Wollemi_Transcript_18910_1268 transcribed RNA sequence {ECO:0000313|EMBL:JAG86136.1};	At5g55050	GO:0005576,extracellular region; GO:0009536,plastid; GO:0016298,lipase activity; GO:0016042,lipid catabolic process; GO:0003674,molecular_function; GO:0003824,catalytic activity; GO:0016787,hydrolase activity; GO:0016788,hydrolase activity, acting on ester bonds; GO:0006629,lipid metabolic process; GO:0008150,biological_process; GO:0008152,metabolic process; GO:0009056,catabolic process; GO:00442…	PF00657.22:GDSL-like Lipase/Acylhydrolase	--	--	--
Lk38795	7.38	12.12	10.17	1195.25	1551.07	990.17	7.25883	2.29645e-202	1.59926e-199	up	K03781 catalase [EC:1.11.1.6] | (RefSeq) catalase isozyme 2-like (A)	ko00380: Tryptophan metabolism; ko00630: Glyoxylate and dicarboxylate metabolism; ko01100: Metabolic pathways; ko01110: Biosynthesis of secondary metabolites; ko01200: Carbon metabolism; ko04016: MAPK signaling pathway - plant; ko04146: Peroxisome	unknown [Picea sitchensis]	CATA3_ARATH RecName: Full=Catalase-3; EC=1.11.1.6;	A9NUY8_PICSI RecName: Full=Catalase {ECO:0000256|ARBA:ARBA00012314, ECO:0000256|RuleBase:RU000498}; EC=1.11.1.6 {ECO:0000256|ARBA:ARBA00012314, ECO:0000256|RuleBase:RU000498};	At1g20620	GO:0048046,apoplast; GO:0005618,cell wall; GO:0009507,chloroplast; GO:0009941,chloroplast envelope; GO:0009570,chloroplast stroma; GO:0005737,cytoplasm; GO:0005829,cytosol; GO:0022626,cytosolic ribosome; GO:0005739,mitochondrion; GO:0005634,nucleus; GO:0005777,peroxisome; GO:0005886,plasma membrane; GO:0009506,plasmodesma; GO:0005773,vacuole; GO:0004096,catalase activity; GO:0050897,cobalt ion bi…	PF00199.19:Catalase	--	--	--
Lk08898	4.75	6.26	5.14	202.88	234.02	227.47	5.64257	3.40849e-202	2.31849e-199	up	K03671 thioredoxin 1 | (RefSeq) thioredoxin-like protein CXXS1 (A)	--	unknown [Picea sitchensis]	CXXS1_ARATH RecName: Full=Thioredoxin-like protein CXXS1; Short=AtCXXS1; AltName: Full=Mono-cysteine thioredoxin 1;	A9NNP2_PICSI RecName: Full=Thioredoxin domain-containing protein {ECO:0000259|PROSITE:PS51352};	At1g11530	GO:0005829,cytosol; GO:0005576,extracellular region; GO:0003756,protein disulfide isomerase activity; GO:0003674,molecular_function; GO:0003824,catalytic activity; GO:0016853,isomerase activity; GO:0016860,intramolecular oxidoreductase activity; GO:0016864,intramolecular oxidoreductase activity, transposing S-S bonds; GO:0140096,catalytic activity, acting on a protein; GO:0005575,cellular_compone…	PF00085.20:Thioredoxin	--	--	--
Lk10104	548.17	647.18	630.81	0.19	0.19	0.22	-11.3096	2.801e-201	1.86197e-198	down	K20619 cytochrome P450 family 78 subfamily A | (RefSeq) cytochrome P450 78A7-like (A)	--	RecName: Full=Cytochrome P450 78A4 AAC05148.1 cytochrome P450 [Pinus radiata]	C78A4_PINRA RecName: Full=Cytochrome P450 78A4; EC=1.14.-.-;	A0A0G7ZNZ8_PICGL SubName: Full=Cytochrome P450 CYP78A {ECO:0000313|EMBL:JAI17689.1};	At5g09970	GO:0020037,heme binding; GO:0005506,iron ion binding; GO:0004497,monooxygenase activity; GO:0016705,oxidoreductase activity, acting on paired donors, with incorporation or reduction of molecular oxygen; GO:0003674,molecular_function; GO:0005488,binding; GO:0046906,tetrapyrrole binding; GO:0097159,organic cyclic compound binding; GO:1901363,heterocyclic compound binding; GO:0043167,ion binding; GO…	PF00067.22:Cytochrome P450	--	--	--
Lk24689	112.07	98.43	100.86	0.17	0.19	0.36	-8.48495	1.46151e-198	9.49952e-196	down	K09338 homeobox-leucine zipper protein | (RefSeq) homeobox-leucine zipper protein ROC8 isoform X2 (A)	--	homeobox-leucine zipper protein ROC8 isoform X2 [Amborella trichopoda]	PDF2_ARATH RecName: Full=Homeobox-leucine zipper protein PROTODERMAL FACTOR 2 {ECO:0000303|PubMed:12505995}; AltName: Full=HD-ZIP protein PDF2 {ECO:0000303|PubMed:12505995}; AltName: Full=Homeodomain transcription factor PDF2 {ECO:0000303|PubMed:12505995};	A0A0D6QXF5_ARACU SubName: Full=Uncharacterized protein {ECO:0000313|EMBL:JAG96262.1};	At4g04890	GO:0005634,nucleus; GO:0003677,DNA binding; GO:0003700,DNA-binding transcription factor activity; GO:0000981,DNA-binding transcription factor activity, RNA polymerase II-specific; GO:0008289,lipid binding; GO:0000976,transcription regulatory region sequence-specific DNA binding; GO:0048825,cotyledon development; GO:0009913,epidermal cell differentiation; GO:0048497,maintenance of floral organ ide…	PF01852.19:START domain	HB-other	TF	HB->HB-other
Lk21177	7.56	8.62	9.23	188.66	150.46	147.4	4.52784	2.73891e-197	1.74153e-194	up	K19892 glucan endo-1,3-beta-glucosidase 4 [EC:3.2.1.39] | (RefSeq) glucan endo-1,3-beta-glucosidase 4-like (A)	ko00500: Starch and sucrose metabolism; ko01100: Metabolic pathways	Glycoside hydrolase, family 17 [Corchorus olitorius]	E13B_WHEAT RecName: Full=Glucan endo-1,3-beta-glucosidase; EC=3.2.1.39; AltName: Full=(1->3)-beta-glucan endohydrolase; Short=(1->3)-beta-glucanase; AltName: Full=Beta-1,3-endoglucanase; Flags: Precursor;	A0A1R3FZJ8_9ROSI SubName: Full=Glycoside hydrolase, family 17 {ECO:0000313|EMBL:OMO51258.1};	At3g55430	GO:0046658,anchored component of plasma membrane; GO:0042973,glucan endo-1,3-beta-D-glucosidase activity; GO:0005975,carbohydrate metabolic process; GO:0006952,defense response; GO:0003674,molecular_function; GO:0003824,catalytic activity; GO:0004553,hydrolase activity, hydrolyzing O-glycosyl compounds; GO:0008422,beta-glucosidase activity; GO:0015926,glucosidase activity; GO:0016787,hydrolase ac…	PF07983.13:X8 domain	--	--	--
Lk13616	0.33	0.21	0.52	146.61	174.06	163.34	9.1029	5.1745e-195	3.22019e-192	up	K23260 scopoletin glucosyltransferase [EC:2.4.1.128] | (RefSeq) scopoletin glucosyltransferase (A)	ko00940: Phenylpropanoid biosynthesis; ko01110: Biosynthesis of secondary metabolites	unknown [Picea sitchensis]	HQGT_RAUSE RecName: Full=Hydroquinone glucosyltransferase; EC=2.4.1.218; AltName: Full=Arbutin synthase;	B8LR79_PICSI RecName: Full=Glycosyltransferase {ECO:0000256|RuleBase:RU362057}; EC=2.4.1.- {ECO:0000256|RuleBase:RU362057};	At4g01070	GO:0050505,hydroquinone glucosyltransferase activity; GO:0003674,molecular_function; GO:0003824,catalytic activity; GO:0008194,UDP-glycosyltransferase activity; GO:0016740,transferase activity; GO:0016757,transferase activity, transferring glycosyl groups; GO:0016758,transferase activity, transferring hexosyl groups; GO:0035251,UDP-glucosyltransferase activity; GO:0046527,glucosyltransferase acti…	PF00201.18:UDP-glucoronosyl and UDP-glucosyl transferase	--	--	--
Lk21178	1.59	1.88	0.99	154.31	165.26	172.39	7.06986	1.3258e-194	8.07883e-192	up	K01114 phospholipase C [EC:3.1.4.3] | (RefSeq) non-specific phospholipase C2 (A)	ko00562: Inositol phosphate metabolism; ko00564: Glycerophospholipid metabolism; ko00565: Ether lipid metabolism; ko01100: Metabolic pathways; ko01110: Biosynthesis of secondary metabolites	unknown [Picea sitchensis]	NPC2_ARATH RecName: Full=Non-specific phospholipase C2; EC=3.1.-.-; Flags: Precursor;	B8LKC2_PICSI SubName: Full=Uncharacterized protein {ECO:0000313|EMBL:ABR16102.1};	At2g26870	GO:0009507,chloroplast; GO:0005576,extracellular region; GO:0005794,Golgi apparatus; GO:0004629,phospholipase C activity; GO:0042742,defense response to bacterium; GO:0048229,gametophyte development; GO:0009395,phospholipid catabolic process; GO:0048364,root development; GO:0003674,molecular_function; GO:0003824,catalytic activity; GO:0004620,phospholipase activity; GO:0008081,phosphoric diester …	PF04185.14:Phosphoesterase family	--	--	--
Lk40870	4.51	5.07	4.68	106.09	76.96	100.66	4.58119	3.7766e-192	2.25432e-189	up	K01184 polygalacturonase [EC:3.2.1.15] | (RefSeq) probable polygalacturonase At3g15720 (A)	ko00040: Pentose and glucuronate interconversions; ko01100: Metabolic pathways	unknown [Picea sitchensis]	PGLR_VITVI RecName: Full=Probable polygalacturonase; Short=PG {ECO:0000250|UniProtKB:Q7M1E7}; EC=3.2.1.15; AltName: Full=Pectinase {ECO:0000250|UniProtKB:Q7M1E7};	B8LQW0_PICSI SubName: Full=Uncharacterized protein {ECO:0000313|EMBL:ABR18040.1};	At4g23500	GO:0016021,integral component of membrane; GO:0004650,polygalacturonase activity; GO:0005975,carbohydrate metabolic process; GO:0003674,molecular_function; GO:0003824,catalytic activity; GO:0004553,hydrolase activity, hydrolyzing O-glycosyl compounds; GO:0016787,hydrolase activity; GO:0016798,hydrolase activity, acting on glycosyl bonds; GO:0008150,biological_process; GO:0008152,metabolic process…	PF00295.17:Glycosyl hydrolases family 28	--	--	--
Lk36470	1.22	1.82	2.1	94.44	104.15	102.81	6.15337	8.06077e-192	4.71539e-189	up	--	--	unknown [Picea sitchensis]	AHL17_ARATH RecName: Full=AT-hook motif nuclear-localized protein 17 {ECO:0000312|EMBL:FAA00288.1};	B8LPP3_PICSI RecName: Full=PPC domain-containing protein {ECO:0000259|PROSITE:PS51742};	At5g49700	GO:0005634,nucleus; GO:0003700,DNA-binding transcription factor activity; GO:0003680,minor groove of adenine-thymine-rich DNA binding; GO:0003674,molecular_function; GO:0140110,transcription regulator activity; GO:0000217,DNA secondary structure binding; GO:0003676,nucleic acid binding; GO:0003677,DNA binding; GO:0005488,binding; GO:0097159,organic cyclic compound binding; GO:1901363,heterocyclic…	PF03479.15:Plants and Prokaryotes Conserved (PCC) domain	--	--	--
Lk15155	1.29	0.71	0.78	73.54	70.8	65.5	6.50617	3.24032e-191	1.85836e-188	up	K08711 ATP-binding cassette, subfamily G (WHITE), member 2, PDR | (RefSeq) LOW QUALITY PROTEIN: ZEB2-regulated ABC transporter 1-like (A)	ko02010: ABC transporters	ABC transporter-like [Macleaya cordata]	AB39G_ORYSJ RecName: Full=ABC transporter G family member 39 {ECO:0000303|PubMed:18299247}; Short=OsABCG39 {ECO:0000303|PubMed:18299247}; AltName: Full=Pleiotropic drug resistance protein 7 {ECO:0000303|PubMed:12644668, ECO:0000303|PubMed:16506311}; Short=OsPDR7 {ECO:0000303|PubMed:16506311};	A0A0C9RJA6_9SPER SubName: Full=TSA: Wollemia nobilis Ref_Wollemi_Transcript_14872_4890 transcribed RNA sequence {ECO:0000313|EMBL:JAG86591.1};	At2g36380	GO:0016021,integral component of membrane; GO:0005524,ATP binding; GO:0042626,ATPase-coupled transmembrane transporter activity; GO:0000166,nucleotide binding; GO:0003674,molecular_function; GO:0005488,binding; GO:0017076,purine nucleotide binding; GO:0030554,adenyl nucleotide binding; GO:0032553,ribonucleotide binding; GO:0032555,purine ribonucleotide binding; GO:0032559,adenyl ribonucleotide bi…	PF01061.24:ABC-2 type transporter	--	--	--
Lk34431	4.88	3.9	3.7	135.08	95.78	106.4	5.01952	1.59484e-190	8.97067e-188	up	K20558 transcription factor SPEECHLESS | (RefSeq) transcription factor SPEECHLESS (A)	ko04016: MAPK signaling pathway - plant	unknown [Picea sitchensis]	FAMA_ARATH RecName: Full=Transcription factor FAMA; AltName: Full=Basic helix-loop-helix protein 97; Short=AtbHLH97; Short=bHLH 97; AltName: Full=Transcription factor EN 14; AltName: Full=bHLH transcription factor bHLH097;	B8LLL6_PICSI RecName: Full=BHLH domain-containing protein {ECO:0000259|PROSITE:PS50888};	At1g22490	GO:0005634,nucleus; GO:0003677,DNA binding; GO:0003700,DNA-binding transcription factor activity; GO:0046983,protein dimerization activity; GO:0010052,guard cell differentiation; GO:0010377,guard cell fate commitment; GO:0010444,guard mother cell differentiation; GO:0051782,negative regulation of cell division; GO:0061086,negative regulation of histone H3-K27 methylation; GO:0045597,positive regu…	PF00010.26:Helix-loop-helix DNA-binding domain	bHLH	TF	bHLH
Lk36528	13.21	19.52	17.82	1020.64	1181.95	799.72	6.17109	4.66556e-189	2.57477e-186	up	--	--	--	--	--	--	--	--	--	--	--
Lk43208	0.73	0.53	0.36	1666.61	748.35	1311.7	11.4207	4.08784e-188	2.21417e-185	up	--	--	unknown [Picea sitchensis]	NLT41_HORVU RecName: Full=Non-specific lipid-transfer protein 4.1; Short=LTP 4.1; AltName: Full=CW-21; Short=CW21; Flags: Precursor;	A9NP97_PICSI RecName: Full=Non-specific lipid-transfer protein {ECO:0000256|RuleBase:RU000628};	At5g59320	GO:0008289,lipid binding; GO:0006869,lipid transport; GO:0003674,molecular_function; GO:0005488,binding; GO:0006810,transport; GO:0006811,ion transport; GO:0006820,anion transport; GO:0008150,biological_process; GO:0010876,lipid localization; GO:0033036,macromolecule localization; GO:0051179,localization; GO:0051234,establishment of localization; GO:0071702,organic substance transport	PF00234.22:Protease inhibitor/seed storage/LTP family	--	--	--
Lk31988	2.93	3.25	2.68	37.91	34.47	38.54	3.91888	1.69938e-187	9.03731e-185	up	K00924 kinase [EC:2.7.1.-] | (RefSeq) receptor protein kinase TMK1 (A)	--	receptor protein kinase TMK1 [Amborella trichopoda]	TMK3_ARATH RecName: Full=Receptor-like kinase TMK3 {ECO:0000303|PubMed:23613767}; EC=2.7.11.1 {ECO:0000305}; AltName: Full=BARK1-like kinase 2 {ECO:0000303|PubMed:23921992}; AltName: Full=Leucine-rich repeat receptor-like kinases TMK3 {ECO:0000303|PubMed:23613767}; AltName: Full=Transmembrane kinase 3 {ECO:0000303|PubMed:23613767}; Flags: Precursor;	A0A5J5BN33_9ASTE RecName: Full=Protein kinase domain-containing protein {ECO:0000259|PROSITE:PS50011};	At2g01820	GO:0016021,integral component of membrane; GO:0009505,plant-type cell wall; GO:0005886,plasma membrane; GO:0009506,plasmodesma; GO:0005524,ATP binding; GO:0106310,protein serine kinase activity; GO:0106311,protein threonine kinase activity; GO:0009555,pollen development; GO:0000166,nucleotide binding; GO:0003674,molecular_function; GO:0005488,binding; GO:0017076,purine nucleotide binding; GO:0030…	PF07714.17:Protein tyrosine kinase	--	--	--
Lk35694	4.99	4.34	3.71	88.86	77.8	74.04	4.47523	2.75586e-187	1.4394e-184	up	K14494 DELLA protein | (RefSeq) DELLA protein GAIP-B-like (A)	ko04075: Plant hormone signal transduction	scarecrow-like 6 [Larix kaempferi]	SCL6_ARATH RecName: Full=Scarecrow-like protein 6; Short=AtSCL6; AltName: Full=GRAS family protein 22; Short=AtGRAS-22; AltName: Full=SCL6-IV;	A0A650D9P2_9SPER SubName: Full=SCL6 variant1 {ECO:0000313|EMBL:QGR36136.1};	At4g00150	GO:0005634,nucleus; GO:0003700,DNA-binding transcription factor activity; GO:0043565,sequence-specific DNA binding; GO:0030154,cell differentiation; GO:0051301,cell division; GO:0007623,circadian rhythm; GO:0006355,regulation of transcription, DNA-templated; GO:0048768,root hair cell tip growth; GO:0003674,molecular_function; GO:0140110,transcription regulator activity; GO:0003676,nucleic acid bi…	PF03514.14:GRAS domain family	GRAS	TF	GRAS
Lk45631	4.69	5.62	5.36	90.94	90.75	73.16	4.29763	4.74606e-185	2.43539e-182	up	K10581 ubiquitin-conjugating enzyme E2 O [EC:2.3.2.24] | (RefSeq) probable ubiquitin-conjugating enzyme E2 23 isoform X2 (A)	ko04120: Ubiquitin mediated proteolysis	hypothetical protein AMTR_s00001p00271430 [Amborella trichopoda]	UBC23_ARATH RecName: Full=Probable ubiquitin-conjugating enzyme E2 23; EC=2.3.2.23; AltName: Full=E2 ubiquitin-conjugating enzyme 23; AltName: Full=Ubiquitin carrier protein 23;	W1NM68_AMBTC RecName: Full=UBC core domain-containing protein {ECO:0000259|PROSITE:PS50127};	At2g16920	GO:0005829,cytosol; GO:0005524,ATP binding; GO:0061631,ubiquitin conjugating enzyme activity; GO:0000166,nucleotide binding; GO:0003674,molecular_function; GO:0005488,binding; GO:0017076,purine nucleotide binding; GO:0030554,adenyl nucleotide binding; GO:0032553,ribonucleotide binding; GO:0032555,purine ribonucleotide binding; GO:0032559,adenyl ribonucleotide binding; GO:0035639,purine ribonucleo…	PF00179.26:Ubiquitin-conjugating enzyme	--	--	--
Lk26660	0.4	0.23	0.09	121.13	157.68	130.69	9.42872	1.0892e-184	5.49276e-182	up	K06699 proteasome activator subunit 4 | (RefSeq) hypothetical protein (A)	ko03050: Proteasome	unknown [Picea sitchensis]	PGL3_ARATH RecName: Full=Polygalacturonase 1 beta-like protein 3 {ECO:0000303|PubMed:26106400}; Short=AtPGL3 {ECO:0000303|PubMed:26106400}; AltName: Full=Aromatic-rich glycoprotein JP650; AltName: Full=PG1beta-like protein 3 {ECO:0000303|PubMed:26106400}; AltName: Full=Polygalacturonase 2 {ECO:0000303|PubMed:19639386}; AltName: Full=Probable polygalacturonase non-catalytic subunit JP650; Flags: P…	B8LLB0_PICSI RecName: Full=BURP domain-containing protein {ECO:0000259|PROSITE:PS51277};	At1g70370	GO:0048046,apoplast; GO:0005618,cell wall; GO:0005575,cellular_component; GO:0005576,extracellular region; GO:0110165,cellular anatomical entity; GO:0030312,external encapsulating structure; GO:0071944,cell periphery	PF03181.15:BURP domain	--	--	--
Lk27293	1.05	0.94	0.96	105.37	107.97	89.01	6.95121	1.99619e-182	9.89605e-180	up	K07213 copper chaperone | (RefSeq) copper transport protein ATX1-like (A)	--	heavy metal-associated isoprenylated plant protein 7 [Amborella trichopoda]	HIP7_ARATH RecName: Full=Heavy metal-associated isoprenylated plant protein 7 {ECO:0000303|PubMed:21072340, ECO:0000303|PubMed:23368984}; Short=AtHIP07 {ECO:0000303|PubMed:21072340, ECO:0000303|PubMed:23368984}; AltName: Full=Farnesylated protein 3 {ECO:0000303|PubMed:8837031}; Short=AtFP3 {ECO:0000303|PubMed:8837031}; Flags: Precursor;	W1PQ36_AMBTC SubName: Full=Uncharacterized protein {ECO:0000313|EMBL:ERN09826.1};	At5g63530	GO:0005886,plasma membrane; GO:0046914,transition metal ion binding; GO:0046916,cellular transition metal ion homeostasis; GO:0003674,molecular_function; GO:0005488,binding; GO:0043167,ion binding; GO:0043169,cation binding; GO:0046872,metal ion binding; GO:0006873,cellular ion homeostasis; GO:0006875,cellular metal ion homeostasis; GO:0008150,biological_process; GO:0009987,cellular process; GO:0…	PF00403.26:Heavy-metal-associated domain	--	--	--
Lk07908	97.51	92.36	90.82	2391.51	3396.16	2968.2	5.24451	3.19157e-182	1.55583e-179	up	--	--	unknown [Picea sitchensis]	DRM1_PEA RecName: Full=Dormancy-associated protein 1 {ECO:0000303|PubMed:9684359}; Short=PsDRM1 {ECO:0000303|PubMed:9684359};	A9NPP3_PICSI SubName: Full=Uncharacterized protein {ECO:0000313|EMBL:ABK22604.1};	At2g33830	GO:0007275,multicellular organism development; GO:0008150,biological_process; GO:0032501,multicellular organismal process; GO:0032502,developmental process; GO:0048856,anatomical structure development	PF05564.12:Dormancy/auxin associated protein	--	--	--
Lk31753	4.72	5.69	6.39	97.56	87.64	97.16	4.34382	1.07663e-181	5.16237e-179	up	K14493 gibberellin receptor GID1 [EC:3.-.-.-] | (RefSeq) GID1b-2; hypothetical protein (A)	ko04075: Plant hormone signal transduction	PrMC3 [Pinus radiata]	CXE17_ARATH RecName: Full=Probable carboxylesterase 17; AltName: Full=AtCXE17; EC=3.1.1.1;	Q9ZSE0_PINRA SubName: Full=prMC3 {ECO:0000313|EMBL:AAD04946.2};	At5g16080	GO:0016787,hydrolase activity; GO:0080030,methyl indole-3-acetate esterase activity; GO:0003674,molecular_function; GO:0003824,catalytic activity; GO:0016788,hydrolase activity, acting on ester bonds; GO:0052689,carboxylic ester hydrolase activity	PF07859.13:alpha/beta hydrolase fold	--	--	--
Lk32767	4.6	4.81	4.71	33.42	30.33	32.29	3.03757	2.32093e-180	1.09492e-177	up	K01897 long-chain acyl-CoA synthetase [EC:6.2.1.3] | (RefSeq) long chain acyl-CoA synthetase 9, chloroplastic-like (A)	ko00061: Fatty acid biosynthesis; ko00071: Fatty acid degradation; ko01100: Metabolic pathways; ko01212: Fatty acid metabolism; ko04146: Peroxisome	PREDICTED: long chain acyl-CoA synthetase 9, chloroplastic-like [Elaeis guineensis]	LACS9_ARATH RecName: Full=Long chain acyl-CoA synthetase 9, chloroplastic; EC=6.2.1.3;	A0A6G6AD13_9SPER SubName: Full=Long chain acyl CoA synthatase 1 {ECO:0000313|EMBL:QID19996.1}; Flags: Fragment;	At1g77590	GO:0009507,chloroplast; GO:0009941,chloroplast envelope; GO:0005783,endoplasmic reticulum; GO:0016020,membrane; GO:0005739,mitochondrion; GO:0009536,plastid; GO:0005524,ATP binding; GO:0004467,long-chain fatty acid-CoA ligase activity; GO:0006631,fatty acid metabolic process; GO:0000166,nucleotide binding; GO:0003674,molecular_function; GO:0005488,binding; GO:0017076,purine nucleotide binding; GO…	PF00501.28:AMP-binding enzyme	--	--	--
Lk17097	1.38	1.39	1.44	45.72	61.89	51.01	5.51877	2.40729e-179	1.11763e-176	up	--	--	hypothetical protein 0_13398_02, partial [Pinus taeda]	PICBP_ARATH RecName: Full=Calmodulin binding protein PICBP {ECO:0000305}; AltName: Full=Pathogen-induced CaM-binding protein {ECO:0000303|PubMed:12825696};	H9V3M6_PINTA RecName: Full=CaM_binding domain-containing protein {ECO:0000259|SMART:SM01054}; Flags: Fragment;	At2g38800	GO:0005886,plasma membrane; GO:0005516,calmodulin binding; GO:0006952,defense response; GO:0003674,molecular_function; GO:0005488,binding; GO:0005515,protein binding; GO:0006950,response to stress; GO:0008150,biological_process; GO:0050896,response to stimulus; GO:0005575,cellular_component; GO:0016020,membrane; GO:0071944,cell periphery; GO:0110165,cellular anatomical entity	PF07839.11:Plant calmodulin-binding domain	--	--	--
Lk41175	1.18	1.77	0.93	111.94	124.17	108.55	6.76147	1.22831e-178	5.61355e-176	up	K14297 nuclear pore complex protein Nup98-Nup96 | (RefSeq) LOW QUALITY PROTEIN: nuclear pore complex protein NUP96-like (A)	ko03013: RNA transport	unknown [Picea sitchensis]	TLPH_ARATH RecName: Full=Thaumatin-like protein; Flags: Precursor;	D5AEF8_PICSI SubName: Full=Uncharacterized protein {ECO:0000313|EMBL:ADE77927.1};	At1g77700	GO:0005576,extracellular region; GO:0006952,defense response; GO:0006950,response to stress; GO:0008150,biological_process; GO:0050896,response to stimulus; GO:0005575,cellular_component; GO:0110165,cellular anatomical entity	PF00314.17:Thaumatin family	--	--	--
Lk36256	12.65	9.52	10.4	179.86	175.71	163.71	4.26574	5.01817e-178	2.2581e-175	up	--	--	unknown [Picea sitchensis]	--	D5A9G3_PICSI RecName: Full=BZIP domain-containing protein {ECO:0000259|PROSITE:PS50217};	--	GO:0003700,DNA-binding transcription factor activity; GO:0003674,molecular_function; GO:0140110,transcription regulator activity	PF00170.21:bZIP transcription factor	--	--	--
Lk29044	0.39	0.35	0.28	31.79	32.71	33.66	6.85914	5.00773e-177	2.21926e-174	up	K13417 somatic embryogenesis receptor kinase 4 [EC:2.7.10.1 2.7.11.1] | (RefSeq) SERK4; somatic embryogenesis receptor-like kinase 4 (A)	ko04626: Plant-pathogen interaction	G-type lectin S-receptor-like serine/threonine-protein kinase SD2-5 [Amborella trichopoda]	SD25_ARATH RecName: Full=G-type lectin S-receptor-like serine/threonine-protein kinase SD2-5; EC=2.7.11.1; AltName: Full=S-domain-2 (SD2) receptor kinase 5; Short=SD2-5; Flags: Precursor;	A0A0D6QTH7_ARACU RecName: Full=Receptor-like serine/threonine-protein kinase {ECO:0000256|PIRNR:PIRNR000641}; EC=2.7.11.1 {ECO:0000256|PIRNR:PIRNR000641};	At4g32300	GO:0016021,integral component of membrane; GO:0005886,plasma membrane; GO:0005524,ATP binding; GO:0005516,calmodulin binding; GO:0030246,carbohydrate binding; GO:0004672,protein kinase activity; GO:0106310,protein serine kinase activity; GO:0004674,protein serine/threonine kinase activity; GO:0106311,protein threonine kinase activity; GO:0031625,ubiquitin protein ligase binding; GO:0046777,protei…	PF00069.25:Protein kinase domain	--	--	--
Lk38822	1.56	1.15	1.1	60.05	49.83	45.59	5.61678	8.38044e-176	3.6585e-173	up	K01051 pectinesterase [EC:3.1.1.11] | (RefSeq) pectinesterase-like (A)	ko00040: Pentose and glucuronate interconversions; ko01100: Metabolic pathways	unknown [Picea sitchensis]	PME51_ARATH RecName: Full=Probable pectinesterase/pectinesterase inhibitor 51; Includes: RecName: Full=Pectinesterase inhibitor 51; AltName: Full=Pectin methylesterase inhibitor 51; Includes: RecName: Full=Pectinesterase 51; Short=PE 51; EC=3.1.1.11; AltName: Full=Pectin methylesterase 51; Short=AtPME51; Flags: Precursor;	D5ADI1_PICSI RecName: Full=Pectinesterase {ECO:0000256|ARBA:ARBA00013229}; EC=3.1.1.11 {ECO:0000256|ARBA:ARBA00013229};	At5g09760	GO:0005618,cell wall; GO:0005576,extracellular region; GO:0045330,aspartyl esterase activity; GO:0030599,pectinesterase activity; GO:0046910,pectinesterase inhibitor activity; GO:0042545,cell wall modification; GO:0045490,pectin catabolic process; GO:0003674,molecular_function; GO:0003824,catalytic activity; GO:0016787,hydrolase activity; GO:0016788,hydrolase activity, acting on ester bonds; GO:0…	PF01095.19:Pectinesterase	--	--	--
Lk07944	4.25	4.33	4.35	160.26	213.9	154.86	5.6347	6.15144e-175	2.64593e-172	up	K22390 acid phosphatase type 7 | (RefSeq) purple acid phosphatase 22-like (A)	--	unknown [Picea sitchensis]	PPA22_ARATH RecName: Full=Purple acid phosphatase 22; EC=3.1.3.2; Flags: Precursor;	B8LRS5_PICSI RecName: Full=Purple acid phosphatase {ECO:0000256|RuleBase:RU361203}; EC=3.1.3.2 {ECO:0000256|RuleBase:RU361203};	At3g52820	GO:0005576,extracellular region; GO:0003993,acid phosphatase activity; GO:0046872,metal ion binding; GO:0003674,molecular_function; GO:0003824,catalytic activity; GO:0016787,hydrolase activity; GO:0016788,hydrolase activity, acting on ester bonds; GO:0016791,phosphatase activity; GO:0042578,phosphoric ester hydrolase activity; GO:0005488,binding; GO:0043167,ion binding; GO:0043169,cation binding;…	PF00149.28:Calcineurin-like phosphoesterase	--	--	--
Lk20889	42.1	43.27	38.76	280.43	252.97	257.54	2.94277	2.12446e-173	9.00556e-171	up	--	--	--	--	--	--	--	--	--	--	--
Lk26248	213.76	188.3	187.91	1.77	1.48	2.9	-6.31732	9.86509e-172	4.12206e-169	down	K16297 serine carboxypeptidase-like clade II [EC:3.4.16.-] | (RefSeq) SCPLc1-1; serine carboxypeptidase-like enzyme (A)	--	serine carboxypeptidase-like 42 isoform X1 [Amborella trichopoda]	SCP42_ARATH RecName: Full=Serine carboxypeptidase-like 42; EC=3.4.16.-; Flags: Precursor;	W1NQD3_AMBTC RecName: Full=Carboxypeptidase {ECO:0000256|RuleBase:RU361156}; EC=3.4.16.- {ECO:0000256|RuleBase:RU361156};	At5g42240	GO:0005618,cell wall; GO:0005576,extracellular region; GO:0005773,vacuole; GO:0004185,serine-type carboxypeptidase activity; GO:0003674,molecular_function; GO:0003824,catalytic activity; GO:0004180,carboxypeptidase activity; GO:0008233,peptidase activity; GO:0008236,serine-type peptidase activity; GO:0008238,exopeptidase activity; GO:0016787,hydrolase activity; GO:0017171,serine hydrolase activit…	PF00450.22:Serine carboxypeptidase	--	--	--
Lk19011	5.12	7	6.38	147.36	113.78	140.26	4.71001	2.01429e-170	8.29803e-168	up	--	--	unknown [Picea sitchensis]	--	A9NKR3_PICSI SubName: Full=Uncharacterized protein {ECO:0000313|EMBL:ABK21224.1};	--	--	--	--	--	--
Lk41530	1.86	2.67	2.31	59.82	64.23	67.69	5.08813	2.08892e-169	8.48593e-167	up	--	--	PREDICTED: AT-hook motif nuclear-localized protein 26 [Phoenix dactylifera]	AHL24_ARATH RecName: Full=AT-hook motif nuclear-localized protein 24 {ECO:0000312|EMBL:FAA00295.1};	A0A0C9RQJ6_9SPER RecName: Full=AT-hook motif nuclear-localized protein {ECO:0000256|PIRNR:PIRNR016021};	At4g22810	GO:0005634,nucleus; GO:0003700,DNA-binding transcription factor activity; GO:0003680,minor groove of adenine-thymine-rich DNA binding; GO:0010228,vegetative to reproductive phase transition of meristem; GO:0003674,molecular_function; GO:0140110,transcription regulator activity; GO:0000217,DNA secondary structure binding; GO:0003676,nucleic acid binding; GO:0003677,DNA binding; GO:0005488,binding;…	PF03479.15:Plants and Prokaryotes Conserved (PCC) domain	--	--	--
novel.5612	1.19	2.1	1.97	141.36	115.23	168.75	6.6118	4.51143e-168	1.8076e-165	up	K16297 serine carboxypeptidase-like clade II [EC:3.4.16.-] | (RefSeq) serine carboxypeptidase-like 35 (A)	--	Peptidase S10 [Macleaya cordata]	SCP35_ARATH RecName: Full=Serine carboxypeptidase-like 35; EC=3.4.16.-; Flags: Precursor;	A0A0D6R2B7_ARACU RecName: Full=Carboxypeptidase {ECO:0000256|RuleBase:RU361156}; EC=3.4.16.- {ECO:0000256|RuleBase:RU361156};	At5g08260	GO:0005576,extracellular region; GO:0005773,vacuole; GO:0004185,serine-type carboxypeptidase activity; GO:0003674,molecular_function; GO:0003824,catalytic activity; GO:0004180,carboxypeptidase activity; GO:0008233,peptidase activity; GO:0008236,serine-type peptidase activity; GO:0008238,exopeptidase activity; GO:0016787,hydrolase activity; GO:0017171,serine hydrolase activity; GO:0070008,serine-t…	PF00450.22:Serine carboxypeptidase	--	--	--
Lk36690	0.12	0.21	0.12	37.38	26.5	31.73	8.00597	3.9277e-167	1.55245e-164	up	K08711 ATP-binding cassette, subfamily G (WHITE), member 2, PDR | (RefSeq) ZEB2-regulated ABC transporter 1-like (A)	ko02010: ABC transporters	hypothetical protein AMTR_s00040p00185210 [Amborella trichopoda]	AB35G_ORYSJ RecName: Full=ABC transporter G family member 35 {ECO:0000303|PubMed:18299247}; Short=OsABCG35 {ECO:0000303|PubMed:18299247}; AltName: Full=Pleiotropic drug resistance protein 11 {ECO:0000303|PubMed:12644668, ECO:0000303|PubMed:16506311}; Short=OsPDR11 {ECO:0000303|PubMed:16506311};	W1PYR8_AMBTC SubName: Full=Uncharacterized protein {ECO:0000313|EMBL:ERN13136.1};	At1g15520	GO:0016021,integral component of membrane; GO:0005524,ATP binding; GO:0042626,ATPase-coupled transmembrane transporter activity; GO:0000166,nucleotide binding; GO:0003674,molecular_function; GO:0005488,binding; GO:0017076,purine nucleotide binding; GO:0030554,adenyl nucleotide binding; GO:0032553,ribonucleotide binding; GO:0032555,purine ribonucleotide binding; GO:0032559,adenyl ribonucleotide bi…	PF01061.24:ABC-2 type transporter	--	--	--
Lk33208	0.41	0.52	0.8	50.85	44.69	43.41	6.59832	2.0349e-165	7.93582e-163	up	K03320 ammonium transporter, Amt family | (RefSeq) ammonium transporter 3 member 1-like (A)	--	ammonium transporter 2.1 [Pinus pinaster]	AMT31_ORYSJ RecName: Full=Ammonium transporter 3 member 1; Short=OsAMT3;1;	X2D7T7_PINPS RecName: Full=Ammonium transporter {ECO:0000256|RuleBase:RU362002};	At2g38290	GO:0005887,integral component of plasma membrane; GO:0008519,ammonium transmembrane transporter activity; GO:0019740,nitrogen utilization; GO:0003674,molecular_function; GO:0005215,transporter activity; GO:0008324,cation transmembrane transporter activity; GO:0015075,ion transmembrane transporter activity; GO:0015318,inorganic molecular entity transmembrane transporter activity; GO:0022857,transm…	PF00909.21:Ammonium Transporter Family	--	--	--
Lk12550	4.14	5.1	7.68	301.43	232.8	254.42	5.81265	2.86007e-161	1.10071e-158	up	K00423 L-ascorbate oxidase [EC:1.10.3.3] | (RefSeq) L-ascorbate oxidase-like (A)	ko00053: Ascorbate and aldarate metabolism; ko01100: Metabolic pathways	unknown [Picea sitchensis]	ASO_TOBAC RecName: Full=L-ascorbate oxidase; Short=ASO; Short=Ascorbase; EC=1.10.3.3; Flags: Precursor;	D5A889_PICSI RecName: Full=L-ascorbate oxidase {ECO:0000256|ARBA:ARBA00022095}; EC=1.10.3.3 {ECO:0000256|ARBA:ARBA00012301};	At5g21100	GO:0005576,extracellular region; GO:0009506,plasmodesma; GO:0005507,copper ion binding; GO:0008447,L-ascorbate oxidase activity; GO:0016491,oxidoreductase activity; GO:0003674,molecular_function; GO:0005488,binding; GO:0043167,ion binding; GO:0043169,cation binding; GO:0046872,metal ion binding; GO:0046914,transition metal ion binding; GO:0003824,catalytic activity; GO:0016679,oxidoreductase acti…	PF00394.22:Multicopper oxidase	--	--	--
Lk00591	21.3	23.11	23.14	152.73	141.03	132.91	2.93133	5.18266e-161	1.96867e-158	up	K10046 GDP-D-mannose 3', 5'-epimerase [EC:5.1.3.18 5.1.3.-] | (RefSeq) GDP-mannose 3,5-epimerase 2 (A)	ko00053: Ascorbate and aldarate metabolism; ko00520: Amino sugar and nucleotide sugar metabolism; ko01100: Metabolic pathways; ko01110: Biosynthesis of secondary metabolites; ko01240: Biosynthesis of cofactors	unknown [Picea sitchensis]	GME1_ORYSI RecName: Full=GDP-mannose 3,5-epimerase 1; Short=GDP-Man 3,5-epimerase 1; EC=5.1.3.18 {ECO:0000250|UniProtKB:Q93VR3}; AltName: Full=OsGME-1;	A9NUD9_PICSI RecName: Full=Epimerase domain-containing protein {ECO:0000259|Pfam:PF01370};	At5g28840	GO:0047918,GDP-mannose 3,5-epimerase activity; GO:0051287,NAD binding; GO:0019853,L-ascorbic acid biosynthetic process; GO:0003674,molecular_function; GO:0003824,catalytic activity; GO:0016853,isomerase activity; GO:0016854,racemase and epimerase activity; GO:0016857,racemase and epimerase activity, acting on carbohydrates and derivatives; GO:0000166,nucleotide binding; GO:0005488,binding; GO:003…	PF01370.21:NAD dependent epimerase/dehydratase family	--	--	--
Lk39813	53.95	52.02	51.82	4.7	4.92	4.41	-3.21614	1.32293e-160	4.96082e-158	down	K17871 NADH:ubiquinone reductase (non-electrogenic) [EC:1.6.5.9] | (RefSeq) internal alternative NAD(P)H-ubiquinone oxidoreductase A2, mitochondrial-like (A)	--	FAD/NAD(P)-binding domain containing protein [Trema orientalis]	NDA2_ARATH RecName: Full=Internal alternative NAD(P)H-ubiquinone oxidoreductase A2, mitochondrial; EC=1.6.5.9; AltName: Full=Internal alternative NADH dehydrogenase NDA2; AltName: Full=NADH:ubiquinone reductase (non-electrogenic) NDA2; Flags: Precursor;	A0A0D6R2Z0_ARACU RecName: Full=Pyr_redox_2 domain-containing protein {ECO:0000259|Pfam:PF07992};	At2g29990	GO:0031304,intrinsic component of mitochondrial inner membrane; GO:0005759,mitochondrial matrix; GO:0005739,mitochondrion; GO:0005777,peroxisome; GO:0050136,NADH dehydrogenase (quinone) activity; GO:0003959,NADPH dehydrogenase activity; GO:0003674,molecular_function; GO:0003824,catalytic activity; GO:0003954,NADH dehydrogenase activity; GO:0003955,NAD(P)H dehydrogenase (quinone) activity; GO:0016…	PF07992.14:Pyridine nucleotide-disulphide oxidoreductase	--	--	--
Lk07473	6.25	5.4	5.94	74.47	78.55	80.83	4.00665	1.62364e-159	6.01137e-157	up	--	--	unknown [Picea sitchensis]	GEML5_ARATH RecName: Full=GEM-like protein 5;	A9P072_PICSI RecName: Full=GRAM domain-containing protein {ECO:0000259|SMART:SM00568};	At5g13200	GO:0009536,plastid; GO:0009793,embryo development ending in seed dormancy; GO:0098755,maintenance of seed dormancy by absisic acid; GO:0010029,regulation of seed germination; GO:0009845,seed germination; GO:0000003,reproduction; GO:0003006,developmental process involved in reproduction; GO:0007275,multicellular organism development; GO:0008150,biological_process; GO:0009790,embryo development; GO…	PF02893.20:GRAM domain	--	--	--
Lk30548	5.04	6.29	5.07	76.98	62.23	78.78	4.00216	3.51393e-158	1.28474e-155	up	K01051 pectinesterase [EC:3.1.1.11] | (RefSeq) pectinesterase-like (A)	ko00040: Pentose and glucuronate interconversions; ko01100: Metabolic pathways	unknown [Picea sitchensis]	PME2_CITSI RecName: Full=Pectinesterase 2; Short=PE 2; EC=3.1.1.11; AltName: Full=Pectin methylesterase; Flags: Precursor;	C0PT44_PICSI RecName: Full=Pectinesterase {ECO:0000256|ARBA:ARBA00013229, ECO:0000256|RuleBase:RU000589}; EC=3.1.1.11 {ECO:0000256|ARBA:ARBA00013229, ECO:0000256|RuleBase:RU000589};	At3g49220	GO:0005618,cell wall; GO:0005576,extracellular region; GO:0045330,aspartyl esterase activity; GO:0004857,enzyme inhibitor activity; GO:0030599,pectinesterase activity; GO:0042545,cell wall modification; GO:0045490,pectin catabolic process; GO:0003674,molecular_function; GO:0003824,catalytic activity; GO:0016787,hydrolase activity; GO:0016788,hydrolase activity, acting on ester bonds; GO:0030234,e…	PF01095.19:Pectinesterase	--	--	--
Lk31357	2.32	1.13	0.82	268.39	204.54	268.64	7.70265	3.68268e-156	1.32981e-153	up	--	--	unknown [Picea sitchensis]	DIRL1_ARATH RecName: Full=Putative lipid-transfer protein DIR1; AltName: Full=Protein DEFECTIVE IN INDUCED RESISTANCE 1; Flags: Precursor;	B8LML0_PICSI RecName: Full=AAI domain-containing protein {ECO:0000259|SMART:SM00499};	At5g55450	GO:0048046,apoplast; GO:0005783,endoplasmic reticulum; GO:0009506,plasmodesma; GO:0099503,secretory vesicle; GO:0005504,fatty acid binding; GO:0043621,protein self-association; GO:0008270,zinc ion binding; GO:0006869,lipid transport; GO:0009627,systemic acquired resistance; GO:0009862,systemic acquired resistance, salicylic acid mediated signaling pathway; GO:0003674,molecular_function; GO:000548…	PF14368.6:Probable lipid transfer	--	--	--
Lk32009	0.32	0.31	0.18	49.62	28.98	40.66	7.48358	3.58308e-154	1.27807e-151	up	--	--	BTB/POZ domain-containing protein At1g03010 isoform X1 [Jatropha curcas]	Y1301_ARATH RecName: Full=BTB/POZ domain-containing protein At1g03010;	A0A2R6QE84_ACTCC SubName: Full=BTB/POZ domain-containing protein {ECO:0000313|EMBL:PSS06444.1};	At1g03010	GO:0009860,pollen tube growth; GO:0016567,protein ubiquitination; GO:0000003,reproduction; GO:0000902,cell morphogenesis; GO:0000904,cell morphogenesis involved in differentiation; GO:0003006,developmental process involved in reproduction; GO:0008150,biological_process; GO:0009653,anatomical structure morphogenesis; GO:0009826,unidimensional cell growth; GO:0009856,pollination; GO:0009932,cell ti…	PF03000.14:NPH3 family	--	--	--
novel.9140	5.7	11.85	10.57	647.4	581.26	730.04	6.39817	8.50172e-154	2.99599e-151	up	--	--	--	--	--	--	--	--	--	--	--
Lk40661	194.99	239.05	199.49	2094.86	2302.43	2146.77	3.64478	1.30619e-153	4.54818e-151	up	K13195 cold-inducible RNA-binding protein | (RefSeq) glycine-rich RNA-binding protein-like (A)	--	unknown [Picea sitchensis]	GRP1_SINAL RecName: Full=Glycine-rich RNA-binding protein GRP1A;	A9NML8_PICSI RecName: Full=RRM domain-containing protein {ECO:0000259|PROSITE:PS50102};	At2g21660	GO:0005634,nucleus; GO:0003723,RNA binding; GO:0003674,molecular_function; GO:0003676,nucleic acid binding; GO:0005488,binding; GO:0097159,organic cyclic compound binding; GO:1901363,heterocyclic compound binding; GO:0005575,cellular_component; GO:0005622,intracellular anatomical structure; GO:0043226,organelle; GO:0043227,membrane-bounded organelle; GO:0043229,intracellular organelle; GO:0043231…	PF00076.22:RNA recognition motif. (a.k.a. RRM, RBD, or RNP domain)	--	--	--
Lk07558	143.41	132.77	122.74	8.47	5.99	7.57	-3.91446	4.61526e-153	1.58814e-150	down	K05759 profilin | (RefSeq) uncharacterized protein LOC103842625 isoform X1 (A)	--	hypothetical protein AQUCO_02000183v1 [Aquilegia coerulea]	LRX3_ARATH RecName: Full=Leucine-rich repeat extensin-like protein 3; Short=AtLRX3; Short=LRR/EXTENSIN3; AltName: Full=Cell wall hydroxyproline-rich glycoprotein; Flags: Precursor;	A0A2G5DGE8_AQUCA RecName: Full=LRRNT_2 domain-containing protein {ECO:0000259|Pfam:PF08263};	At4g13340	GO:0005618,cell wall; GO:0005576,extracellular region; GO:0009505,plant-type cell wall; GO:0009506,plasmodesma; GO:0099503,secretory vesicle; GO:0005199,structural constituent of cell wall; GO:0071555,cell wall organization; GO:0003674,molecular_function; GO:0005198,structural molecule activity; GO:0008150,biological_process; GO:0009987,cellular process; GO:0016043,cellular component organization…	PF13855.6:Leucine rich repeat	--	--	--
Lk44202	175.44	244.19	240.41	0.79	0.94	1.7	-7.31406	4.89281e-153	1.66407e-150	down	--	--	--	--	--	--	--	--	--	--	--
Lk04295	0.13	0.16	0.1	25.58	19.14	22.02	7.68685	3.33863e-152	1.12243e-149	up	K08711 ATP-binding cassette, subfamily G (WHITE), member 2, PDR | (RefSeq) ZEB2-regulated ABC transporter 1-like (A)	ko02010: ABC transporters	PREDICTED: ABC transporter G family member 36-like isoform X3 [Musa acuminata subsp. malaccensis]	AB35G_ORYSJ RecName: Full=ABC transporter G family member 35 {ECO:0000303|PubMed:18299247}; Short=OsABCG35 {ECO:0000303|PubMed:18299247}; AltName: Full=Pleiotropic drug resistance protein 11 {ECO:0000303|PubMed:12644668, ECO:0000303|PubMed:16506311}; Short=OsPDR11 {ECO:0000303|PubMed:16506311};	A0A6I9QJM3_ELAGV SubName: Full=ABC transporter G family member 36 {ECO:0000313|RefSeq:XP_010910610.1};	At1g15520	GO:0016021,integral component of membrane; GO:0005524,ATP binding; GO:0042626,ATPase-coupled transmembrane transporter activity; GO:0000166,nucleotide binding; GO:0003674,molecular_function; GO:0005488,binding; GO:0017076,purine nucleotide binding; GO:0030554,adenyl nucleotide binding; GO:0032553,ribonucleotide binding; GO:0032555,purine ribonucleotide binding; GO:0032559,adenyl ribonucleotide bi…	PF01061.24:ABC-2 type transporter	--	--	--
Lk11173	43.34	39.4	41.27	401.75	360.46	309.66	3.38199	1.06708e-151	3.54672e-149	up	K01728 pectate lyase [EC:4.2.2.2] | (RefSeq) SlPL; probable pectate lyase 18 precursor (A)	ko00040: Pentose and glucuronate interconversions; ko01100: Metabolic pathways	unknown [Picea sitchensis]	PLY22_ARATH RecName: Full=Probable pectate lyase 22; EC=4.2.2.2; Flags: Precursor;	A9NWK6_PICSI RecName: Full=Pectate lyase {ECO:0000256|RuleBase:RU361123}; EC=4.2.2.2 {ECO:0000256|RuleBase:RU361123};	At5g63180	GO:0009536,plastid; GO:0046872,metal ion binding; GO:0030570,pectate lyase activity; GO:0045490,pectin catabolic process; GO:0003674,molecular_function; GO:0005488,binding; GO:0043167,ion binding; GO:0043169,cation binding; GO:0003824,catalytic activity; GO:0016829,lyase activity; GO:0016835,carbon-oxygen lyase activity; GO:0016837,carbon-oxygen lyase activity, acting on polysaccharides; GO:00002…	PF00544.19:Pectate lyase	--	--	--
Lk41311	2.9	3.62	4.33	210.74	319.26	287.74	6.52161	2.79709e-150	9.11635e-148	up	K13899 cystatin-C | (RefSeq) cysteine proteinase inhibitor B (A)	--	unknown [Picea sitchensis]	CYT1_MAIZE RecName: Full=Cystatin-1; AltName: Full=Corn kernel cysteine proteinase inhibitor; AltName: Full=Cystatin I; Flags: Precursor;	A9NL68_PICSI RecName: Full=Cysteine proteinase inhibitor {ECO:0000256|RuleBase:RU362130};	At3g12490	GO:0004869,cysteine-type endopeptidase inhibitor activity; GO:0003674,molecular_function; GO:0004857,enzyme inhibitor activity; GO:0004866,endopeptidase inhibitor activity; GO:0030234,enzyme regulator activity; GO:0030414,peptidase inhibitor activity; GO:0061134,peptidase regulator activity; GO:0061135,endopeptidase regulator activity; GO:0098772,molecular function regulator	PF16845.5:Aspartic acid proteinase inhibitor	--	--	--
Lk31180	12.04	15.41	15.62	225.43	253.81	205.06	4.26809	2.80513e-150	9.11635e-148	up	K16292 KDEL-tailed cysteine endopeptidase [EC:3.4.22.-] | (RefSeq) hypothetical protein (A)	--	low-temperature-induced cysteine proteinase-like [Durio zibethinus]	RD21B_ARATH RecName: Full=Probable cysteine protease RD21B {ECO:0000305}; EC=3.4.22.- {ECO:0000305}; Flags: Precursor;	A0A0D6R284_ARACU SubName: Full=Uncharacterized protein {ECO:0000313|EMBL:JAG96393.1};	At4g35350	GO:0005829,cytosol; GO:0005783,endoplasmic reticulum; GO:0005615,extracellular space; GO:0005764,lysosome; GO:0099503,secretory vesicle; GO:0005773,vacuole; GO:0004197,cysteine-type endopeptidase activity; GO:0051603,proteolysis involved in cellular protein catabolic process; GO:0003674,molecular_function; GO:0003824,catalytic activity; GO:0004175,endopeptidase activity; GO:0008233,peptidase acti…	PF00112.23:Papain family cysteine protease	--	--	--
Lk02435	1.37	1	1.62	147.16	186.28	122.53	7.11418	3.68032e-150	1.18292e-147	up	K03098 apolipoprotein D and lipocalin family protein | (RefSeq) temperature-induced lipocalin-1-like (A)	--	unknown [Picea sitchensis]	TIL_ARATH RecName: Full=Temperature-induced lipocalin-1 {ECO:0000303|PubMed:18671872}; Short=AtTIL1 {ECO:0000303|PubMed:18671872};	A9NQ51_PICSI RecName: Full=Lipocln_cytosolic_FA-bd_dom domain-containing protein {ECO:0000259|Pfam:PF08212};	At5g58070	GO:0009941,chloroplast envelope; GO:0031969,chloroplast membrane; GO:0005737,cytoplasm; GO:0009898,cytoplasmic side of plasma membrane; GO:0005829,cytosol; GO:0005783,endoplasmic reticulum; GO:0005794,Golgi apparatus; GO:0005739,mitochondrion; GO:0005886,plasma membrane; GO:0009506,plasmodesma; GO:0009536,plastid; GO:0005774,vacuolar membrane; GO:0005773,vacuole; GO:0045735,nutrient reservoir act…	PF08212.12:Lipocalin-like domain	--	--	--
Lk26182	0.29	0.14	0.23	139.01	168.34	132.14	9.63322	9.75373e-150	3.10094e-147	up	--	--	--	--	--	--	--	--	--	--	--
Lk35054	8.42	6.12	6.27	219.5	303.48	246.58	5.48767	3.32522e-149	1.0458e-146	up	K17609 nucleoredoxin [EC:1.8.1.8] | (RefSeq) hypothetical protein (A)	--	unknown [Picea sitchensis]	PUB33_ARATH RecName: Full=U-box domain-containing protein 33; AltName: Full=Plant U-box protein 33; Includes: RecName: Full=E3 ubiquitin ligase; EC=2.3.2.27; AltName: Full=RING-type E3 ubiquitin transferase {ECO:0000305}; Includes: RecName: Full=Serine/threonine-protein kinase; EC=2.7.11.-;	B8LPB1_PICSI RecName: Full=E3 ubiquitin ligase {ECO:0000256|ARBA:ARBA00013319}; AltName: Full=RING-type E3 ubiquitin transferase {ECO:0000256|ARBA:ARBA00022285}; AltName: Full=Serine/threonine-protein kinase {ECO:0000256|ARBA:ARBA00014607};	At2g45910	GO:0005829,cytosol; GO:0005524,ATP binding; GO:0106310,protein serine kinase activity; GO:0106311,protein threonine kinase activity; GO:0004842,ubiquitin-protein transferase activity; GO:0000166,nucleotide binding; GO:0003674,molecular_function; GO:0005488,binding; GO:0017076,purine nucleotide binding; GO:0030554,adenyl nucleotide binding; GO:0032553,ribonucleotide binding; GO:0032555,purine ribo…	PF07714.17:Protein tyrosine kinase	--	--	--
Lk22760	4.31	6.46	5.42	409.45	217.9	352.48	6.1815	1.45705e-148	4.53375e-146	up	K19791 iron transport multicopper oxidase | (RefSeq) L-ascorbate oxidase homolog (A)	--	unknown [Picea sitchensis]	ASOL_TOBAC RecName: Full=L-ascorbate oxidase homolog; EC=1.10.3.-; AltName: Full=Pollen-specific protein NTP303; Flags: Precursor;	A9NWT1_PICSI SubName: Full=Uncharacterized protein {ECO:0000313|EMBL:ABK25092.1};	At4g22010	GO:0005615,extracellular space; GO:0005507,copper ion binding; GO:0016491,oxidoreductase activity; GO:0003674,molecular_function; GO:0005488,binding; GO:0043167,ion binding; GO:0043169,cation binding; GO:0046872,metal ion binding; GO:0046914,transition metal ion binding; GO:0003824,catalytic activity; GO:0005575,cellular_component; GO:0005576,extracellular region; GO:0110165,cellular anatomical e…	PF00394.22:Multicopper oxidase	--	--	--
Lk42885	0.44	0.59	0.88	64.87	50.12	68.54	6.85033	5.58006e-148	1.71801e-145	up	K01188 beta-glucosidase [EC:3.2.1.21] | (RefSeq) hypothetical protein (A)	ko00460: Cyanoamino acid metabolism; ko00500: Starch and sucrose metabolism; ko00940: Phenylpropanoid biosynthesis; ko01100: Metabolic pathways; ko01110: Biosynthesis of secondary metabolites	PREDICTED: beta-glucosidase 6-like [Musa acuminata subsp. malaccensis]	BGL06_ORYSJ RecName: Full=Beta-glucosidase 6 {ECO:0000305}; Short=Os3bglu6 {ECO:0000303|PubMed:17196101}; EC=3.2.1.21 {ECO:0000269|PubMed:19587102}; Flags: Precursor;	A0A5B7AF41_DAVIN SubName: Full=Uncharacterized protein {ECO:0000313|EMBL:MPA54141.1};	At1g26560	GO:0005576,extracellular region; GO:0033907,beta-D-fucosidase activity; GO:0004565,beta-galactosidase activity; GO:0080083,beta-gentiobiose beta-glucosidase activity; GO:0008422,beta-glucosidase activity; GO:0080079,cellobiose glucosidase activity; GO:0042973,glucan endo-1,3-beta-D-glucosidase activity; GO:0016798,hydrolase activity, acting on glycosyl bonds; GO:0102483,scopolin beta-glucosidase …	PF00232.18:Glycosyl hydrolase family 1	--	--	--
Lk06930	158.06	169.69	147.1	7.61	5.71	8.13	-4.20316	1.29909e-147	3.95804e-145	down	--	--	unknown [Picea sitchensis]	CHE1_CHEAL RecName: Full=Pollen allergen Che a 1; AltName: Allergen=Che a 1; Flags: Precursor;	A9NPL2_PICSI SubName: Full=Uncharacterized protein {ECO:0000313|EMBL:ABK22573.1};	At5g10130	GO:0005615,extracellular space; GO:0005575,cellular_component; GO:0005576,extracellular region; GO:0110165,cellular anatomical entity	PF01190.17:Pollen proteins Ole e I like	--	--	--
Lk39085	3.46	3.06	4.66	94.91	76	90.63	4.81351	1.99202e-147	6.00667e-145	up	K20624 12-hydroxyjasmonoyl-L-amino acid 12-hydroxylase / fatty acid hydroxylase [EC:1.14.14.49] | (RefSeq) cytochrome P450 94C1 (A)	--	unknown [Picea sitchensis]	C94C1_ARATH RecName: Full=Cytochrome P450 94C1 {ECO:0000305}; EC=1.14.14.49 {ECO:0000269|PubMed:22215670, ECO:0000269|PubMed:26164240}; AltName: Full=12-hydroxyjasmonoyl-L-amino acid 12-hydroxylase {ECO:0000303|PubMed:22215670};	D5A7Y6_PICSI SubName: Full=Uncharacterized protein {ECO:0000313|EMBL:ADE75655.1};	At2g27690	GO:0005789,endoplasmic reticulum membrane; GO:0016021,integral component of membrane; GO:0043231,intracellular membrane-bounded organelle; GO:0018685,alkane 1-monooxygenase activity; GO:0020037,heme binding; GO:0005506,iron ion binding; GO:0009611,response to wounding; GO:0003674,molecular_function; GO:0003824,catalytic activity; GO:0004497,monooxygenase activity; GO:0016491,oxidoreductase activi…	PF00067.22:Cytochrome P450	--	--	--
Lk23280	4.56	4.25	4.6	39.45	36.73	36.43	3.34212	3.72211e-147	1.1109e-144	up	K01114 phospholipase C [EC:3.1.4.3] | (RefSeq) non-specific phospholipase C6-like (A)	ko00562: Inositol phosphate metabolism; ko00564: Glycerophospholipid metabolism; ko00565: Ether lipid metabolism; ko01100: Metabolic pathways; ko01110: Biosynthesis of secondary metabolites	unknown [Picea sitchensis]	NPC6_ARATH RecName: Full=Non-specific phospholipase C6; EC=3.1.-.-; Flags: Precursor;	A0A0C9QTN8_9SPER SubName: Full=TSA: Wollemia nobilis Ref_Wollemi_Transcript_10289_1948 transcribed RNA sequence {ECO:0000313|EMBL:JAG88015.1};	At2g26870	GO:0009507,chloroplast; GO:0005576,extracellular region; GO:0004629,phospholipase C activity; GO:0048229,gametophyte development; GO:0009395,phospholipid catabolic process; GO:0048364,root development; GO:0003674,molecular_function; GO:0003824,catalytic activity; GO:0004620,phospholipase activity; GO:0008081,phosphoric diester hydrolase activity; GO:0016298,lipase activity; GO:0016787,hydrolase a…	PF04185.14:Phosphoesterase family	--	--	--
Lk43026	5.71	5.16	4.85	54.46	50.88	50	3.57579	8.54235e-147	2.52379e-144	up	K19037 E3 ubiquitin-protein ligase ATL23 [EC:2.3.2.27] | (RefSeq) E3 ubiquitin-protein ligase ATL23 (A)	--	unknown [Picea sitchensis]	ATL23_ARATH RecName: Full=E3 ubiquitin-protein ligase ATL23; EC=2.3.2.27 {ECO:0000269|PubMed:15644464, ECO:0000269|PubMed:16339806}; AltName: Full=RING-H2 finger protein ATL23; AltName: Full=RING-type E3 ubiquitin transferase ATL23 {ECO:0000305};	A9P156_PICSI RecName: Full=RING-type domain-containing protein {ECO:0000259|PROSITE:PS50089};	At5g42200	GO:0016021,integral component of membrane; GO:0046872,metal ion binding; GO:0004842,ubiquitin-protein transferase activity; GO:0071456,cellular response to hypoxia; GO:0016567,protein ubiquitination; GO:0003674,molecular_function; GO:0005488,binding; GO:0043167,ion binding; GO:0043169,cation binding; GO:0003824,catalytic activity; GO:0016740,transferase activity; GO:0019787,ubiquitin-like protein…	PF13639.6:Ring finger domain	--	--	--
novel.10550	2.76	4.52	2.71	211.32	151.55	234.71	6.1721	1.05886e-146	3.09705e-144	up	K19525 vacuolar protein sorting-associated protein 13A/C | (RefSeq) uncharacterized protein LOC110098611 (A)	--	PREDICTED: uncharacterized protein LOC104895554 isoform X1 [Beta vulgaris subsp. vulgaris]	RRPO_OENBE RecName: Full=RNA-directed DNA polymerase homolog; EC=2.7.7.48; AltName: Full=Reverse transcriptase homolog;	A0A2N9J8Y4_FAGSY SubName: Full=Uncharacterized protein {ECO:0000313|EMBL:SPD32919.1};	At3g11970_2	GO:0005739,mitochondrion; GO:0003968,RNA-directed 5'-3' RNA polymerase activity; GO:0003964,RNA-directed DNA polymerase activity; GO:0003674,molecular_function; GO:0003824,catalytic activity; GO:0016740,transferase activity; GO:0016772,transferase activity, transferring phosphorus-containing groups; GO:0016779,nucleotidyltransferase activity; GO:0034062,5'-3' RNA polymerase activity; GO:0097747,R…	PF17919.1:RNase H-like domain found in reverse transcriptase	--	--	--
Lk32897	0.62	0.47	0.62	57.81	35.26	49.33	6.63986	3.09084e-146	8.9509e-144	up	K13420 LRR receptor-like serine/threonine-protein kinase FLS2 [EC:2.7.11.1] | (RefSeq) LRR receptor-like serine/threonine-protein kinase FLS2 (A)	ko04016: MAPK signaling pathway - plant; ko04626: Plant-pathogen interaction	unknown [Picea sitchensis]	--	B8LS28_PICSI RecName: Full=LRRNT_2 domain-containing protein {ECO:0000259|Pfam:PF08263};	At5g23400	--	PF13855.6:Leucine rich repeat	--	--	--
Lk18474	3.18	3.81	3.69	43.59	42.5	39.95	3.83619	1.32095e-145	3.78789e-143	up	--	--	unknown [Picea sitchensis]	--	A9P0E3_PICSI RecName: Full=C2 domain-containing protein {ECO:0000259|Pfam:PF00168};	At2g40820	--	PF00168.30:C2 domain	--	--	--
Lk09269	7.51	5.55	5.98	82.81	79.66	76.02	3.91738	7.24771e-145	2.05814e-142	up	K05681 ATP-binding cassette, subfamily G (WHITE), member 2 | (RefSeq) ABC transporter, ATP-binding protein isoform 1 (A)	ko02010: ABC transporters	ABC transporter G family member 3 isoform X1 [Amborella trichopoda]	AB3G_ARATH RecName: Full=ABC transporter G family member 3; Short=ABC transporter ABCG.3; Short=AtABCG3; AltName: Full=White-brown complex homolog protein 3; Short=AtWBC3;	W1NS42_AMBTC RecName: Full=ABC transporter domain-containing protein {ECO:0000259|PROSITE:PS50893};	At2g28070	GO:0016021,integral component of membrane; GO:0005886,plasma membrane; GO:0005524,ATP binding; GO:0000166,nucleotide binding; GO:0003674,molecular_function; GO:0005488,binding; GO:0017076,purine nucleotide binding; GO:0030554,adenyl nucleotide binding; GO:0032553,ribonucleotide binding; GO:0032555,purine ribonucleotide binding; GO:0032559,adenyl ribonucleotide binding; GO:0035639,purine ribonucle…	PF01061.24:ABC-2 type transporter	--	--	--
Lk28233	0.36	0.5	0.42	219.21	103.12	149.74	8.79523	1.23569e-144	3.47526e-142	up	K23260 scopoletin glucosyltransferase [EC:2.4.1.128] | (RefSeq) hypothetical protein (A)	ko00940: Phenylpropanoid biosynthesis; ko01110: Biosynthesis of secondary metabolites	unknown [Picea sitchensis]	UFOG7_FRAAN RecName: Full=UDP-glucose flavonoid 3-O-glucosyltransferase 7 {ECO:0000303|PubMed:18487633}; EC=2.4.1.91 {ECO:0000269|PubMed:18487633}; AltName: Full=Flavonol 3-O-glucosyltransferase 7 {ECO:0000303|PubMed:18487633}; Short=FaGT7 {ECO:0000303|PubMed:18487633};	A9NWC5_PICSI RecName: Full=Glycosyltransferase {ECO:0000256|RuleBase:RU362057}; EC=2.4.1.- {ECO:0000256|RuleBase:RU362057};	At1g73880	GO:0102360,daphnetin 3-O-glucosyltransferase activity; GO:0047893,flavonol 3-O-glucosyltransferase activity; GO:0102425,myricetin 3-O-glucosyltransferase activity; GO:0003674,molecular_function; GO:0003824,catalytic activity; GO:0016740,transferase activity; GO:0016757,transferase activity, transferring glycosyl groups; GO:0016758,transferase activity, transferring hexosyl groups; GO:0008194,UDP-…	PF00201.18:UDP-glucoronosyl and UDP-glucosyl transferase	--	--	--
Lk26106	3.08	4.32	3.39	172.36	103.61	133.24	5.50982	1.47501e-144	4.1088e-142	up	--	--	hypothetical protein AQUCO_05200018v1 [Aquilegia coerulea]	--	A0A2G5CIP0_AQUCA SubName: Full=Uncharacterized protein {ECO:0000313|EMBL:PIA31129.1};	At1g22030	GO:0016021,integral component of membrane; GO:0005575,cellular_component; GO:0016020,membrane; GO:0031224,intrinsic component of membrane; GO:0110165,cellular anatomical entity	--	--	--	--
Lk23545	0.08	0.43	0.24	131.38	129.46	120.11	9.29955	9.80056e-142	2.70431e-139	up	K22772 flavonol-3-O-glucoside L-rhamnosyltransferase [EC:2.4.1.159] | (RefSeq) anthocyanidin 3-O-glucosyltransferase-like (A)	ko00944: Flavone and flavonol biosynthesis; ko01110: Biosynthesis of secondary metabolites	unknown [Picea sitchensis]	U91B1_ARATH RecName: Full=UDP-glycosyltransferase 91B1; EC=2.4.1.-;	B8LKI0_PICSI RecName: Full=Glycosyltransferase {ECO:0000256|RuleBase:RU362057}; EC=2.4.1.- {ECO:0000256|RuleBase:RU362057};	At5g65550	GO:0043231,intracellular membrane-bounded organelle; GO:0008194,UDP-glycosyltransferase activity; GO:0003674,molecular_function; GO:0003824,catalytic activity; GO:0016740,transferase activity; GO:0016757,transferase activity, transferring glycosyl groups; GO:0005575,cellular_component; GO:0005622,intracellular anatomical structure; GO:0043226,organelle; GO:0043227,membrane-bounded organelle; GO:0…	PF00201.18:UDP-glucoronosyl and UDP-glucosyl transferase	--	--	--
Lk43194	34.14	34.68	34.25	0.08	0.22	0.13	-7.59565	2.15726e-141	5.89699e-139	down	K11153 retinol dehydrogenase 12 [EC:1.1.1.300] | (RefSeq) short-chain dehydrogenase TIC 32, chloroplastic isoform X1 (A)	ko01100: Metabolic pathways; ko01240: Biosynthesis of cofactors	unknown [Picea sitchensis]	TC32B_BRANA RecName: Full=Short-chain dehydrogenase TIC 32 B, chloroplastic {ECO:0000305}; EC=1.1.1.- {ECO:0000305}; AltName: Full=Translocon at the inner envelope membrane of chloroplasts 32 B {ECO:0000305}; Short=BnTIC32B {ECO:0000305};	D5A841_PICSI SubName: Full=Uncharacterized protein {ECO:0000313|EMBL:ADE75710.1};	At5g02540	GO:0009706,chloroplast inner membrane; GO:0005516,calmodulin binding; GO:0016491,oxidoreductase activity; GO:0015031,protein transport; GO:0003674,molecular_function; GO:0005488,binding; GO:0005515,protein binding; GO:0003824,catalytic activity; GO:0006810,transport; GO:0006811,ion transport; GO:0006820,anion transport; GO:0008104,protein localization; GO:0008150,biological_process; GO:0015833,pe…	PF00106.25:short chain dehydrogenase	--	--	--
novel.1818	2.25	2.78	3.03	96.82	133.97	123.33	5.73906	6.71238e-141	1.81788e-138	up	--	--	unknown [Picea sitchensis]	--	A9NNQ5_PICSI SubName: Full=Uncharacterized protein {ECO:0000313|EMBL:ABK22266.1};	--	--	--	--	--	--
Lk31934	4.37	4.51	3.66	49.98	41.41	46.58	3.73035	3.33817e-138	8.95763e-136	up	K00895 diphosphate-dependent phosphofructokinase [EC:2.7.1.90] | (RefSeq) pyrophosphate--fructose 6-phosphate 1-phosphotransferase subunit alpha-like (A)	ko00010: Glycolysis / Gluconeogenesis; ko00030: Pentose phosphate pathway; ko00051: Fructose and mannose metabolism; ko01100: Metabolic pathways; ko01110: Biosynthesis of secondary metabolites	uncharacterized protein LOC18444578 [Amborella trichopoda]	--	U5D7D3_AMBTC RecName: Full=C2 domain-containing protein {ECO:0000259|SMART:SM00239};	At1g50570_2	--	PF00168.30:C2 domain	--	--	--
Lk19782	0.27	0.21	0.13	40.88	31.9	39.36	7.80068	3.07532e-137	8.17729e-135	up	K20606 mitogen-activated protein kinase kinase kinase ANP1 [EC:2.7.11.25] | (RefSeq) receptor-like serine/threonine-protein kinase SD1-7 isoform X1 (A)	ko04016: MAPK signaling pathway - plant	cysteine-rich receptor-like protein kinase 10 isoform X1 [Amborella trichopoda]	CRK8_ARATH RecName: Full=Cysteine-rich receptor-like protein kinase 8; Short=Cysteine-rich RLK8; EC=2.7.11.-; Flags: Precursor;	A0A0C9S4A1_9SPER SubName: Full=TSA: Wollemia nobilis Ref_Wollemi_Transcript_25594_2264 transcribed RNA sequence {ECO:0000313|EMBL:JAG85603.1};	At4g23160_2	GO:0016021,integral component of membrane; GO:0005886,plasma membrane; GO:0005524,ATP binding; GO:0106310,protein serine kinase activity; GO:0004674,protein serine/threonine kinase activity; GO:0106311,protein threonine kinase activity; GO:0042742,defense response to bacterium; GO:0006468,protein phosphorylation; GO:0000166,nucleotide binding; GO:0003674,molecular_function; GO:0005488,binding; GO…	PF00069.25:Protein kinase domain	--	--	--
Lk28903	3.59	4.02	3.14	61.96	59.65	53.75	4.30329	1.06762e-136	2.81323e-134	up	K01051 pectinesterase [EC:3.1.1.11] | (RefSeq) hypothetical protein (A)	ko00040: Pentose and glucuronate interconversions; ko01100: Metabolic pathways	hypothetical protein SELMODRAFT_76693 [Selaginella moellendorffii]	PME15_ARATH RecName: Full=Probable pectinesterase 15; Short=PE 15; EC=3.1.1.11; AltName: Full=Pectin methylesterase 15; Short=AtPME15; Flags: Precursor;	A0A0D6R469_ARACU RecName: Full=Pectinesterase {ECO:0000256|ARBA:ARBA00013229, ECO:0000256|RuleBase:RU000589}; EC=3.1.1.11 {ECO:0000256|ARBA:ARBA00013229, ECO:0000256|RuleBase:RU000589};	At2g36710	GO:0005618,cell wall; GO:0005576,extracellular region; GO:0045330,aspartyl esterase activity; GO:0052689,carboxylic ester hydrolase activity; GO:0030599,pectinesterase activity; GO:0042545,cell wall modification; GO:0045490,pectin catabolic process; GO:0003674,molecular_function; GO:0003824,catalytic activity; GO:0016787,hydrolase activity; GO:0016788,hydrolase activity, acting on ester bonds; GO…	PF01095.19:Pectinesterase	--	--	--
Lk46185	3.66	4	4.52	233.55	249.4	195.39	6.07389	4.57914e-136	1.19585e-133	up	--	--	unknown [Picea sitchensis]	--	D5AC57_PICSI SubName: Full=Uncharacterized protein {ECO:0000313|EMBL:ADE77126.1};	--	--	--	--	--	--
Lk20836	0.42	0.93	1.19	131.34	118.81	188.24	7.7042	8.35436e-136	2.16245e-133	up	K20562 biphenyl-4-hydroxylase | (RefSeq) cytochrome P450 CYP736A12 (A)	--	unknown [Picea sitchensis]	C75A1_PINTA RecName: Full=Cytochrome P450 750A1; EC=1.14.-.-; AltName: Full=Cytochrome P450 CYPC;	C0PRE9_PICSI SubName: Full=Uncharacterized protein {ECO:0000313|EMBL:ACN40389.1};	At5g07990	GO:0016021,integral component of membrane; GO:0020037,heme binding; GO:0005506,iron ion binding; GO:0004497,monooxygenase activity; GO:0016705,oxidoreductase activity, acting on paired donors, with incorporation or reduction of molecular oxygen; GO:0003674,molecular_function; GO:0005488,binding; GO:0046906,tetrapyrrole binding; GO:0097159,organic cyclic compound binding; GO:1901363,heterocyclic c…	PF00067.22:Cytochrome P450	--	--	--
Lk45090	3.7	2.52	2.38	101.48	76.24	75.04	5.14079	2.02156e-135	5.18673e-133	up	K08819 cyclin-dependent kinase 12/13 [EC:2.7.11.22 2.7.11.23] | (RefSeq) probable serine/threonine-protein kinase At1g54610 (A)	--	PREDICTED: probable serine/threonine-protein kinase At1g09600 isoform X3 [Phoenix dactylifera]	Y1960_ARATH RecName: Full=Probable serine/threonine-protein kinase At1g09600; EC=2.7.11.-;	A0A7C9D658_OPUST SubName: Full=Uncharacterized protein {ECO:0000313|EMBL:MBA4633987.1}; Flags: Fragment;	At1g53050	GO:0000307,cyclin-dependent protein kinase holoenzyme complex; GO:0005634,nucleus; GO:0005524,ATP binding; GO:0004693,cyclin-dependent protein serine/threonine kinase activity; GO:0008353,RNA polymerase II CTD heptapeptide repeat kinase activity; GO:0070816,phosphorylation of RNA polymerase II C-terminal domain; GO:0032968,positive regulation of transcription elongation from RNA polymerase II pro…	--	--	--	--
Lk32219	0.29	0.4	0.35	22.94	27.84	33.72	6.62382	6.89868e-135	1.75461e-132	up	K23452 UDP-glucosyltransferase 85A [EC:2.4.1.-] | (RefSeq) UGT85A1; UDP-Glycosyltransferase superfamily protein (A)	ko00908: Zeatin biosynthesis; ko01110: Biosynthesis of secondary metabolites	unknown [Picea sitchensis]	U85A1_ARATH RecName: Full=UDP-glycosyltransferase 85A1; EC=2.4.1.-; AltName: Full=Cytokinin-O-glucosyltransferase 2; AltName: Full=Zeatin O-glucosyltransferase 2; Short=AtZOG2;	B8LN73_PICSI RecName: Full=Glycosyltransferase {ECO:0000256|RuleBase:RU362057}; EC=2.4.1.- {ECO:0000256|RuleBase:RU362057};	At1g22400	GO:0050502,cis-zeatin O-beta-D-glucosyltransferase activity; GO:0015020,glucuronosyltransferase activity; GO:0080043,quercetin 3-O-glucosyltransferase activity; GO:0080044,quercetin 7-O-glucosyltransferase activity; GO:0050403,trans-zeatin O-beta-D-glucosyltransferase activity; GO:0003674,molecular_function; GO:0003824,catalytic activity; GO:0008194,UDP-glycosyltransferase activity; GO:0016740,tr…	PF00201.18:UDP-glucoronosyl and UDP-glucosyl transferase	--	--	--
Lk41324	11.63	10.77	10.68	68.9	62.55	64.04	2.83386	6.9652e-134	1.75625e-131	up	K11975 E3 ubiquitin-protein ligase RNF144 [EC:2.3.2.31] | (RefSeq) probable E3 ubiquitin-protein ligase ARI10 (A)	--	unknown [Picea sitchensis]	ARI9_ARATH RecName: Full=Probable E3 ubiquitin-protein ligase ARI9; EC=2.3.2.31 {ECO:0000250|UniProtKB:Q9Y4X5}; AltName: Full=ARIADNE-like protein ARI9; AltName: Full=Protein ariadne homolog 9; AltName: Full=RING-type E3 ubiquitin transferase ARI9 {ECO:0000305};	A9NVJ8_PICSI SubName: Full=Uncharacterized protein {ECO:0000313|EMBL:ABK24659.1};	At4g19670	GO:0005737,cytoplasm; GO:0000151,ubiquitin ligase complex; GO:0046872,metal ion binding; GO:0031624,ubiquitin conjugating enzyme binding; GO:0061630,ubiquitin protein ligase activity; GO:0032436,positive regulation of proteasomal ubiquitin-dependent protein catabolic process; GO:0000209,protein polyubiquitination; GO:0006511,ubiquitin-dependent protein catabolic process; GO:0003674,molecular_func…	PF01485.21:IBR domain, a half RING-finger domain	--	--	--
Lk12737	2.04	2.79	2.44	63.06	53.5	50.07	4.79292	1.88403e-133	4.70992e-131	up	K05894 12-oxophytodienoic acid reductase [EC:1.3.1.42] | (RefSeq) 12-oxophytodienoate reductase 7 (A)	ko00592: alpha-Linolenic acid metabolism; ko01100: Metabolic pathways; ko01110: Biosynthesis of secondary metabolites	12-oxophytodienoate reductase 7 [Amborella trichopoda]	OPR7_ORYSJ RecName: Full=12-oxophytodienoate reductase 7; EC=1.3.1.42; AltName: Full=12-oxophytodienoate-10,11-reductase 7; Short=OPDA-reductase 7; Short=OsOPR7;	A0A0D6QYB7_ARACU RecName: Full=Oxidored_FMN domain-containing protein {ECO:0000259|Pfam:PF00724};	At2g06050	GO:0005777,peroxisome; GO:0016629,12-oxophytodienoate reductase activity; GO:0010181,FMN binding; GO:0016491,oxidoreductase activity; GO:0006633,fatty acid biosynthetic process; GO:0009695,jasmonic acid biosynthetic process; GO:0031408,oxylipin biosynthetic process; GO:0009620,response to fungus; GO:0010193,response to ozone; GO:0048443,stamen development; GO:0003674,molecular_function; GO:000382…	PF00724.20:NADH:flavin oxidoreductase / NADH oxidase family	--	--	--
Lk23126	48.67	41.32	47.55	266.05	257.59	256.42	2.77621	5.1726e-133	1.28215e-130	up	K19891 glucan endo-1,3-beta-glucosidase 1/2/3 [EC:3.2.1.39] | (RefSeq) hypothetical protein (A)	ko00500: Starch and sucrose metabolism; ko01100: Metabolic pathways	unknown [Picea sitchensis]	E133_ARATH RecName: Full=Glucan endo-1,3-beta-glucosidase 3; EC=3.2.1.39; AltName: Full=(1->3)-beta-glucan endohydrolase 3; Short=(1->3)-beta-glucanase 3; AltName: Full=Beta-1,3-endoglucanase 3; Short=Beta-1,3-glucanase 3; Flags: Precursor;	A0A0C9QVD6_9SPER SubName: Full=TSA: Wollemia nobilis Ref_Wollemi_Transcript_6256_1452 transcribed RNA sequence {ECO:0000313|EMBL:JAG88665.1};	At5g55180	GO:0031225,anchored component of membrane; GO:0046658,anchored component of plasma membrane; GO:0005739,mitochondrion; GO:0005886,plasma membrane; GO:0042973,glucan endo-1,3-beta-D-glucosidase activity; GO:0005975,carbohydrate metabolic process; GO:0006952,defense response; GO:0003674,molecular_function; GO:0003824,catalytic activity; GO:0004553,hydrolase activity, hydrolyzing O-glycosyl compound…	PF07983.13:X8 domain	--	--	--
Lk13416	5.48	4.32	4	188.67	109.86	145.26	5.26749	6.78236e-133	1.66704e-130	up	K19891 glucan endo-1,3-beta-glucosidase 1/2/3 [EC:3.2.1.39] | (RefSeq) glucan endo-1,3-beta-glucosidase 2-like (A)	ko00500: Starch and sucrose metabolism; ko01100: Metabolic pathways	unknown [Picea sitchensis]	EA6_ARATH RecName: Full=Probable glucan endo-1,3-beta-glucosidase A6; EC=3.2.1.39; AltName: Full=(1->3)-beta-glucan endohydrolase; Short=(1->3)-beta-glucanase; AltName: Full=Anther-specific protein A6; AltName: Full=Beta-1,3-endoglucanase; AltName: Full=Protein MATERNAL EFFECT EMBRYO ARREST 48 {ECO:0000303|PubMed:15634699}; Flags: Precursor;	B8LKM5_PICSI RecName: Full=Glucan endo-1,3-beta-D-glucosidase {ECO:0000256|ARBA:ARBA00012780}; EC=3.2.1.39 {ECO:0000256|ARBA:ARBA00012780};	At3g23770	GO:0046658,anchored component of plasma membrane; GO:0042973,glucan endo-1,3-beta-D-glucosidase activity; GO:0005975,carbohydrate metabolic process; GO:0006952,defense response; GO:0009793,embryo development ending in seed dormancy; GO:0010584,pollen exine formation; GO:0003674,molecular_function; GO:0003824,catalytic activity; GO:0004553,hydrolase activity, hydrolyzing O-glycosyl compounds; GO:0…	PF00332.18:Glycosyl hydrolases family 17	--	--	--
Lk13138	0.2	0.26	0.2	23.27	16.86	24.07	6.86934	1.84373e-132	4.49394e-130	up	K12355 coniferyl-aldehyde dehydrogenase [EC:1.2.1.68] | (RefSeq) aldehyde dehydrogenase family 2 member C4 (A)	ko00940: Phenylpropanoid biosynthesis	unknown [Picea sitchensis]	ALDH1_TANCI RecName: Full=Aldehyde dehydrogenase 1 {ECO:0000303|PubMed:29122986}; Short=TcALDH1 {ECO:0000303|PubMed:29122986}; EC=1.2.1.5 {ECO:0000269|PubMed:29122986}; AltName: Full=Trans-chrysanthemic acid synthase {ECO:0000305}; EC=1.2.1.- {ECO:0000269|PubMed:29122986};	B8LLF5_PICSI RecName: Full=Aldedh domain-containing protein {ECO:0000259|Pfam:PF00171};	At3g48000	GO:0004029,aldehyde dehydrogenase (NAD+) activity; GO:0033721,aldehyde dehydrogenase (NADP+) activity; GO:0008299,isoprenoid biosynthetic process; GO:0003674,molecular_function; GO:0003824,catalytic activity; GO:0004030,aldehyde dehydrogenase [NAD(P)+] activity; GO:0016491,oxidoreductase activity; GO:0016620,oxidoreductase activity, acting on the aldehyde or oxo group of donors, NAD or NADP as ac…	PF00171.22:Aldehyde dehydrogenase family	--	--	--
Lk25074	1.48	0.63	1.47	120.99	152.88	111.45	7.01679	2.75145e-132	6.651e-130	up	K07375 tubulin beta | (RefSeq) tubulin beta-2 chain (A)	ko04145: Phagosome	PREDICTED: tubulin beta-2 chain [Elaeis guineensis]	TBB2_ORYSJ RecName: Full=Tubulin beta-2 chain; AltName: Full=Beta-2-tubulin;	A0A6I9SJ21_ELAGV RecName: Full=Tubulin beta chain {ECO:0000256|RuleBase:RU000352};	At5g62690	GO:0005737,cytoplasm; GO:0005874,microtubule; GO:0005525,GTP binding; GO:0003924,GTPase activity; GO:0005200,structural constituent of cytoskeleton; GO:0000226,microtubule cytoskeleton organization; GO:0000278,mitotic cell cycle; GO:0000166,nucleotide binding; GO:0001882,nucleoside binding; GO:0001883,purine nucleoside binding; GO:0003674,molecular_function; GO:0005488,binding; GO:0017076,purine …	PF03953.17:Tubulin C-terminal domain	--	--	--
Lk38689	3.67	3.43	3.54	37.5	35.45	37.09	3.64195	3.51876e-131	8.43607e-129	up	K20855 beta-1,3-galactosyltransferase 1/2/3/4/5/7/8 [EC:2.4.1.-] | (RefSeq) probable beta-1,3-galactosyltransferase 4 isoform X1 (A)	--	RecName: Full=CASP-like protein 2A1; Short=PsCASPL2A1 [Picea sitchensis]	CSPL8_PICSI RecName: Full=CASP-like protein 2A1; Short=PsCASPL2A1;	A0A0C9QUE2_9SPER RecName: Full=CASP-like protein {ECO:0000256|RuleBase:RU361233};	At3g14380	GO:0016021,integral component of membrane; GO:0005886,plasma membrane; GO:0005575,cellular_component; GO:0016020,membrane; GO:0031224,intrinsic component of membrane; GO:0110165,cellular anatomical entity; GO:0071944,cell periphery	PF04535.12:Domain of unknown function (DUF588)	--	--	--
Lk39877	6.46	6.65	7.19	64.9	77.8	73.47	3.69118	7.4512e-131	1.77187e-128	up	K20043 clathrin coat assembly protein AP180 | (RefSeq) putative clathrin assembly protein At5g35200 (A)	--	Dof6 [Pinus pinaster]	PBF_MAIZE RecName: Full=Dof zinc finger protein PBF; AltName: Full=Prolamin box-binding factor;	T2B774_PINPS SubName: Full=Dof6 {ECO:0000313|EMBL:AGV07540.1};	At5g60200	GO:0005634,nucleus; GO:0003677,DNA binding; GO:0046872,metal ion binding; GO:0006355,regulation of transcription, DNA-templated; GO:0003674,molecular_function; GO:0003676,nucleic acid binding; GO:0005488,binding; GO:0097159,organic cyclic compound binding; GO:1901363,heterocyclic compound binding; GO:0043167,ion binding; GO:0043169,cation binding; GO:0006139,nucleobase-containing compound metabol…	PF02701.15:Dof domain, zinc finger	C2C2-Dof	TF	C2C2->C2C2-Dof
Lk44629	0.49	0.47	0.33	18.73	22.28	19.44	5.82117	2.58278e-130	6.09224e-128	up	--	--	hypothetical protein AXG93_1163s1120 [Marchantia polymorpha subsp. ruderalis]	DF1_ARATH RecName: Full=Trihelix transcription factor DF1 {ECO:0000303|PubMed:22735692};	A0A2R6W4G1_MARPO SubName: Full=Uncharacterized protein {ECO:0000313|EMBL:PTQ28744.1};	At1g76880	GO:0005634,nucleus; GO:0003700,DNA-binding transcription factor activity; GO:0000976,transcription regulatory region sequence-specific DNA binding; GO:0019760,glucosinolate metabolic process; GO:0010192,mucilage biosynthetic process; GO:0006355,regulation of transcription, DNA-templated; GO:0003674,molecular_function; GO:0140110,transcription regulator activity; GO:0001067,regulatory region nucle…	PF13837.6:Myb/SANT-like DNA-binding domain	Trihelix	TF	Trihelix
Lk28913	52.57	52.61	47.44	1.96	2.22	1.79	-4.39804	2.94622e-130	6.89392e-128	down	--	--	putative auxin induced cell wall protein [Pinus pinaster]	--	Q8GU32_PINPS SubName: Full=Putative auxin induced cell wall protein {ECO:0000313|EMBL:CAD35494.1};	--	--	PF11937.8:Protein of unknown function (DUF3455)	--	--	--
Lk43069	29.66	27.36	29.5	121.3	115.43	116.71	2.30281	4.88211e-130	1.13331e-127	up	--	--	unknown [Picea sitchensis]	--	B8LMY1_PICSI RecName: Full=C2 domain-containing protein {ECO:0000259|SMART:SM00239};	At1g50570_2	--	PF00168.30:C2 domain	--	--	--
Lk27769	1.2	0.85	0.95	20.15	17.79	18.34	4.5011	6.11879e-130	1.4092e-127	up	K23877 xyloglucan O-acetyltransferase | (RefSeq) protein ALTERED XYLOGLUCAN 4-like isoform X1 (A)	--	unknown [Picea sitchensis]	TBL11_ARATH RecName: Full=Protein trichome birefringence-like 11;	A0A0C9S8X5_9SPER SubName: Full=TSA: Wollemia nobilis Ref_Wollemi_Transcript_2551_2146 transcribed RNA sequence {ECO:0000313|EMBL:JAG89237.1};	At5g19160	GO:0005794,Golgi apparatus; GO:0016021,integral component of membrane; GO:0016413,O-acetyltransferase activity; GO:0003674,molecular_function; GO:0003824,catalytic activity; GO:0008374,O-acyltransferase activity; GO:0016407,acetyltransferase activity; GO:0016740,transferase activity; GO:0016746,transferase activity, transferring acyl groups; GO:0016747,transferase activity, transferring acyl grou…	PF13839.6:GDSL/SGNH-like Acyl-Esterase family found in Pmr5 and Cas1p	--	--	--
Lk02482	0.25	0.09	0.08	114.78	111.4	92.19	9.82963	1.38677e-129	3.16888e-127	up	K01051 pectinesterase [EC:3.1.1.11] | (RefSeq) hypothetical protein (A)	ko00040: Pentose and glucuronate interconversions; ko01100: Metabolic pathways	unknown [Picea sitchensis]	PME51_ARATH RecName: Full=Probable pectinesterase/pectinesterase inhibitor 51; Includes: RecName: Full=Pectinesterase inhibitor 51; AltName: Full=Pectin methylesterase inhibitor 51; Includes: RecName: Full=Pectinesterase 51; Short=PE 51; EC=3.1.1.11; AltName: Full=Pectin methylesterase 51; Short=AtPME51; Flags: Precursor;	D5ADI1_PICSI RecName: Full=Pectinesterase {ECO:0000256|ARBA:ARBA00013229}; EC=3.1.1.11 {ECO:0000256|ARBA:ARBA00013229};	At5g09760	GO:0005618,cell wall; GO:0005576,extracellular region; GO:0045330,aspartyl esterase activity; GO:0030599,pectinesterase activity; GO:0046910,pectinesterase inhibitor activity; GO:0042545,cell wall modification; GO:0045490,pectin catabolic process; GO:0003674,molecular_function; GO:0003824,catalytic activity; GO:0016787,hydrolase activity; GO:0016788,hydrolase activity, acting on ester bonds; GO:0…	PF01095.19:Pectinesterase	--	--	--
Lk42952	11.32	9.75	11.83	84.9	71.28	76.4	3.09007	2.46416e-129	5.58714e-127	up	K09422 transcription factor MYB, plant | (RefSeq) transcription factor MYB1-like (A)	--	R2R3-MYB transcription factor MYB7 [Picea glauca]	MYB44_ARATH RecName: Full=Transcription factor MYB44 {ECO:0000303|PubMed:11597504}; AltName: Full=Myb-related protein 44 {ECO:0000303|PubMed:11597504}; Short=AtMYB44 {ECO:0000303|PubMed:11597504}; AltName: Full=Myb-related protein R1 {ECO:0000303|PubMed:9678577}; Short=AtMYBR1 {ECO:0000303|PubMed:9678577};	A0A5J6STI0_9SPER SubName: Full=MYB family transcription factor MYB8 {ECO:0000313|EMBL:QFG01316.1};	At5g67300	GO:0005634,nucleus; GO:0003700,DNA-binding transcription factor activity; GO:0000981,DNA-binding transcription factor activity, RNA polymerase II-specific; GO:0042802,identical protein binding; GO:0000978,RNA polymerase II cis-regulatory region sequence-specific DNA binding; GO:0043565,sequence-specific DNA binding; GO:0000976,transcription regulatory region sequence-specific DNA binding; GO:0009…	PF00249.31:Myb-like DNA-binding domain	MYB	TF	MYB->MYB
Lk37765	7.91	11.4	9.57	111.62	109.1	116.97	3.82318	4.94356e-129	1.11226e-126	up	--	--	unknown [Picea sitchensis]	DF1_ARATH RecName: Full=Trihelix transcription factor DF1 {ECO:0000303|PubMed:22735692};	A9NRE1_PICSI SubName: Full=Uncharacterized protein {ECO:0000313|EMBL:ABK23202.1};	At1g76880	GO:0005634,nucleus; GO:0003700,DNA-binding transcription factor activity; GO:0000976,transcription regulatory region sequence-specific DNA binding; GO:0019760,glucosinolate metabolic process; GO:0010192,mucilage biosynthetic process; GO:0006355,regulation of transcription, DNA-templated; GO:0003674,molecular_function; GO:0140110,transcription regulator activity; GO:0001067,regulatory region nucle…	PF13837.6:Myb/SANT-like DNA-binding domain	Trihelix	TF	Trihelix
Lk33219	51.53	86.35	75.51	2173.14	2986.68	2585.96	5.46493	8.37277e-129	1.86229e-126	up	--	--	--	--	--	--	--	--	--	--	--
Lk21543	0.77	0.12	0.99	411.97	542.06	435.77	9.77491	8.40447e-129	1.86229e-126	up	--	--	unknown [Picea sitchensis]	--	A9NPP2_PICSI RecName: Full=CYSTM domain-containing protein {ECO:0000259|Pfam:PF12734};	--	GO:0016021,integral component of membrane; GO:0005575,cellular_component; GO:0016020,membrane; GO:0031224,intrinsic component of membrane; GO:0110165,cellular anatomical entity	PF12734.7:Cysteine-rich TM module stress tolerance	--	--	--
Lk11298	0.65	0.84	0.61	43.16	48.89	43.87	6.30242	4.67048e-128	1.02117e-125	up	K05658 ATP-binding cassette, subfamily B (MDR/TAP), member 1 [EC:7.6.2.2] | (RefSeq) uncharacterized protein LOC111781709 (A)	ko02010: ABC transporters	GA2ox6 [Pinus tabuliformis]	SRG1_ARATH RecName: Full=Protein SRG1; Short=AtSRG1; AltName: Full=Protein SENESCENCE-RELATED GENE 1;	X5CHR7_PINTB SubName: Full=GA2ox6 {ECO:0000313|EMBL:AHW42456.1};	At3g21420	GO:0046872,metal ion binding; GO:0016682,oxidoreductase activity, acting on diphenols and related substances as donors, oxygen as acceptor; GO:0010150,leaf senescence; GO:0003674,molecular_function; GO:0005488,binding; GO:0043167,ion binding; GO:0043169,cation binding; GO:0003824,catalytic activity; GO:0016491,oxidoreductase activity; GO:0016679,oxidoreductase activity, acting on diphenols and re…	PF14226.6:non-haem dioxygenase in morphine synthesis N-terminal	--	--	--
novel.5573	0.26	0.33	0.38	31.96	38.01	36	7.04696	4.67834e-128	1.02117e-125	up	K16297 serine carboxypeptidase-like clade II [EC:3.4.16.-] | (RefSeq) serine carboxypeptidase-like 45 isoform X1 (A)	--	unknown [Picea sitchensis]	SCP46_ARATH RecName: Full=Serine carboxypeptidase-like 46; EC=3.4.16.-; Flags: Precursor;	B8LM39_PICSI RecName: Full=Carboxypeptidase {ECO:0000256|RuleBase:RU361156}; EC=3.4.16.- {ECO:0000256|RuleBase:RU361156};	At2g33530	GO:0005783,endoplasmic reticulum; GO:0005576,extracellular region; GO:0009505,plant-type cell wall; GO:0009506,plasmodesma; GO:0005773,vacuole; GO:0004185,serine-type carboxypeptidase activity; GO:0003674,molecular_function; GO:0003824,catalytic activity; GO:0004180,carboxypeptidase activity; GO:0008233,peptidase activity; GO:0008236,serine-type peptidase activity; GO:0008238,exopeptidase activit…	PF00450.22:Serine carboxypeptidase	--	--	--
Lk39474	2.27	2.07	2.56	45.7	40.32	52.66	4.59884	1.29904e-127	2.81449e-125	up	K00799 glutathione S-transferase [EC:2.5.1.18] | (RefSeq) glutathione S-transferase U17-like (A)	ko00480: Glutathione metabolism; ko01100: Metabolic pathways	unknown [Picea sitchensis]	GSTUG_ARATH RecName: Full=Glutathione S-transferase U16; Short=AtGSTU16; EC=2.5.1.18; AltName: Full=GST class-tau member 16;	A9P2I2_PICSI SubName: Full=Uncharacterized protein {ECO:0000313|EMBL:ABK27093.1};	At1g59700	GO:0005737,cytoplasm; GO:0005829,cytosol; GO:0005634,nucleus; GO:0004364,glutathione transferase activity; GO:0006749,glutathione metabolic process; GO:0009407,toxin catabolic process; GO:0003674,molecular_function; GO:0003824,catalytic activity; GO:0016740,transferase activity; GO:0016765,transferase activity, transferring alkyl or aryl (other than methyl) groups; GO:0006518,peptide metabolic pr…	PF02798.20:Glutathione S-transferase, N-terminal domain	--	--	--
Lk11188	5.14	4.82	4.9	65.59	74.21	71.06	4.1029	5.47375e-127	1.17722e-124	up	--	--	--	--	--	--	--	--	--	--	--
Lk34983	1.2	2.06	2.5	79.89	65.37	82.69	5.57919	1.73114e-126	3.69591e-124	up	--	--	hypothetical protein 2_10297_01, partial [Pinus taeda]	--	H9WWR6_PINTA SubName: Full=Uncharacterized protein {ECO:0000313|EMBL:AFG66459.1}; Flags: Fragment;	At5g02640	--	--	--	--	--
novel.4895	16.75	24.64	23.29	377.34	403.42	491.76	4.5756	5.30239e-126	1.12384e-123	up	--	--	--	--	--	--	--	--	--	--	--
Lk44917	20.98	18.48	18.85	0.31	0.32	0.14	-5.96447	7.53707e-126	1.58598e-123	down	K08711 ATP-binding cassette, subfamily G (WHITE), member 2, PDR | (RefSeq) ZEB2-regulated ABC transporter 1-like (A)	ko02010: ABC transporters	PREDICTED: ABC transporter G family member 29 [Vitis vinifera]	AB36G_ARATH RecName: Full=ABC transporter G family member 36 {ECO:0000303|PubMed:18299247}; Short=ABC transporter ABCG.36 {ECO:0000303|PubMed:18299247}; Short=AtABCG36 {ECO:0000303|PubMed:18299247}; AltName: Full=Pleiotropic drug resistance protein 8 {ECO:0000303|PubMed:12430018, ECO:0000303|PubMed:16415066, ECO:0000303|PubMed:16506311}; Short=AtPDR8 {ECO:0000303|PubMed:23815470}; AltName: Full=P…	A0A1D1YG49_9ARAE SubName: Full=Pleiotropic drug resistance protein 12 {ECO:0000313|EMBL:JAT53594.1};	At1g59870	GO:0009507,chloroplast; GO:0009941,chloroplast envelope; GO:0005783,endoplasmic reticulum; GO:0005789,endoplasmic reticulum membrane; GO:0016021,integral component of membrane; GO:0005739,mitochondrion; GO:0005886,plasma membrane; GO:0005802,trans-Golgi network; GO:0005774,vacuolar membrane; GO:0005524,ATP binding; GO:0042626,ATPase-coupled transmembrane transporter activity; GO:0010329,auxin eff…	PF01061.24:ABC-2 type transporter	--	--	--
Lk24074	9.81	9.08	8.83	51.15	45.97	45.52	2.63369	1.72386e-125	3.60151e-123	up	K20027 palmitoyltransferase ZDHHC1/11 [EC:2.3.1.225] | (RefSeq) probable protein S-acyltransferase 22 (A)	--	PREDICTED: probable protein S-acyltransferase 22 [Vitis vinifera]	ZDHC1_ARATH RecName: Full=Probable protein S-acyltransferase 22; EC=2.3.1.225; AltName: Full=Probable palmitoyltransferase At1g69420; AltName: Full=Zinc finger DHHC domain-containing protein At1g69420;	F6H5W9_VITVI RecName: Full=S-acyltransferase {ECO:0000256|RuleBase:RU079119}; EC=2.3.1.225 {ECO:0000256|RuleBase:RU079119}; AltName: Full=Palmitoyltransferase {ECO:0000256|RuleBase:RU079119};	At1g69420	GO:0030659,cytoplasmic vesicle membrane; GO:0005783,endoplasmic reticulum; GO:0005794,Golgi apparatus; GO:0016021,integral component of membrane; GO:0005886,plasma membrane; GO:0019706,protein-cysteine S-palmitoyltransferase activity; GO:0018230,peptidyl-L-cysteine S-palmitoylation; GO:0006612,protein targeting to membrane; GO:0003674,molecular_function; GO:0003824,catalytic activity; GO:0016409,…	PF01529.20:DHHC palmitoyltransferase	--	--	--
Lk36075	2.44	1.3	0.71	327.97	248.86	363.18	7.98402	1.45568e-123	3.01966e-121	up	--	--	unknown [Picea sitchensis]	--	A9NTQ2_PICSI SubName: Full=Uncharacterized protein {ECO:0000313|EMBL:ABK24013.1};	--	--	PF15862.5:Coilin N-terminus	--	--	--
Lk24619	4.79	12.4	8.2	754.7	622.79	790.54	6.68956	4.5117e-123	9.29316e-121	up	K09873 aquaporin TIP | (RefSeq) aquaporin TIP2-1 (A)	--	unknown [Picea sitchensis]	TIP21_ARATH RecName: Full=Aquaporin TIP2-1; AltName: Full=Delta-tonoplast intrinsic protein; Short=Delta-TIP; AltName: Full=Tonoplast intrinsic protein 2-1; Short=AtTIP2;1; Contains: RecName: Full=Aquaporin TIP2-1, N-terminally processed;	A9NPG9_PICSI SubName: Full=Uncharacterized protein {ECO:0000313|EMBL:ABK22530.1};	At3g16240	GO:0005618,cell wall; GO:0042807,central vacuole; GO:0009941,chloroplast envelope; GO:0005794,Golgi apparatus; GO:0016021,integral component of membrane; GO:0009505,plant-type cell wall; GO:0009705,plant-type vacuole membrane; GO:0005886,plasma membrane; GO:0009506,plasmodesma; GO:0000326,protein storage vacuole; GO:0005774,vacuolar membrane; GO:0005773,vacuole; GO:0042802,identical protein bindi…	PF00230.20:Major intrinsic protein	--	--	--
novel.2226	1.78	2.03	2.08	60.44	54.1	58.25	5.14829	4.64432e-123	9.49942e-121	up	--	--	--	--	--	--	--	--	--	--	--
Lk23198	113.01	145.5	113.93	5.13	6.08	5.22	-4.22413	2.24039e-121	4.55064e-119	down	K13993 HSP20 family protein | (RefSeq) small heat shock protein, chloroplastic-like (A)	ko04141: Protein processing in endoplasmic reticulum	unknown [Picea sitchensis]	PGL2_ARATH RecName: Full=Polygalacturonase 1 beta-like protein 2 {ECO:0000303|PubMed:26106400}; Short=AtPGL2 {ECO:0000303|PubMed:26106400}; AltName: Full=Aromatic-rich glycoprotein At1g60390; AltName: Full=PG1beta-like protein 2 {ECO:0000303|PubMed:26106400}; AltName: Full=Polygalacturonase 1 {ECO:0000303|PubMed:19639386}; AltName: Full=Probable polygalacturonase non-catalytic subunit At1g60390; …	B8LLB0_PICSI RecName: Full=BURP domain-containing protein {ECO:0000259|PROSITE:PS51277};	At1g60390	GO:0048046,apoplast; GO:0005618,cell wall; GO:0005575,cellular_component; GO:0005576,extracellular region; GO:0110165,cellular anatomical entity; GO:0030312,external encapsulating structure; GO:0071944,cell periphery	--	--	--	--
Lk33218	31.83	45.83	38.99	535.47	650.63	622.99	4.2348	3.64194e-121	7.34642e-119	up	--	--	--	--	--	--	--	--	--	--	--
Lk44419	20.59	15.32	17.57	173.97	157.51	165.17	3.48406	7.23255e-121	1.44894e-118	up	K00799 glutathione S-transferase [EC:2.5.1.18] | (RefSeq) microsomal glutathione S-transferase 3 (A)	ko00480: Glutathione metabolism; ko01100: Metabolic pathways	unknown [Picea sitchensis]	--	A9NS82_PICSI SubName: Full=Uncharacterized protein {ECO:0000313|EMBL:ABK23493.1};	At1g65820	GO:0016021,integral component of membrane; GO:0005575,cellular_component; GO:0016020,membrane; GO:0031224,intrinsic component of membrane; GO:0110165,cellular anatomical entity	PF01124.18:MAPEG family	--	--	--
Lk41222	59.47	57.35	54.93	0.15	0.03	0.11	-8.97718	8.40393e-121	1.67215e-118	down	K23872 putative homogalacturonan methyltransferase [EC:2.1.1.-] | (RefSeq) probable methyltransferase PMT13 (A)	--	probable methyltransferase PMT21 [Amborella trichopoda]	PMTL_ARATH RecName: Full=Probable methyltransferase PMT21; EC=2.1.1.-; AltName: Full=Protein EARLY-RESPONSIVE TO DEHYDRATION 3;	A0A0C9S4L0_9SPER RecName: Full=Methyltransferase {ECO:0000256|RuleBase:RU366043}; EC=2.1.1.- {ECO:0000256|RuleBase:RU366043};	At1g31850	GO:0005737,cytoplasm; GO:0005789,endoplasmic reticulum membrane; GO:0005768,endosome; GO:0005794,Golgi apparatus; GO:0000138,Golgi trans cisterna; GO:0016021,integral component of membrane; GO:0005802,trans-Golgi network; GO:0008168,methyltransferase activity; GO:0032259,methylation; GO:0003674,molecular_function; GO:0003824,catalytic activity; GO:0016740,transferase activity; GO:0016741,transfer…	PF03141.16:Putative S-adenosyl-L-methionine-dependent methyltransferase	--	--	--
Lk42933	5.2	4.73	4.51	71.12	48.5	67.85	3.96291	1.57243e-120	3.10757e-118	up	K09338 homeobox-leucine zipper protein | (RefSeq) homeobox-leucine zipper protein ATHB-15 (A)	--	class III homeodomain leucine zipper protein 33 [Larix kaempferi]	HOX32_ORYSJ RecName: Full=Homeobox-leucine zipper protein HOX32; AltName: Full=HD-ZIP protein HOX32; AltName: Full=Homeodomain transcription factor HOX32; AltName: Full=OsHox32;	R4UQ99_9SPER SubName: Full=Class III homeodomain leucine zipper protein 33 {ECO:0000313|EMBL:AGM34023.1};	At1g52150	GO:0005634,nucleus; GO:0003677,DNA binding; GO:0008289,lipid binding; GO:0003674,molecular_function; GO:0003676,nucleic acid binding; GO:0005488,binding; GO:0097159,organic cyclic compound binding; GO:1901363,heterocyclic compound binding; GO:0005575,cellular_component; GO:0005622,intracellular anatomical structure; GO:0043226,organelle; GO:0043227,membrane-bounded organelle; GO:0043229,intracell…	PF08670.11:MEKHLA domain	HB-HD-ZIP	TF	HB->HB-HD-ZIP
Lk36257	0.49	0.28	0.29	47	36.8	50.85	7.24698	9.24378e-120	1.81457e-117	up	K00001 alcohol dehydrogenase [EC:1.1.1.1] | (RefSeq) alcohol dehydrogenase-like 4 (A)	ko00010: Glycolysis / Gluconeogenesis; ko00071: Fatty acid degradation; ko00350: Tyrosine metabolism; ko00620: Pyruvate metabolism; ko01100: Metabolic pathways; ko01110: Biosynthesis of secondary metabolites	unknown [Picea sitchensis]	ADHX_ARATH RecName: Full=Alcohol dehydrogenase class-3; EC=1.1.1.1 {ECO:0000269|PubMed:12913179, ECO:0000269|PubMed:8944774}; AltName: Full=Alcohol dehydrogenase class-III; AltName: Full=Glutathione-dependent formaldehyde dehydrogenase; Short=FALDH; Short=FDH; Short=GSH-FDH; EC=1.1.1.-; AltName: Full=S-(hydroxymethyl)glutathione dehydrogenase; EC=1.1.1.284 {ECO:0000269|PubMed:12913179, ECO:000026…	A0A0C9RQD6_9SPER SubName: Full=TSA: Wollemia nobilis Ref_Wollemi_Transcript_2377_1507 transcribed RNA sequence {ECO:0000313|EMBL:JAG89281.1};	At5g43940	GO:0005829,cytosol; GO:0004024,alcohol dehydrogenase activity, zinc-dependent; GO:0051903,S-(hydroxymethyl)glutathione dehydrogenase activity; GO:0106322,S-(hydroxymethyl)glutathione dehydrogenase NAD activity; GO:0106321,S-(hydroxymethyl)glutathione dehydrogenase NADP activity; GO:0008270,zinc ion binding; GO:0006069,ethanol oxidation; GO:0046294,formaldehyde catabolic process; GO:0003674,molecu…	PF08240.12:Alcohol dehydrogenase GroES-like domain	--	--	--
Lk24663	6.16	5.64	4.39	148.91	216.36	231.36	5.48464	1.00866e-119	1.96683e-117	up	--	--	unknown [Picea sitchensis]	--	B8LRU9_PICSI SubName: Full=Uncharacterized protein {ECO:0000313|EMBL:ABR18379.1};	At5g11090	--	--	--	--	--
Lk18701	150.2	202.29	175.68	0.3	1.03	0.5	-7.85965	1.305e-119	2.5278e-117	down	K03860 phosphatidylinositol N-acetylglucosaminyltransferase subunit Q | (RefSeq) N-acetylglucosaminyl-phosphatidylinositol biosynthetic protein gpi1-like (A)	ko00563: Glycosylphosphatidylinositol (GPI)-anchor biosynthesis; ko01100: Metabolic pathways	unknown [Picea sitchensis]	GASAE_ARATH RecName: Full=Gibberellin-regulated protein 14; AltName: Full=GAST1 protein homolog 14; Flags: Precursor;	A9NQS3_PICSI SubName: Full=Uncharacterized protein {ECO:0000313|EMBL:ABK22984.1};	At5g14920	GO:0005576,extracellular region; GO:0005886,plasma membrane; GO:0009536,plastid; GO:0009740,gibberellic acid mediated signaling pathway; GO:2000377,regulation of reactive oxygen species metabolic process; GO:0009737,response to abscisic acid; GO:0009739,response to gibberellin; GO:0009651,response to salt stress; GO:0007154,cell communication; GO:0007165,signal transduction; GO:0008150,biological…	PF02704.14:Gibberellin regulated protein	--	--	--
Lk09992	35.96	37.56	37.96	0.85	0.92	0.91	-5.10196	1.38607e-119	2.66718e-117	down	K13464 jasmonate ZIM domain-containing protein | (RefSeq) protein TIFY 9 (A)	ko04075: Plant hormone signal transduction	unknown [Picea sitchensis]	TI10B_ORYSJ RecName: Full=Protein TIFY 10b {ECO:0000305}; Short=OsTIFY10b {ECO:0000303|PubMed:19618278}; AltName: Full=Jasmonate ZIM domain-containing protein 7 {ECO:0000305}; Short=OsJAZ7 {ECO:0000303|PubMed:19618278}; AltName: Full=OsJAZ6 {ECO:0000303|PubMed:21332845};	A9P132_PICSI RecName: Full=Tify domain-containing protein {ECO:0000259|PROSITE:PS51320};	At4g14720	GO:0005634,nucleus; GO:0031347,regulation of defense response; GO:2000022,regulation of jasmonic acid mediated signaling pathway; GO:0009611,response to wounding; GO:0006950,response to stress; GO:0006952,defense response; GO:0008150,biological_process; GO:0048583,regulation of response to stimulus; GO:0050789,regulation of biological process; GO:0050896,response to stimulus; GO:0065007,biologica…	PF06200.14:tify domain	Tify	TF	Tify
Lk43071	0.74	1.52	1.09	55.86	49.83	64.67	5.95213	6.14696e-119	1.17511e-116	up	K17500 integrin-linked kinase-associated serine/threonine phosphatase 2C [EC:3.1.3.16] | (RefSeq) WAT1-related protein At3g18200 isoform X1 (A)	--	unknown [Picea sitchensis]	WTR14_ARATH RecName: Full=WAT1-related protein At2g39510;	A0A0D6QS62_ARACU RecName: Full=WAT1-related protein {ECO:0000256|RuleBase:RU363077};	At2g39510	GO:0016021,integral component of membrane; GO:0005886,plasma membrane; GO:0015186,L-glutamine transmembrane transporter activity; GO:0098712,L-glutamate import across plasma membrane; GO:0048316,seed development; GO:0003674,molecular_function; GO:0005215,transporter activity; GO:0005342,organic acid transmembrane transporter activity; GO:0008324,cation transmembrane transporter activity; GO:00085…	PF00892.20:EamA-like transporter family	--	--	--
Lk05943	196.65	303.5	279.14	0.42	0.24	0.68	-8.9248	7.89883e-119	1.50021e-116	down	--	--	water-stress inducible protein 3, partial [Pinus taeda]	ASR1_SOLLC RecName: Full=Abscisic stress-ripening protein 1 {ECO:0000303|Ref.2};	Q5G106_PINTA SubName: Full=Water-stress inducible protein 3 {ECO:0000313|EMBL:AAW59269.1}; Flags: Fragment;	--	GO:0005634,nucleus; GO:0032991,protein-containing complex; GO:0042802,identical protein binding; GO:0008270,zinc ion binding; GO:0009414,response to water deprivation; GO:0010043,response to zinc ion; GO:0003674,molecular_function; GO:0005488,binding; GO:0005515,protein binding; GO:0043167,ion binding; GO:0043169,cation binding; GO:0046872,metal ion binding; GO:0046914,transition metal ion bindin…	PF02496.16:ABA/WDS induced protein	--	--	--
Lk19721	18.43	18.37	17.15	0.67	0.44	0.72	-4.61606	1.3771e-118	2.59864e-116	down	K03255 protein TIF31 | (RefSeq) protein TSS isoform X1 (A)	--	protein TSS isoform X1 [Amborella trichopoda]	TSS_ARATH RecName: Full=Protein TSS {ECO:0000303|PubMed:21185286}; AltName: Full=TPR-domain suppressor of STIMPY {ECO:0000303|PubMed:21185286};	W1PGJ4_AMBTC SubName: Full=Uncharacterized protein {ECO:0000313|EMBL:ERN07098.1};	At4g28080	GO:0005737,cytoplasm; GO:0005886,plasma membrane; GO:0003729,mRNA binding; GO:0007049,cell cycle; GO:0007275,multicellular organism development; GO:0009737,response to abscisic acid; GO:0003674,molecular_function; GO:0003676,nucleic acid binding; GO:0003723,RNA binding; GO:0005488,binding; GO:0097159,organic cyclic compound binding; GO:1901363,heterocyclic compound binding; GO:0008150,biological_…	PF07145.15:Ataxin-2 C-terminal region	--	--	--
Lk17913	1.15	1.06	1.21	27.71	22.7	22.49	4.6847	1.48676e-118	2.78758e-116	up	K01285 lysosomal Pro-X carboxypeptidase [EC:3.4.16.2] | (RefSeq) lysosomal Pro-X carboxypeptidase isoform X1 (A)	--	lysosomal Pro-X carboxypeptidase isoform X1 [Amborella trichopoda]	EDA2_ARATH RecName: Full=Probable serine protease EDA2; EC=3.4.-.-; AltName: Full=Protein EMBRYO SAC DEVELOPMENT ARREST 2; Flags: Precursor;	A0A0C9SAL5_9SPER SubName: Full=TSA: Wollemia nobilis Ref_Wollemi_Transcript_2512_2353 transcribed RNA sequence {ECO:0000313|EMBL:JAG89248.1};	At2g24280	GO:0005576,extracellular region; GO:0005773,vacuole; GO:0008239,dipeptidyl-peptidase activity; GO:0008236,serine-type peptidase activity; GO:0009561,megagametogenesis; GO:0006508,proteolysis; GO:0003674,molecular_function; GO:0003824,catalytic activity; GO:0008233,peptidase activity; GO:0008238,exopeptidase activity; GO:0016787,hydrolase activity; GO:0140096,catalytic activity, acting on a protei…	PF05577.12:Serine carboxypeptidase S28	--	--	--
novel.682	8.49	11.25	5.83	907.12	470.51	571.14	6.51001	6.65873e-118	1.24052e-115	up	--	--	--	--	--	--	--	--	--	--	--
Lk33001	0.18	0.54	0.28	26.16	24.31	21.35	6.45614	8.08106e-118	1.49577e-115	up	K20718 LRR receptor-like serine/threonine-protein kinase ERECTA [EC:2.7.11.1] | (RefSeq) LRR receptor-like serine/threonine-protein kinase ERECTA (A)	ko04016: MAPK signaling pathway - plant	hypothetical protein AMTR_s00051p00133340 [Amborella trichopoda]	Y5720_ARATH RecName: Full=Probable inactive receptor kinase At5g67200; Flags: Precursor;	A0A3S3MJJ4_9MAGN SubName: Full=Putative inactive receptor kinase {ECO:0000313|EMBL:RWR77583.1};	At1g10850	GO:0016021,integral component of membrane; GO:0005886,plasma membrane; GO:0005524,ATP binding; GO:0004672,protein kinase activity; GO:0000166,nucleotide binding; GO:0003674,molecular_function; GO:0005488,binding; GO:0017076,purine nucleotide binding; GO:0030554,adenyl nucleotide binding; GO:0032553,ribonucleotide binding; GO:0032555,purine ribonucleotide binding; GO:0032559,adenyl ribonucleotide …	PF00069.25:Protein kinase domain	--	--	--
Lk02419	284.98	341.78	333.69	0.2	0.04	0.16	-11.0104	8.13113e-118	1.49577e-115	down	K20619 cytochrome P450 family 78 subfamily A | (RefSeq) cytochrome P450 78A7-like (A)	--	RecName: Full=Cytochrome P450 78A4 AAC05148.1 cytochrome P450 [Pinus radiata]	C78A4_PINRA RecName: Full=Cytochrome P450 78A4; EC=1.14.-.-;	A0A0G7ZNZ8_PICGL SubName: Full=Cytochrome P450 CYP78A {ECO:0000313|EMBL:JAI17689.1};	At5g09970	GO:0020037,heme binding; GO:0005506,iron ion binding; GO:0004497,monooxygenase activity; GO:0016705,oxidoreductase activity, acting on paired donors, with incorporation or reduction of molecular oxygen; GO:0003674,molecular_function; GO:0005488,binding; GO:0046906,tetrapyrrole binding; GO:0097159,organic cyclic compound binding; GO:1901363,heterocyclic compound binding; GO:0043167,ion binding; GO…	PF00067.22:Cytochrome P450	--	--	--
Lk19661	3.49	3.3	4.07	78.93	64.38	91.85	4.70447	9.70783e-118	1.77465e-115	up	--	--	--	--	--	--	--	--	--	--	--
Lk44029	0.42	0.2	0.12	28.32	27.69	27.26	7.08368	9.80117e-118	1.78059e-115	up	K01051 pectinesterase [EC:3.1.1.11] | (RefSeq) pectinesterase/pectinesterase inhibitor PPE8B-like (A)	ko00040: Pentose and glucuronate interconversions; ko01100: Metabolic pathways	unknown [Picea sitchensis]	PME51_ARATH RecName: Full=Probable pectinesterase/pectinesterase inhibitor 51; Includes: RecName: Full=Pectinesterase inhibitor 51; AltName: Full=Pectin methylesterase inhibitor 51; Includes: RecName: Full=Pectinesterase 51; Short=PE 51; EC=3.1.1.11; AltName: Full=Pectin methylesterase 51; Short=AtPME51; Flags: Precursor;	A0A6G9W1U8_CUNLA RecName: Full=Pectinesterase {ECO:0000256|ARBA:ARBA00013229, ECO:0000256|RuleBase:RU000589}; EC=3.1.1.11 {ECO:0000256|ARBA:ARBA00013229, ECO:0000256|RuleBase:RU000589};	At5g09760	GO:0005618,cell wall; GO:0005576,extracellular region; GO:0045330,aspartyl esterase activity; GO:0030599,pectinesterase activity; GO:0046910,pectinesterase inhibitor activity; GO:0042545,cell wall modification; GO:0045490,pectin catabolic process; GO:0003674,molecular_function; GO:0003824,catalytic activity; GO:0016787,hydrolase activity; GO:0016788,hydrolase activity, acting on ester bonds; GO:0…	PF01095.19:Pectinesterase	--	--	--
Lk34313	7.86	9.18	8.04	138.44	89.92	126.55	4.08774	1.85063e-117	3.34131e-115	up	--	--	PREDICTED: rho GTPase-activating protein gacK-like [Gossypium hirsutum]	VQ22_ARATH RecName: Full=VQ motif-containing protein 22 {ECO:0000303|PubMed:22535423}; Short=AtVQ22 {ECO:0000303|PubMed:22535423};	A0A0C9QTJ1_9SPER SubName: Full=TSA: Wollemia nobilis Ref_Wollemi_Transcript_10482_1587 transcribed RNA sequence {ECO:0000313|EMBL:JAG87985.1};	At4g39720	GO:0005634,nucleus; GO:0005575,cellular_component; GO:0005622,intracellular anatomical structure; GO:0043226,organelle; GO:0043227,membrane-bounded organelle; GO:0043229,intracellular organelle; GO:0043231,intracellular membrane-bounded organelle; GO:0110165,cellular anatomical entity	PF05678.14:VQ motif	--	--	--
Lk19339	41.23	35.84	36.19	232.62	220.73	205.62	2.8119	1.07536e-116	1.92964e-114	up	K13945 LOB domain-containing protein 29 | (RefSeq) LOB domain-containing protein 29-like (A)	--	unknown [Picea sitchensis]	PHO34_ARATH RecName: Full=Universal stress protein PHOS34 {ECO:0000303|PubMed:12644671}; AltName: Full=Phosphorylated protein of 34 kDa {ECO:0000303|PubMed:18285339}; Short=AtPHOS34 {ECO:0000303|PubMed:18285339}; Flags: Precursor;	A9NNA0_PICSI RecName: Full=Usp domain-containing protein {ECO:0000259|Pfam:PF00582};	At1g11360_2	GO:0009507,chloroplast; GO:0005829,cytosol; GO:0005524,ATP binding; GO:0002238,response to molecule of fungal origin; GO:0000166,nucleotide binding; GO:0003674,molecular_function; GO:0005488,binding; GO:0017076,purine nucleotide binding; GO:0030554,adenyl nucleotide binding; GO:0032553,ribonucleotide binding; GO:0032555,purine ribonucleotide binding; GO:0032559,adenyl ribonucleotide binding; GO:0…	PF00582.26:Universal stress protein family	--	--	--
Lk16059	92.88	61.23	67.45	1.71	1.98	2.01	-5.0057	3.91841e-116	6.9884e-114	down	K08064 nuclear transcription factor Y, alpha | (RefSeq) nuclear transcription factor Y subunit A-3 (A)	--	NFYA1 [Larix kaempferi]	NFYA7_ARATH RecName: Full=Nuclear transcription factor Y subunit A-7; Short=AtNF-YA-7;	A0A023R5Z3_9SPER RecName: Full=Nuclear transcription factor Y subunit {ECO:0000256|RuleBase:RU367155};	At5g12840	GO:0005634,nucleus; GO:0003700,DNA-binding transcription factor activity; GO:0000981,DNA-binding transcription factor activity, RNA polymerase II-specific; GO:0000978,RNA polymerase II cis-regulatory region sequence-specific DNA binding; GO:0045892,negative regulation of transcription, DNA-templated; GO:0006357,regulation of transcription by RNA polymerase II; GO:0003674,molecular_function; GO:01…	PF02045.15:CCAAT-binding transcription factor (CBF-B/NF-YA) subunit B	NF-YA	TF	NF-Y->NF-YA
Lk28518	28.71	33.28	31.78	173.21	139.55	150.7	2.5745	5.26455e-116	9.3323e-114	up	K22133 oxalate---CoA ligase [EC:6.2.1.8] | (RefSeq) oxalate--CoA ligase (A)	ko00630: Glyoxylate and dicarboxylate metabolism; ko01100: Metabolic pathways	unknown [Picea sitchensis]	CCL9_HUMLU RecName: Full=Probable CoA ligase CCL9 {ECO:0000305|PubMed:23300257}; Short=HlCCL9 {ECO:0000303|PubMed:23300257}; EC=6.2.1.- {ECO:0000305|PubMed:23300257};	B8LL52_PICSI SubName: Full=Uncharacterized protein {ECO:0000313|EMBL:ABR16382.1};	At3g48990	GO:0003987,acetate-CoA ligase activity; GO:0003674,molecular_function; GO:0003824,catalytic activity; GO:0016405,CoA-ligase activity; GO:0016874,ligase activity; GO:0016877,ligase activity, forming carbon-sulfur bonds; GO:0016878,acid-thiol ligase activity	PF00501.28:AMP-binding enzyme	--	--	--
novel.12423	8.03	7.92	6.75	100.53	107.25	117.03	4.11429	6.27243e-116	1.10519e-113	up	--	--	rare cold inducible protein, partial [Pseudotsuga menziesii]	--	C6FC75_PSEMZ SubName: Full=Rare cold inducible protein {ECO:0000313|EMBL:ACH60980.1}; Flags: Fragment;	--	GO:0016021,integral component of membrane; GO:0005575,cellular_component; GO:0016020,membrane; GO:0031224,intrinsic component of membrane; GO:0110165,cellular anatomical entity	PF01679.17:Proteolipid membrane potential modulator	--	--	--
Lk32211	1.14	0.91	1	38.38	26.41	28.35	5.1953	6.96993e-116	1.22074e-113	up	K16266 cyanohydrin UDP-glucosyltransferase [EC:2.4.1.-] | (RefSeq) linamarin synthase 1 (A)	ko00460: Cyanoamino acid metabolism; ko01100: Metabolic pathways; ko01110: Biosynthesis of secondary metabolites	unknown [Picea sitchensis]	UGTK4_MANES RecName: Full=Linamarin synthase 1 {ECO:0000305}; EC=2.4.1.63 {ECO:0000269|PubMed:21736650}; AltName: Full=Cyanohydrin UDP-glucosyltransferase UGT85K4 {ECO:0000303|PubMed:21736650};	B8LN73_PICSI RecName: Full=Glycosyltransferase {ECO:0000256|RuleBase:RU362057}; EC=2.4.1.- {ECO:0000256|RuleBase:RU362057};	At1g22400	GO:0050057,linamarin synthase activity; GO:0006952,defense response; GO:0003674,molecular_function; GO:0003824,catalytic activity; GO:0008194,UDP-glycosyltransferase activity; GO:0016740,transferase activity; GO:0016757,transferase activity, transferring glycosyl groups; GO:0016758,transferase activity, transferring hexosyl groups; GO:0006950,response to stress; GO:0008150,biological_process; GO:…	PF00201.18:UDP-glucoronosyl and UDP-glucosyl transferase	--	--	--
Lk27078	0.02	0.03	0	146.42	107.79	109.76	12.9553	3.24176e-115	5.64395e-113	up	K15718 linoleate 9S-lipoxygenase [EC:1.13.11.58] | (RefSeq) probable linoleate 9S-lipoxygenase 5 (A)	ko00591: Linoleic acid metabolism	unknown [Picea sitchensis]	LOXA_SOLLC RecName: Full=Linoleate 9S-lipoxygenase A; EC=1.13.11.58; AltName: Full=Lipoxygenase A;	B8LLK5_PICSI RecName: Full=Lipoxygenase {ECO:0000256|RuleBase:RU003975}; EC=1.13.11.- {ECO:0000256|RuleBase:RU003975};	At1g55020	GO:0005737,cytoplasm; GO:1990136,linoleate 9S-lipoxygenase activity; GO:0046872,metal ion binding; GO:0016702,oxidoreductase activity, acting on single donors with incorporation of molecular oxygen, incorporation of two atoms of oxygen; GO:0006633,fatty acid biosynthetic process; GO:0034440,lipid oxidation; GO:0031408,oxylipin biosynthetic process; GO:0003674,molecular_function; GO:0003824,cataly…	PF00305.19:Lipoxygenase	--	--	--
Lk24483	12.93	16.94	17.3	175.12	131.38	156.68	3.56464	3.34184e-115	5.78376e-113	up	K13464 jasmonate ZIM domain-containing protein | (RefSeq) protein TIFY 10A-like (A)	ko04075: Plant hormone signal transduction	unknown [Picea sitchensis]	TI10B_ARATH RecName: Full=Protein TIFY 10B; AltName: Full=Jasmonate ZIM domain-containing protein 2;	D5ADR6_PICSI RecName: Full=Tify domain-containing protein {ECO:0000259|PROSITE:PS51320};	At1g74950	GO:0005634,nucleus; GO:0042802,identical protein binding; GO:0006952,defense response; GO:0031347,regulation of defense response; GO:2000022,regulation of jasmonic acid mediated signaling pathway; GO:0009753,response to jasmonic acid; GO:0009611,response to wounding; GO:0003674,molecular_function; GO:0005488,binding; GO:0005515,protein binding; GO:0006950,response to stress; GO:0008150,biological…	PF06200.14:tify domain	Tify	TF	Tify
Lk28674	0.26	0.73	0.77	98.53	69.71	108.53	7.57017	5.88287e-115	1.01217e-112	up	--	--	unknown [Picea sitchensis]	FLZ2_ARATH RecName: Full=FCS-Like Zinc finger 2 {ECO:0000303|PubMed:24901469};	D5AE35_PICSI RecName: Full=FLZ-type domain-containing protein {ECO:0000259|PROSITE:PS51795};	At4g17670	GO:0019900,kinase binding; GO:0046872,metal ion binding; GO:0009749,response to glucose; GO:1905582,response to mannose; GO:0042594,response to starvation; GO:0009744,response to sucrose; GO:0003674,molecular_function; GO:0005488,binding; GO:0005515,protein binding; GO:0019899,enzyme binding; GO:0043167,ion binding; GO:0043169,cation binding; GO:0008150,biological_process; GO:0009743,response to …	PF04570.14:zinc-finger of the FCS-type, C2-C2	--	--	--
Lk30950	22.73	22.79	22.09	109.88	91.62	96.44	2.40892	3.13425e-114	5.36103e-112	up	--	--	unknown [Picea sitchensis]	BZP17_ARATH RecName: Full=bZIP transcription factor 17 {ECO:0000303|PubMed:11906833}; Short=AtbZIP17 {ECO:0000303|PubMed:11906833};	D5AA22_PICSI SubName: Full=Uncharacterized protein {ECO:0000313|EMBL:ADE76391.1};	At2g40950	GO:0005783,endoplasmic reticulum; GO:0005789,endoplasmic reticulum membrane; GO:0000139,Golgi membrane; GO:0016021,integral component of membrane; GO:0005634,nucleus; GO:0003700,DNA-binding transcription factor activity; GO:0043565,sequence-specific DNA binding; GO:0000976,transcription regulatory region sequence-specific DNA binding; GO:0042538,hyperosmotic salinity response; GO:0006990,positive…	--	bZIP	TF	bZIP
Lk44417	5.64	4.08	4.56	56.78	50.28	48.39	3.71296	3.75733e-114	6.38942e-112	up	K00799 glutathione S-transferase [EC:2.5.1.18] | (RefSeq) microsomal glutathione S-transferase 3-like (A)	ko00480: Glutathione metabolism; ko01100: Metabolic pathways	unknown [Picea sitchensis]	--	A9NS82_PICSI SubName: Full=Uncharacterized protein {ECO:0000313|EMBL:ABK23493.1};	At1g65820	GO:0016021,integral component of membrane; GO:0005575,cellular_component; GO:0016020,membrane; GO:0031224,intrinsic component of membrane; GO:0110165,cellular anatomical entity	PF01124.18:MAPEG family	--	--	--
Lk20518	3.54	5.05	6.72	191.73	272.31	216.81	5.75868	1.78955e-113	3.02558e-111	up	--	--	--	--	--	--	--	--	--	--	--
Lk40340	0.29	0.11	0.05	339.36	277.13	341.17	11.3209	3.24649e-113	5.42894e-111	up	K07937 ADP-ribosylation factor 1/2 | (RefSeq) ADP-ribosylation factor 1-like (A)	ko04144: Endocytosis	PREDICTED: ADP-ribosylation factor 1-like [Vigna angularis]	ARF1_SOLTU RecName: Full=ADP-ribosylation factor 1;	A0A484EE89_BRELC SubName: Full=Uncharacterized protein {ECO:0000313|EMBL:TDH72995.1};	CE17122	GO:0005794,Golgi apparatus; GO:0005525,GTP binding; GO:0006886,intracellular protein transport; GO:0016192,vesicle-mediated transport; GO:0000166,nucleotide binding; GO:0001882,nucleoside binding; GO:0001883,purine nucleoside binding; GO:0003674,molecular_function; GO:0005488,binding; GO:0017076,purine nucleotide binding; GO:0019001,guanyl nucleotide binding; GO:0032549,ribonucleoside binding; GO…	PF00025.21:ADP-ribosylation factor family	--	--	--
Lk45771	1.68	1.41	1.03	52.1	61.92	72.75	5.77782	3.24819e-113	5.42894e-111	up	K02694 photosystem I subunit III | (RefSeq) photosystem I reaction center subunit III, chloroplastic (A)	ko00195: Photosynthesis; ko01100: Metabolic pathways	unknown [Picea sitchensis]	PSAF_FLATR RecName: Full=Photosystem I reaction center subunit III, chloroplastic; AltName: Full=Light-harvesting complex I 17 kDa protein; AltName: Full=PSI-F; Flags: Precursor;	A9NWN3_PICSI RecName: Full=PSI-F {ECO:0000256|ARBA:ARBA00021540};	At1g31330	GO:0009543,chloroplast thylakoid lumen; GO:0009538,photosystem I reaction center; GO:0015979,photosynthesis; GO:0008150,biological_process; GO:0008152,metabolic process; GO:0009987,cellular process; GO:0044237,cellular metabolic process; GO:0005575,cellular_component; GO:0005622,intracellular anatomical structure; GO:0005737,cytoplasm; GO:0009507,chloroplast; GO:0009534,chloroplast thylakoid; GO:…	PF02507.15:Photosystem I reaction centre subunit III	--	--	--
Lk32034	13.47	9.15	10.95	283.53	379.83	257.63	5.05684	1.81221e-112	3.01167e-110	up	K01456 peptide-N4-(N-acetyl-beta-glucosaminyl)asparagine amidase [EC:3.5.1.52] | (RefSeq) peptide-N(4)-(N-acetyl-beta- glucosaminyl)asparagine amidase isoform X1 (A)	ko04141: Protein processing in endoplasmic reticulum	unknown [Picea sitchensis]	ALKR4_ARATH RecName: Full=Probable aldo-keto reductase 4; EC=1.1.1.-;	A9NPE7_PICSI RecName: Full=Aldo_ket_red domain-containing protein {ECO:0000259|Pfam:PF00248};	At1g60690	GO:0005829,cytosol; GO:0005634,nucleus; GO:0047834,D-threo-aldose 1-dehydrogenase activity; GO:0046686,response to cadmium ion; GO:0003674,molecular_function; GO:0003824,catalytic activity; GO:0016491,oxidoreductase activity; GO:0016614,oxidoreductase activity, acting on CH-OH group of donors; GO:0016616,oxidoreductase activity, acting on the CH-OH group of donors, NAD or NADP as acceptor; GO:000…	PF00248.21:Aldo/keto reductase family	--	--	--
Lk40868	1.85	2.49	2.07	30.5	33.8	39.01	4.29001	3.12001e-112	5.15577e-110	up	K16221 transcription factor TCP21 (protein CCA1 HIKING EXPEDITION) | (RefSeq) transcription factor TCP7-like (A)	ko04712: Circadian rhythm - plant	hypothetical protein PHYPA_013877 [Physcomitrella patens]	TCP8_ARATH RecName: Full=Transcription factor TCP8;	A0A0D6QXC4_ARACU RecName: Full=TCP domain-containing protein {ECO:0000259|PROSITE:PS51369};	At1g58100	GO:0005634,nucleus; GO:0003700,DNA-binding transcription factor activity; GO:0000978,RNA polymerase II cis-regulatory region sequence-specific DNA binding; GO:0043565,sequence-specific DNA binding; GO:0000976,transcription regulatory region sequence-specific DNA binding; GO:0006355,regulation of transcription, DNA-templated; GO:0003674,molecular_function; GO:0140110,transcription regulator activi…	PF03634.13:TCP family transcription factor	TCP	TF	TCP
Lk33401	58.05	43.57	43.59	0.88	0.62	0.37	-6.01259	3.63597e-112	5.97464e-110	down	--	--	predicted protein [Physcomitrella patens]	--	A9U4J6_PHYPA SubName: Full=Predicted protein {ECO:0000313|EMBL:EDQ49410.1};	At3g52610	--	--	--	--	--
Lk23584	0.13	0.03	0.25	189.7	107.31	169.7	10.3619	3.12417e-111	5.10496e-109	up	K13691 pathogen-inducible salicylic acid glucosyltransferase [EC:2.4.1.-] | (RefSeq) UDP-glycosyltransferase 74F1-like (A)	--	unknown [Picea sitchensis]	U74E2_ARATH RecName: Full=UDP-glycosyltransferase 74E2; EC=2.4.1.- {ECO:0000269|PubMed:20798329};	B8LKT4_PICSI RecName: Full=Glycosyltransferase {ECO:0000256|RuleBase:RU362057}; EC=2.4.1.- {ECO:0000256|RuleBase:RU362057};	At1g05680	GO:0052638,indole-3-butyrate beta-glucosyltransferase activity; GO:0080043,quercetin 3-O-glucosyltransferase activity; GO:0080044,quercetin 7-O-glucosyltransferase activity; GO:0035251,UDP-glucosyltransferase activity; GO:0071475,cellular hyperosmotic salinity response; GO:0071215,cellular response to abscisic acid stimulus; GO:0070301,cellular response to hydrogen peroxide; GO:0042631,cellular r…	PF00201.18:UDP-glucoronosyl and UDP-glucosyl transferase	--	--	--
Lk43963	0.68	1.15	0.91	71.99	134.83	93.74	7.07271	3.66451e-111	5.95463e-109	up	K08900 mitochondrial chaperone BCS1 | (RefSeq) AAA-ATPase At4g25835-like (A)	--	unknown [Picea sitchensis]	AATPE_ARATH RecName: Full=AAA-ATPase At4g30250; EC=3.6.1.- {ECO:0000250|UniProtKB:Q9FLD5}; Flags: Precursor;	A9P2H4_PICSI RecName: Full=AAA domain-containing protein {ECO:0000259|SMART:SM00382};	At4g30250	GO:0005524,ATP binding; GO:0016887,ATPase activity; GO:0016787,hydrolase activity; GO:0000166,nucleotide binding; GO:0003674,molecular_function; GO:0005488,binding; GO:0017076,purine nucleotide binding; GO:0030554,adenyl nucleotide binding; GO:0032553,ribonucleotide binding; GO:0032555,purine ribonucleotide binding; GO:0032559,adenyl ribonucleotide binding; GO:0035639,purine ribonucleoside tripho…	PF00004.29:ATPase family associated with various cellular activities (AAA)	--	--	--
Lk33450	0.35	0.53	0.69	72.24	105.03	56.61	7.50563	4.79932e-111	7.75555e-109	up	K05666 ATP-binding cassette, subfamily C (CFTR/MRP), member 2 | (RefSeq) ABC transporter C family member 4-like (A)	ko02010: ABC transporters	PREDICTED: ABC transporter C family member 4-like isoform X1 [Nelumbo nucifera]	AB4C_ARATH RecName: Full=ABC transporter C family member 4; Short=ABC transporter ABCC.4; Short=AtABCC4; EC=7.6.2.2; AltName: Full=ATP-energized glutathione S-conjugate pump 4; AltName: Full=Glutathione S-conjugate-transporting ATPase 4; AltName: Full=Multidrug resistance-associated protein 4;	A0A0D6QSG2_ARACU SubName: Full=Uncharacterized protein {ECO:0000313|EMBL:JAG93409.1};	At2g47800	GO:0005829,cytosol; GO:0005794,Golgi apparatus; GO:0016021,integral component of membrane; GO:0016020,membrane; GO:0000325,plant-type vacuole; GO:0005886,plasma membrane; GO:0009506,plasmodesma; GO:0005774,vacuolar membrane; GO:0005773,vacuole; GO:0008559,ABC-type xenobiotic transporter activity; GO:0005524,ATP binding; GO:0042626,ATPase-coupled transmembrane transporter activity; GO:0009624,resp…	PF00005.27:ABC transporter	--	--	--
Lk01848	1.56	3.55	3.31	196.55	219.82	318.79	6.72946	7.32722e-111	1.17755e-108	up	K01602 ribulose-bisphosphate carboxylase small chain [EC:4.1.1.39] | (RefSeq) ribulose bisphosphate carboxylase small chain clone 512-like (A)	ko00630: Glyoxylate and dicarboxylate metabolism; ko00710: Carbon fixation in photosynthetic organisms; ko01100: Metabolic pathways; ko01110: Biosynthesis of secondary metabolites; ko01200: Carbon metabolism	unknown [Picea sitchensis]	RBS_LARLA RecName: Full=Ribulose bisphosphate carboxylase small subunit, chloroplastic {ECO:0000255|HAMAP-Rule:MF_00860}; Short=RuBisCO small subunit {ECO:0000255|HAMAP-Rule:MF_00860}; Flags: Precursor;	A9NXP2_PICSI RecName: Full=Ribulose bisphosphate carboxylase small subunit {ECO:0000256|RuleBase:RU003627}; Short=RuBisCO small subunit {ECO:0000256|RuleBase:RU003627};	At1g67090	GO:0009507,chloroplast; GO:0009853,photorespiration; GO:0019253,reductive pentose-phosphate cycle; GO:0008150,biological_process; GO:0008152,metabolic process; GO:0009987,cellular process; GO:0043094,cellular metabolic compound salvage; GO:0044237,cellular metabolic process; GO:0005975,carbohydrate metabolic process; GO:0009058,biosynthetic process; GO:0015977,carbon fixation; GO:0015979,photosyn…	PF00101.20:Ribulose bisphosphate carboxylase, small chain	--	--	--
Lk16510	5.45	14.1	9.67	654.76	721.01	656.56	6.39985	1.27935e-110	2.04479e-108	up	--	--	unknown [Picea sitchensis]	--	A9NPT4_PICSI SubName: Full=Uncharacterized protein {ECO:0000313|EMBL:ABK22645.1};	--	--	--	--	--	--
Lk28520	2.33	2.09	2.33	179.55	76.49	139.03	6.12672	1.34807e-110	2.14292e-108	up	K22133 oxalate---CoA ligase [EC:6.2.1.8] | (RefSeq) oxalate--CoA ligase (A)	ko00630: Glyoxylate and dicarboxylate metabolism; ko01100: Metabolic pathways	unknown [Picea sitchensis]	4CLLA_ARATH RecName: Full=Oxalate--CoA ligase {ECO:0000305}; EC=6.2.1.8 {ECO:0000269|PubMed:22447686}; AltName: Full=4-coumarate--CoA ligase isoform 8; Short=At4CL8; AltName: Full=4-coumarate--CoA ligase-like 10; AltName: Full=Acyl-activating enzyme 3 {ECO:0000303|PubMed:22447686}; AltName: Full=Adenosine monophosphate binding protein 3 {ECO:0000303|PubMed:12177484}; Short=AtMPBP3 {ECO:0000303|Pu…	B8LL52_PICSI SubName: Full=Uncharacterized protein {ECO:0000313|EMBL:ABR16382.1};	At3g48990	GO:0048046,apoplast; GO:0009507,chloroplast; GO:0009570,chloroplast stroma; GO:0005737,cytoplasm; GO:0005829,cytosol; GO:0009506,plasmodesma; GO:0005524,ATP binding; GO:0031956,medium-chain fatty acid-CoA ligase activity; GO:0050203,oxalate-CoA ligase activity; GO:0050832,defense response to fungus; GO:0006631,fatty acid metabolic process; GO:0033611,oxalate catabolic process; GO:0010030,positive…	PF00501.28:AMP-binding enzyme	--	--	--
Lk07832	7.7	4.08	3.43	649.31	1334.3	948.54	7.87535	2.30608e-110	3.64598e-108	up	--	--	unknown [Picea sitchensis]	DEF1_PINSY RecName: Full=Defensin-1; Flags: Precursor;	A9NK55_PICSI RecName: Full=Knot1 domain-containing protein {ECO:0000259|SMART:SM00505};	At2g02120	GO:0005576,extracellular region; GO:0050832,defense response to fungus; GO:0031640,killing of cells of other organism; GO:0006950,response to stress; GO:0006952,defense response; GO:0008150,biological_process; GO:0009605,response to external stimulus; GO:0009607,response to biotic stimulus; GO:0009620,response to fungus; GO:0043207,response to external biotic stimulus; GO:0044419,biological proce…	PF00304.20:Gamma-thionin family	--	--	--
Lk21776	19.48	20.03	20.32	0.68	0.67	0.91	-4.4541	3.64256e-110	5.72802e-108	down	K19355 mannan endo-1,4-beta-mannosidase [EC:3.2.1.78] | (RefSeq) mannan endo-1,4-beta-mannosidase 2-like (A)	ko00051: Fructose and mannose metabolism; ko01100: Metabolic pathways	unknown [Picea sitchensis]	MAN2_ARATH RecName: Full=Mannan endo-1,4-beta-mannosidase 2; EC=3.2.1.78; AltName: Full=Beta-mannanase 2; AltName: Full=Endo-beta-1,4-mannanase 2; Short=AtMAN2; Flags: Precursor;	D5A9Z9_PICSI RecName: Full=Cellulase domain-containing protein {ECO:0000259|Pfam:PF00150};	At4g28320	GO:0005576,extracellular region; GO:0016985,mannan endo-1,4-beta-mannosidase activity; GO:0010412,mannan metabolic process; GO:0003674,molecular_function; GO:0003824,catalytic activity; GO:0004553,hydrolase activity, hydrolyzing O-glycosyl compounds; GO:0004567,beta-mannosidase activity; GO:0015923,mannosidase activity; GO:0016787,hydrolase activity; GO:0016798,hydrolase activity, acting on glyco…	PF00150.18:Cellulase (glycosyl hydrolase family 5)	--	--	--
Lk23200	5.26	4.08	5.58	75.44	84.63	67.54	4.20608	6.01044e-110	9.40104e-108	up	K08900 mitochondrial chaperone BCS1 | (RefSeq) AAA-ATPase At4g30250-like (A)	--	unknown [Picea sitchensis]	AATPE_ARATH RecName: Full=AAA-ATPase At4g30250; EC=3.6.1.- {ECO:0000250|UniProtKB:Q9FLD5}; Flags: Precursor;	A9P2H4_PICSI RecName: Full=AAA domain-containing protein {ECO:0000259|SMART:SM00382};	At4g30250	GO:0005524,ATP binding; GO:0016887,ATPase activity; GO:0016787,hydrolase activity; GO:0000166,nucleotide binding; GO:0003674,molecular_function; GO:0005488,binding; GO:0017076,purine nucleotide binding; GO:0030554,adenyl nucleotide binding; GO:0032553,ribonucleotide binding; GO:0032555,purine ribonucleotide binding; GO:0032559,adenyl ribonucleotide binding; GO:0035639,purine ribonucleoside tripho…	PF00004.29:ATPase family associated with various cellular activities (AAA)	--	--	--
Lk18161	2.11	3.08	3.26	101.84	147.73	96.72	5.64236	3.35769e-109	5.22389e-107	up	K18857 alcohol dehydrogenase class-P [EC:1.1.1.1] | (RefSeq) alcohol dehydrogenase 1 isoform X1 (A)	ko00010: Glycolysis / Gluconeogenesis; ko00071: Fatty acid degradation; ko00350: Tyrosine metabolism; ko00592: alpha-Linolenic acid metabolism; ko00620: Pyruvate metabolism; ko01100: Metabolic pathways; ko01110: Biosynthesis of secondary metabolites	unknown [Picea sitchensis]	ADH1_CENAM RecName: Full=Alcohol dehydrogenase 1; EC=1.1.1.1 {ECO:0000250|UniProtKB:P06525}; AltName: Full=ADH slow-allele;	A9NWC0_PICSI SubName: Full=Uncharacterized protein {ECO:0000313|EMBL:ABK24931.1};	At5g43940	GO:0005737,cytoplasm; GO:0004022,alcohol dehydrogenase (NAD+) activity; GO:0008270,zinc ion binding; GO:0003674,molecular_function; GO:0003824,catalytic activity; GO:0016491,oxidoreductase activity; GO:0016614,oxidoreductase activity, acting on CH-OH group of donors; GO:0016616,oxidoreductase activity, acting on the CH-OH group of donors, NAD or NADP as acceptor; GO:0018455,alcohol dehydrogenase …	PF08240.12:Alcohol dehydrogenase GroES-like domain	--	--	--
Lk22160	1.72	1.25	1.84	18.28	16.8	17.99	3.73237	3.88618e-109	6.01412e-107	up	--	--	hypothetical protein UMN_4541_01, partial [Pinus radiata]	--	H9WRT4_PINTA SubName: Full=Uncharacterized protein {ECO:0000313|EMBL:AFG64727.1}; Flags: Fragment;	At4g11450	--	PF12043.8:Domain of unknown function (DUF3527)	--	--	--
Lk37458	3.75	3.69	3.51	58.54	85.89	73.69	4.59818	8.91911e-109	1.37303e-106	up	K10406 kinesin family member C2/C3 | (RefSeq) kinesin KP1-like (A)	--	hypothetical protein SELMODRAFT_158336 [Selaginella moellendorffii]	--	A0A0C9RXW3_9SPER SubName: Full=TSA: Wollemia nobilis Ref_Wollemi_Transcript_5024_1502 transcribed RNA sequence {ECO:0000313|EMBL:JAG88894.1};	At5g28150	--	PF05910.12:Plant protein of unknown function (DUF868)	--	--	--
novel.12036	0.65	0.56	0.31	22.93	22.67	24.87	5.8082	1.68421e-108	2.57913e-106	up	K00695 sucrose synthase [EC:2.4.1.13] | (GenBank) sucrose synthase (A)	ko00500: Starch and sucrose metabolism; ko01100: Metabolic pathways; ko01110: Biosynthesis of secondary metabolites	PREDICTED: TMV resistance protein N-like isoform X1 [Eucalyptus grandis]	ROQ1_NICBE RecName: Full=Disease resistance protein Roq1 {ECO:0000305}; AltName: Full=NAD(+) hydrolase RPV1; EC=3.2.2.6 {ECO:0000305|PubMed:31439792}; AltName: Full=Recognition of XopQ 1 protein {ECO:0000303|PubMed:28891100};	A0A059CKU5_EUCGR RecName: Full=TIR domain-containing protein {ECO:0000259|PROSITE:PS50104};	At1g72890	GO:0043531,ADP binding; GO:0050135,NAD(P)+ nucleosidase activity; GO:0061809,NAD+ nucleotidase, cyclic ADP-ribose generating; GO:0006952,defense response; GO:0007165,signal transduction; GO:0000166,nucleotide binding; GO:0003674,molecular_function; GO:0005488,binding; GO:0017076,purine nucleotide binding; GO:0030554,adenyl nucleotide binding; GO:0032553,ribonucleotide binding; GO:0032555,purine r…	PF01582.20:TIR domain	--	--	--
Lk18744	18.54	17.05	18.09	81.82	67.84	71.51	2.31136	1.73146e-108	2.63768e-106	up	--	--	unknown [Picea sitchensis]	--	B8LLH2_PICSI SubName: Full=Uncharacterized protein {ECO:0000313|EMBL:ABR16502.1};	At2g24100	--	--	--	--	--
Lk40568	52.4	53.08	50.13	1.14	1.97	1.41	-4.8131	1.80896e-108	2.74146e-106	down	K08486 syntaxin 1B/2/3 | (RefSeq) hypothetical protein (A)	ko04130: SNARE interactions in vesicular transport	hypothetical protein SELMODRAFT_134103 [Selaginella moellendorffii]	SY124_ARATH RecName: Full=Syntaxin-124; Short=AtSYP124;	D8T822_SELML RecName: Full=t-SNARE coiled-coil homology domain-containing protein {ECO:0000259|PROSITE:PS50192};	At1g61290	GO:0012505,endomembrane system; GO:0016021,integral component of membrane; GO:0005886,plasma membrane; GO:0031201,SNARE complex; GO:0030133,transport vesicle; GO:0005484,SNAP receptor activity; GO:0000149,SNARE binding; GO:0006887,exocytosis; GO:0006886,intracellular protein transport; GO:0009860,pollen tube growth; GO:0048278,vesicle docking; GO:0006906,vesicle fusion; GO:0003674,molecular_funct…	PF00804.25:Syntaxin	--	--	--
Lk27253	0.84	1.96	1.15	70.99	53.32	58.8	5.80341	2.44483e-108	3.68602e-106	up	K16224 senescence-induced receptor-like serine/threonine-protein kinase | (RefSeq) senescence-induced receptor-like serine/threonine-protein kinase (A)	ko04016: MAPK signaling pathway - plant; ko04626: Plant-pathogen interaction	PREDICTED: probable LRR receptor-like serine/threonine-protein kinase At5g59680 [Daucus carota subsp. sativus]	Y5181_ARATH RecName: Full=Probable LRR receptor-like serine/threonine-protein kinase At1g51810; EC=2.7.11.1; Flags: Precursor;	A0A7N2LKZ8_QUELO RecName: Full=Protein kinase domain-containing protein {ECO:0000259|PROSITE:PS50011};	At1g49100	GO:0016021,integral component of membrane; GO:0005524,ATP binding; GO:0106310,protein serine kinase activity; GO:0106311,protein threonine kinase activity; GO:0000166,nucleotide binding; GO:0003674,molecular_function; GO:0005488,binding; GO:0017076,purine nucleotide binding; GO:0030554,adenyl nucleotide binding; GO:0032553,ribonucleotide binding; GO:0032555,purine ribonucleotide binding; GO:00325…	PF12819.7:Malectin-like domain	--	--	--
Lk07251	1.45	2.65	2.82	68.44	82.39	72.66	5.29421	3.52276e-108	5.28396e-106	up	--	--	dehydrin-like protein [Picea abies]	--	A0A4Y6EQS3_9SPER SubName: Full=Dehydrin {ECO:0000313|EMBL:QDF21383.2};	--	GO:0009415,response to water; GO:0001101,response to acid chemical; GO:0008150,biological_process; GO:0009628,response to abiotic stimulus; GO:0010035,response to inorganic substance; GO:0042221,response to chemical; GO:0050896,response to stimulus; GO:1901700,response to oxygen-containing compound	--	--	--	--
Lk20120	0.49	0.48	0.52	20.73	20.1	23.13	5.69329	4.64955e-108	6.9385e-106	up	K19891 glucan endo-1,3-beta-glucosidase 1/2/3 [EC:3.2.1.39] | (RefSeq) hypothetical protein (A)	ko00500: Starch and sucrose metabolism; ko01100: Metabolic pathways	PREDICTED: glucan endo-1,3-beta-glucosidase 11-like isoform X3 [Musa acuminata subsp. malaccensis]	E1311_ARATH RecName: Full=Glucan endo-1,3-beta-glucosidase 11; EC=3.2.1.39; AltName: Full=(1->3)-beta-glucan endohydrolase 11; Short=(1->3)-beta-glucanase 11; AltName: Full=Beta-1,3-endoglucanase 11; Short=Beta-1,3-glucanase 11; Flags: Precursor;	A0A0D6QTQ7_ARACU SubName: Full=Uncharacterized protein {ECO:0000313|EMBL:JAG94942.1};	At1g30080	GO:0031225,anchored component of membrane; GO:0046658,anchored component of plasma membrane; GO:0005618,cell wall; GO:0005576,extracellular region; GO:0005886,plasma membrane; GO:0042973,glucan endo-1,3-beta-D-glucosidase activity; GO:0005975,carbohydrate metabolic process; GO:0071555,cell wall organization; GO:0006952,defense response; GO:0003674,molecular_function; GO:0003824,catalytic activity…	PF00332.18:Glycosyl hydrolases family 17	--	--	--
Lk10417	13.14	10.51	7.76	241.57	185.66	246.98	4.68905	5.96534e-108	8.85687e-106	up	K01051 pectinesterase [EC:3.1.1.11] | (RefSeq) pectinesterase (A)	ko00040: Pentose and glucuronate interconversions; ko01100: Metabolic pathways	unknown [Picea sitchensis]	PME1_FICPW RecName: Full=Pectinesterase/pectinesterase inhibitor; Includes: RecName: Full=Pectinesterase inhibitor; AltName: Full=Pectin methylesterase inhibitor; Includes: RecName: Full=Pectinesterase; Short=PE; EC=3.1.1.11; AltName: Full=Pectin methylesterase; Flags: Precursor;	A9NVV0_PICSI RecName: Full=Pectinesterase {ECO:0000256|ARBA:ARBA00013229, ECO:0000256|RuleBase:RU000589}; EC=3.1.1.11 {ECO:0000256|ARBA:ARBA00013229, ECO:0000256|RuleBase:RU000589};	At1g53830	GO:0005618,cell wall; GO:0005576,extracellular region; GO:0045330,aspartyl esterase activity; GO:0004857,enzyme inhibitor activity; GO:0030599,pectinesterase activity; GO:0042545,cell wall modification; GO:0045490,pectin catabolic process; GO:0003674,molecular_function; GO:0003824,catalytic activity; GO:0016787,hydrolase activity; GO:0016788,hydrolase activity, acting on ester bonds; GO:0030234,e…	PF01095.19:Pectinesterase	--	--	--
Lk43503	0.31	0.64	0.25	56.57	87.83	64.65	7.74572	7.88802e-108	1.16524e-105	up	--	--	uncharacterized protein LOC18442228 [Amborella trichopoda]	NCL1_ORYSJ RecName: Full=Sodium/calcium exchanger NCL1 {ECO:0000305}; AltName: Full=Na(+)/Ca(2+)-exchange protein NCL1 {ECO:0000305}; AltName: Full=OsEFCAX1 {ECO:0000303|PubMed:24286292}; AltName: Full=Protein NCX-like 1 {ECO:0000305}; Short=OsNCL1 {ECO:0000305};	A0A0D6QRC5_ARACU SubName: Full=Uncharacterized protein {ECO:0000313|EMBL:JAG93527.1};	At1g53210	GO:0016021,integral component of membrane; GO:0000325,plant-type vacuole; GO:0005886,plasma membrane; GO:0009506,plasmodesma; GO:0005774,vacuolar membrane; GO:0005509,calcium ion binding; GO:0015369,calcium:proton antiporter activity; GO:0005432,calcium:sodium antiporter activity; GO:0003729,mRNA binding; GO:0070588,calcium ion transmembrane transport; GO:0006874,cellular calcium ion homeostasis;…	PF13499.6:EF-hand domain pair	--	--	--
novel.2931	10.06	10.04	10.18	1.16	1.01	0.91	-3.02417	9.82886e-108	1.44465e-105	down	K22804 structural maintenance of chromosomes protein 6 | (RefSeq) structural maintenance of chromosomes protein 6B-like (A)	--	Retrovirus-related Pol polyprotein LINE-1 [Cajanus cajan]	FTSI2_ARATH RecName: Full=Probable inactive ATP-dependent zinc metalloprotease FTSHI 2, chloroplastic; Short=AtFTSHI2 {ECO:0000303|PubMed:12185496}; AltName: Full=Protein EMBRYO DEFECTIVE 2083 {ECO:0000303|PubMed:21286311}; AltName: Full=Protein FTSH INACTIVE PROTEASE 2 {ECO:0000303|PubMed:12185496}; Flags: Precursor;	A0A151RPJ0_CAJCA SubName: Full=Retrovirus-related Pol polyprotein LINE-1 {ECO:0000313|EMBL:KYP44439.1};	At3g45550	GO:0009507,chloroplast; GO:0009941,chloroplast envelope; GO:0031969,chloroplast membrane; GO:0009534,chloroplast thylakoid; GO:0016021,integral component of membrane; GO:0062091,Ycf2/FtsHi complex; GO:0005524,ATP binding; GO:0004176,ATP-dependent peptidase activity; GO:0016464,chloroplast protein-transporting ATPase activity; GO:0004222,metalloendopeptidase activity; GO:0045037,protein import int…	PF00078.27:Reverse transcriptase (RNA-dependent DNA polymerase)	--	--	--
Lk38658	3.01	2.4	2.94	52.97	48.38	64.41	4.57983	2.14692e-107	3.13977e-105	up	K08235 xyloglucan:xyloglucosyl transferase [EC:2.4.1.207] | (RefSeq) xyloglucan endotransglucosylase/hydrolase protein 9-like (A)	--	unknown [Picea sitchensis]	XTH9_ARATH RecName: Full=Xyloglucan endotransglucosylase/hydrolase protein 9; Short=At-XTH9; Short=XTH-9; EC=2.4.1.207; Flags: Precursor;	A9NNJ5_PICSI RecName: Full=Xyloglucan endotransglucosylase/hydrolase {ECO:0000256|RuleBase:RU361120}; EC=2.4.1.207 {ECO:0000256|RuleBase:RU361120};	At4g03210	GO:0048046,apoplast; GO:0005618,cell wall; GO:0004553,hydrolase activity, hydrolyzing O-glycosyl compounds; GO:0016762,xyloglucan:xyloglucosyl transferase activity; GO:0071555,cell wall organization; GO:0009834,plant-type secondary cell wall biogenesis; GO:0010411,xyloglucan metabolic process; GO:0003674,molecular_function; GO:0003824,catalytic activity; GO:0016787,hydrolase activity; GO:0016798,…	PF06955.12:Xyloglucan endo-transglycosylase (XET) C-terminus	--	--	--
Lk30891	0.6	0.33	0.65	61.32	40.76	45.76	6.80062	2.86095e-107	4.16319e-105	up	K18980 2-methylene-furan-3-one reductase [EC:1.3.1.105] | (RefSeq) 2-methylene-furan-3-one reductase isoform X1 (A)	--	unknown [Picea sitchensis]	ENOX_SOLLC RecName: Full=2-methylene-furan-3-one reductase; EC=1.3.1.105 {ECO:0000269|PubMed:16517758}; AltName: Full=Enone oxidoreductase; Short=SlEO; Flags: Precursor;	A9NZF8_PICSI RecName: Full=PKS_ER domain-containing protein {ECO:0000259|SMART:SM00829};	At1g23740	GO:0009507,chloroplast; GO:0102978,furaneol oxidoreductase activity; GO:0008270,zinc ion binding; GO:0003674,molecular_function; GO:0003824,catalytic activity; GO:0016491,oxidoreductase activity; GO:0016627,oxidoreductase activity, acting on the CH-CH group of donors; GO:0016628,oxidoreductase activity, acting on the CH-CH group of donors, NAD or NADP as acceptor; GO:0005488,binding; GO:0043167,i…	PF13602.6:Zinc-binding dehydrogenase	--	--	--
Lk38153	5.47	8.54	5.48	176.33	252.94	262.27	5.43089	4.30614e-107	6.23517e-105	up	K00487 trans-cinnamate 4-monooxygenase [EC:1.14.14.91] | (RefSeq) trans-cinnamate 4-monooxygenase (A)	ko00130: Ubiquinone and other terpenoid-quinone biosynthesis; ko00940: Phenylpropanoid biosynthesis; ko00941: Flavonoid biosynthesis; ko00945: Stilbenoid, diarylheptanoid and gingerol biosynthesis; ko01100: Metabolic pathways; ko01110: Biosynthesis of secondary metabolites	cinnamic acid 4-hydroxylase [Ginkgo biloba]	C4H2_PETHY RecName: Full=Trans-cinnamate 4-monooxygenase C4H2 {ECO:0000305}; EC=1.14.14.91 {ECO:0000250|UniProtKB:Q04468}; AltName: Full=Cinnamate-4-hydroxylase 2 {ECO:0000303|PubMed:21068208}; Short=PhC4H2 {ECO:0000303|PubMed:21068208}; AltName: Full=Cytochrome P450 C4H2 {ECO:0000305};	Q3L2Q3_GINBI SubName: Full=Cinnamic acid 4-hydroxylase {ECO:0000313|EMBL:AAW70021.1};	At2g30490	GO:0005634,nucleus; GO:0020037,heme binding; GO:0005506,iron ion binding; GO:0016710,trans-cinnamate 4-monooxygenase activity; GO:0003674,molecular_function; GO:0005488,binding; GO:0046906,tetrapyrrole binding; GO:0097159,organic cyclic compound binding; GO:1901363,heterocyclic compound binding; GO:0043167,ion binding; GO:0043169,cation binding; GO:0046872,metal ion binding; GO:0046914,transition…	PF00067.22:Cytochrome P450	--	--	--
Lk37106	3.67	4.24	5.03	57.52	63.92	68.07	4.15005	7.51103e-107	1.08222e-104	up	K00799 glutathione S-transferase [EC:2.5.1.18] | (RefSeq) glutathione S-transferase U7 (A)	ko00480: Glutathione metabolism; ko01100: Metabolic pathways	unknown [Picea sitchensis]	GSTX2_TOBAC RecName: Full=Probable glutathione S-transferase; EC=2.5.1.18; AltName: Full=Auxin-induced protein PGNT35/PCNT111;	A9NNR2_PICSI SubName: Full=Uncharacterized protein {ECO:0000313|EMBL:ABK22273.1};	At2g29420	GO:0005737,cytoplasm; GO:0004364,glutathione transferase activity; GO:0009734,auxin-activated signaling pathway; GO:0006749,glutathione metabolic process; GO:0003674,molecular_function; GO:0003824,catalytic activity; GO:0016740,transferase activity; GO:0016765,transferase activity, transferring alkyl or aryl (other than methyl) groups; GO:0007154,cell communication; GO:0007165,signal transduction…	PF02798.20:Glutathione S-transferase, N-terminal domain	--	--	--
Lk06323	2.48	2.53	2.46	17.72	16.79	19.3	3.12194	2.86298e-106	4.10486e-104	up	K13420 LRR receptor-like serine/threonine-protein kinase FLS2 [EC:2.7.11.1] | (RefSeq) probable LRR receptor-like serine/threonine-protein kinase At3g47570 (A)	ko04016: MAPK signaling pathway - plant; ko04626: Plant-pathogen interaction	Serine/threonine protein kinase [Parasponia andersonii]	Y3475_ARATH RecName: Full=Probable LRR receptor-like serine/threonine-protein kinase At3g47570; EC=2.7.11.1; Flags: Precursor;	A0A1U8BCS1_NELNU SubName: Full=LRR receptor-like serine/threonine-protein kinase EFR {ECO:0000313|RefSeq:XP_010277679.1};	At3g47090	GO:0016021,integral component of membrane; GO:0005886,plasma membrane; GO:0005524,ATP binding; GO:0106310,protein serine kinase activity; GO:0106311,protein threonine kinase activity; GO:0000166,nucleotide binding; GO:0003674,molecular_function; GO:0005488,binding; GO:0017076,purine nucleotide binding; GO:0030554,adenyl nucleotide binding; GO:0032553,ribonucleotide binding; GO:0032555,purine ribo…	PF00069.25:Protein kinase domain	--	--	--
Lk32181	0.83	0.62	0.53	49.61	28.9	39.06	6.1481	3.04873e-106	4.34987e-104	up	--	--	unknown [Picea sitchensis]	--	B8LQA2_PICSI SubName: Full=Uncharacterized protein {ECO:0000313|EMBL:ABR17832.1};	--	GO:0016021,integral component of membrane; GO:0005575,cellular_component; GO:0016020,membrane; GO:0031224,intrinsic component of membrane; GO:0110165,cellular anatomical entity	PF05140.14:ResB-like family	--	--	--
Lk12516	48.76	53.48	46.73	0.81	0.19	0.57	-6.32945	6.09668e-106	8.6564e-104	down	K13379 reversibly glycosylated polypeptide / UDP-arabinopyranose mutase [EC:2.4.1.- 5.4.99.30] | (RefSeq) alpha-1,4-glucan-protein synthase [UDP-forming] 2 (A)	ko00520: Amino sugar and nucleotide sugar metabolism; ko01100: Metabolic pathways	unknown [Picea sitchensis]	RGP3_ORYSJ RecName: Full=UDP-arabinopyranose mutase 3 {ECO:0000303|PubMed:17182701}; Short=OsUAM3 {ECO:0000303|PubMed:17182701}; EC=5.4.99.30 {ECO:0000269|PubMed:17182701, ECO:0000269|PubMed:20057139, ECO:0000269|PubMed:20149347}; AltName: Full=Reversibly glycosylated polypeptide 3 {ECO:0000303|PubMed:17182701}; AltName: Full=UDP-L-arabinose mutase 3 {ECO:0000305};	A9NKS5_PICSI RecName: Full=UDP-arabinopyranose mutase {ECO:0000256|ARBA:ARBA00012805}; EC=5.4.99.30 {ECO:0000256|ARBA:ARBA00012805};	At3g02230	GO:0005829,cytosol; GO:0005794,Golgi apparatus; GO:0016866,intramolecular transferase activity; GO:0052691,UDP-arabinopyranose mutase activity; GO:0071555,cell wall organization; GO:0009832,plant-type cell wall biogenesis; GO:0033356,UDP-L-arabinose metabolic process; GO:0003674,molecular_function; GO:0003824,catalytic activity; GO:0016853,isomerase activity; GO:0008150,biological_process; GO:000…	PF03214.13:Reversibly glycosylated polypeptide	--	--	--
Lk20792	0.18	0.15	0.11	13.78	14.33	15.75	6.92892	2.26141e-105	3.19536e-103	up	K15333 tRNA guanosine-2'-O-methyltransferase [EC:2.1.1.34] | (RefSeq) uncharacterized protein LOC104224633 (A)	--	unknown [Picea sitchensis]	SBT17_ARATH RecName: Full=Subtilisin-like protease SBT1.7 {ECO:0000303|PubMed:16193095}; EC=3.4.21.- {ECO:0000305}; AltName: Full=Cucumisin-like serine protease; AltName: Full=Subtilase subfamily 1 member 7 {ECO:0000303|PubMed:16193095}; Short=AtSBT1.7 {ECO:0000303|PubMed:16193095}; AltName: Full=Subtilisin-like serine protease 1 {ECO:0000303|PubMed:12702015}; Short=At-SLP1 {ECO:0000303|PubMed:12…	C0PQV9_PICSI SubName: Full=Uncharacterized protein {ECO:0000313|EMBL:ACN40199.1};	At5g67360	GO:0048046,apoplast; GO:0005618,cell wall; GO:0005576,extracellular region; GO:0099503,secretory vesicle; GO:0004252,serine-type endopeptidase activity; GO:0080001,mucilage extrusion from seed coat; GO:0048359,mucilage metabolic process involved in seed coat development; GO:0010214,seed coat development; GO:0003674,molecular_function; GO:0003824,catalytic activity; GO:0004175,endopeptidase activi…	PF00082.22:Subtilase family	--	--	--
novel.5353	38.05	52.49	47.93	1.34	1.81	1.34	-4.66117	4.00093e-105	5.62611e-103	down	K14961 COMPASS component SWD1 | (RefSeq) protein RBL isoform X1 (A)	--	protein RBL isoform X1 [Phalaenopsis equestris]	RBBP_ARATH RecName: Full=Protein RBL {ECO:0000303|PubMed:21423667}; AltName: Full=COMPASS-like H3K4 histone methylation complex component RBL {ECO:0000303|PubMed:21423667}; AltName: Full=RBBP5-like protein {ECO:0000303|PubMed:21423667}; Short=AtRbBp5 {ECO:0000303|PubMed:23284292}; AltName: Full=Retinoblastoma-binding protein-like {ECO:0000303|PubMed:21423667};	A0A2I0VQH1_9ASPA SubName: Full=Protein Mut11 {ECO:0000313|EMBL:PKU65661.1};	At3g21060	GO:0005634,nucleus; GO:0048188,Set1C/COMPASS complex; GO:0010228,vegetative to reproductive phase transition of meristem; GO:0000003,reproduction; GO:0003006,developmental process involved in reproduction; GO:0007275,multicellular organism development; GO:0008150,biological_process; GO:0009791,post-embryonic development; GO:0022414,reproductive process; GO:0032501,multicellular organismal process…	PF00400.32:WD domain, G-beta repeat	--	--	--
Lk25821	93.36	70.66	78.97	1.97	2.89	1.99	-4.86459	1.66689e-104	2.33276e-102	down	K08064 nuclear transcription factor Y, alpha | (RefSeq) nuclear transcription factor Y subunit A-7-like (A)	--	NFYA3 [Larix kaempferi]	NFYA7_ARATH RecName: Full=Nuclear transcription factor Y subunit A-7; Short=AtNF-YA-7;	A0A023R814_9SPER RecName: Full=Nuclear transcription factor Y subunit {ECO:0000256|RuleBase:RU367155};	At2g34720	GO:0005634,nucleus; GO:0003700,DNA-binding transcription factor activity; GO:0000981,DNA-binding transcription factor activity, RNA polymerase II-specific; GO:0000978,RNA polymerase II cis-regulatory region sequence-specific DNA binding; GO:0045892,negative regulation of transcription, DNA-templated; GO:0006357,regulation of transcription by RNA polymerase II; GO:0003674,molecular_function; GO:01…	PF02045.15:CCAAT-binding transcription factor (CBF-B/NF-YA) subunit B	NF-YA	TF	NF-Y->NF-YA
Lk42841	105.05	195.93	152.35	0.08	0.35	0.43	-8.74776	1.38514e-103	1.92924e-101	down	K00103 L-gulonolactone oxidase [EC:1.1.3.8] | (RefSeq) L-gulonolactone oxidase 2 isoform X2 (A)	ko00053: Ascorbate and aldarate metabolism; ko01100: Metabolic pathways; ko01240: Biosynthesis of cofactors	L-gulonolactone oxidase 2 isoform X2 [Amborella trichopoda]	GGLO3_ARATH RecName: Full=L-gulonolactone oxidase 3 {ECO:0000303|PubMed:20622436}; Short=AtGulLO3 {ECO:0000303|PubMed:20622436}; EC=1.1.3.8 {ECO:0000269|PubMed:20622436}; Flags: Precursor;	D8SUJ7_SELML RecName: Full=L-gulonolactone oxidase {ECO:0000256|ARBA:ARBA00013121}; EC=1.1.3.8 {ECO:0000256|ARBA:ARBA00013121};	At5g11540	GO:0016020,membrane; GO:0005773,vacuole; GO:0003885,D-arabinono-1,4-lactone oxidase activity; GO:0071949,FAD binding; GO:0050105,L-gulonolactone oxidase activity; GO:0016491,oxidoreductase activity; GO:0019853,L-ascorbic acid biosynthetic process; GO:0003674,molecular_function; GO:0003824,catalytic activity; GO:0016614,oxidoreductase activity, acting on CH-OH group of donors; GO:0016899,oxidoredu…	PF04030.14:D-arabinono-1,4-lactone oxidase	--	--	--
Lk25509	35.08	37.84	35.57	1.89	1.21	1.68	-4.24378	1.75503e-103	2.43283e-101	down	--	--	unknown [Picea sitchensis]	PDLP7_ARATH RecName: Full=Plasmodesmata-located protein 7; Short=PD-located protein 7 {ECO:0000303|PubMed:20886105}; AltName: Full=Cysteine-rich repeat secretory protein 60 {ECO:0000303|PubMed:11402176}; Flags: Precursor;	A9NPP1_PICSI SubName: Full=Uncharacterized protein {ECO:0000313|EMBL:ABK22602.1};	At2g01660	GO:0016021,integral component of membrane; GO:0005886,plasma membrane; GO:0009506,plasmodesma; GO:0016032,viral process; GO:0008150,biological_process; GO:0044403,biological process involved in symbiotic interaction; GO:0044419,biological process involved in interspecies interaction between organisms; GO:0005575,cellular_component; GO:0016020,membrane; GO:0031224,intrinsic component of membrane; …	PF01657.17:Salt stress response/antifungal	--	--	--
Lk27724	0.12	0.21	0.05	13.81	10.84	12.67	6.89953	1.8909e-103	2.60882e-101	up	K17573 meiosis arrest female protein 1 | (RefSeq) uncharacterized LOC101513253 (A)	--	unknown [Picea sitchensis]	--	A9NW54_PICSI SubName: Full=Uncharacterized protein {ECO:0000313|EMBL:ABK24865.1};	At2g15560	--	PF12872.7:OST-HTH/LOTUS domain	--	--	--
Lk21689	0.4	0.28	0.51	36.34	40.97	32.53	6.8034	2.71499e-103	3.7282e-101	up	K11584 serine/threonine-protein phosphatase 2A regulatory subunit B' | (RefSeq) serine/threonine protein phosphatase 2A 57 kDa regulatory subunit B' theta isoform-like (A)	ko03015: mRNA surveillance pathway	PREDICTED: serine/threonine protein phosphatase 2A 57 kDa regulatory subunit B' theta isoform-like [Nicotiana attenuata]	2A5N_ARATH RecName: Full=Serine/threonine protein phosphatase 2A 59 kDa regulatory subunit B' eta isoform; Short=AtB' eta; Short=PP2A, B' subunit, eta isoform;	A0A2G2XIR2_CAPBA RecName: Full=Serine/threonine protein phosphatase 2A regulatory subunit {ECO:0000256|PIRNR:PIRNR028043};	At3g26020	GO:0005737,cytoplasm; GO:0005730,nucleolus; GO:0000159,protein phosphatase type 2A complex; GO:0019888,protein phosphatase regulator activity; GO:0009742,brassinosteroid mediated signaling pathway; GO:0006952,defense response; GO:0003674,molecular_function; GO:0019208,phosphatase regulator activity; GO:0030234,enzyme regulator activity; GO:0098772,molecular function regulator; GO:0007154,cell com…	PF01603.20:Protein phosphatase 2A regulatory B subunit (B56 family)	--	--	--
Lk24395	35	26.96	27.71	1.04	1.28	1.39	-4.31813	1.61752e-102	2.21079e-100	down	K10999 cellulose synthase A [EC:2.4.1.12] | (RefSeq) cellulose synthase A catalytic subunit 1 [UDP-forming] (A)	--	cellulose synthase catalytic subunit [Cunninghamia lanceolata]	CESA1_ARATH RecName: Full=Cellulose synthase A catalytic subunit 1 [UDP-forming]; Short=AtCesA1; EC=2.4.1.12; AltName: Full=Protein RADIALLY SWOLLEN 1; Short=AtRSW1;	I6R590_CUNLA RecName: Full=Cellulose synthase {ECO:0000256|RuleBase:RU361116}; EC=2.4.1.12 {ECO:0000256|RuleBase:RU361116};	At4g32410	GO:0005768,endosome; GO:0005794,Golgi apparatus; GO:0016021,integral component of membrane; GO:0005886,plasma membrane; GO:0005802,trans-Golgi network; GO:0016760,cellulose synthase (UDP-forming) activity; GO:0016759,cellulose synthase activity; GO:0046872,metal ion binding; GO:0071555,cell wall organization; GO:0030244,cellulose biosynthetic process; GO:0042538,hyperosmotic salinity response; GO…	PF03552.14:Cellulose synthase	--	--	--
Lk43151	18.26	20.55	18.51	0.22	0.07	0.27	-6.42267	3.80004e-102	5.16964e-100	down	K24194 boron transporter | (RefSeq) probable boron transporter 2 isoform X1 (A)	--	probable boron transporter 2 isoform X1 [Amborella trichopoda]	BOR1_ARATH RecName: Full=Boron transporter 1 {ECO:0000303|PubMed:12447444};	W1P5Y4_AMBTC SubName: Full=Uncharacterized protein {ECO:0000313|EMBL:ERN02375.1};	At3g62270	GO:0005768,endosome; GO:0016021,integral component of membrane; GO:0005886,plasma membrane; GO:0005773,vacuole; GO:0046715,active borate transmembrane transporter activity; GO:0015301,anion:anion antiporter activity; GO:0005452,inorganic anion exchanger activity; GO:0022857,transmembrane transporter activity; GO:0035445,borate transmembrane transport; GO:0080029,cellular response to boron-contain…	PF00955.21:HCO3- transporter family	--	--	--
Lk14194	2.14	3.58	3.01	64.89	44.54	51.99	4.47678	1.03425e-101	1.4005e-99	up	K01728 pectate lyase [EC:4.2.2.2] | (RefSeq) probable pectate lyase 8 (A)	ko00040: Pentose and glucuronate interconversions; ko01100: Metabolic pathways	unknown [Picea sitchensis]	PLY8_ARATH RecName: Full=Probable pectate lyase 8; EC=4.2.2.2; Flags: Precursor;	B8LQ36_PICSI RecName: Full=Pectate lyase {ECO:0000256|RuleBase:RU361123}; EC=4.2.2.2 {ECO:0000256|RuleBase:RU361123};	At3g07010	GO:0046872,metal ion binding; GO:0030570,pectate lyase activity; GO:0045490,pectin catabolic process; GO:0003674,molecular_function; GO:0005488,binding; GO:0043167,ion binding; GO:0043169,cation binding; GO:0003824,catalytic activity; GO:0016829,lyase activity; GO:0016835,carbon-oxygen lyase activity; GO:0016837,carbon-oxygen lyase activity, acting on polysaccharides; GO:0000272,polysaccharide ca…	PF00544.19:Pectate lyase	--	--	--
novel.11492	0.24	0.2	0.33	43.07	29.13	42.89	7.47492	2.37186e-101	3.19699e-99	up	K03294 basic amino acid/polyamine antiporter, APA family | (RefSeq) cationic amino acid transporter 1-like (A)	--	PREDICTED: uncharacterized mitochondrial protein AtMg00810-like [Gossypium hirsutum]	POLX_TOBAC RecName: Full=Retrovirus-related Pol polyprotein from transposon TNT 1-94; Includes: RecName: Full=Protease; EC=3.4.23.-; Includes: RecName: Full=Reverse transcriptase; EC=2.7.7.49; Includes: RecName: Full=Endonuclease;	A0A1U8JG40_GOSHI SubName: Full=uncharacterized mitochondrial protein AtMg00810-like {ECO:0000313|RefSeq:XP_016689287.1};	At1g11265	GO:0004190,aspartic-type endopeptidase activity; GO:0004519,endonuclease activity; GO:0003676,nucleic acid binding; GO:0003964,RNA-directed DNA polymerase activity; GO:0008270,zinc ion binding; GO:0015074,DNA integration; GO:0003674,molecular_function; GO:0003824,catalytic activity; GO:0004175,endopeptidase activity; GO:0008233,peptidase activity; GO:0016787,hydrolase activity; GO:0070001,asparti…	--	--	--	--
Lk39852	64.17	47.43	53.19	0.17	0.06	0.17	-8.42771	7.25737e-101	9.7372e-99	down	K08711 ATP-binding cassette, subfamily G (WHITE), member 2, PDR | (RefSeq) LOW QUALITY PROTEIN: ZEB2-regulated ABC transporter 1-like (A)	ko02010: ABC transporters	PREDICTED: ABC transporter G family member 51 [Phoenix dactylifera]	AB31G_ARATH RecName: Full=ABC transporter G family member 31 {ECO:0000303|PubMed:18299247}; Short=ABC transporter ABCG.31 {ECO:0000303|PubMed:18299247}; Short=AtABCG31 {ECO:0000303|PubMed:18299247}; AltName: Full=Pleiotropic drug resistance protein 3 {ECO:0000303|PubMed:18299247}; Short=AtPDR3 {ECO:0000303|PubMed:18299247};	W1PPR0_AMBTC SubName: Full=Uncharacterized protein {ECO:0000313|EMBL:ERN09789.1};	At2g29940	GO:0016021,integral component of membrane; GO:0005886,plasma membrane; GO:0009506,plasmodesma; GO:0070505,pollen coat; GO:0005524,ATP binding; GO:0042626,ATPase-coupled transmembrane transporter activity; GO:0015562,efflux transmembrane transporter activity; GO:0080168,abscisic acid transport; GO:0009738,abscisic acid-activated signaling pathway; GO:0140352,export from cell; GO:1901656,glycoside …	PF01061.24:ABC-2 type transporter	--	--	--
Lk16568	3.85	3.62	3.74	36.28	37.5	37.47	3.58629	1.72635e-100	2.30567e-98	up	--	--	--	--	--	--	--	--	--	--	--
Lk35335	4.81	3.53	3.53	38.76	40.19	37.85	3.57157	1.88907e-100	2.51152e-98	up	K13457 disease resistance protein RPM1 | (RefSeq) disease resistance protein RPM1 (A)	ko04626: Plant-pathogen interaction	CC-NBS-LRR resistance-like protein [Pinus lambertiana]	DRL29_ARATH RecName: Full=Probable disease resistance protein At4g33300;	Q1L6F3_PINLA SubName: Full=CC-NBS-LRR resistance-like protein {ECO:0000313|EMBL:AAY78890.1};	At4g33300	GO:0048046,apoplast; GO:0043531,ADP binding; GO:0005524,ATP binding; GO:0042742,defense response to bacterium; GO:0000166,nucleotide binding; GO:0003674,molecular_function; GO:0005488,binding; GO:0017076,purine nucleotide binding; GO:0030554,adenyl nucleotide binding; GO:0032553,ribonucleotide binding; GO:0032555,purine ribonucleotide binding; GO:0032559,adenyl ribonucleotide binding; GO:0036094,…	PF00931.22:NB-ARC domain	--	--	--
Lk45409	106.22	151.9	122.47	0.49	0.19	0.21	-8.49063	4.2125e-100	5.57518e-98	down	--	--	unknown [Picea sitchensis]	LAML_ARATH RecName: Full=Lamin-like protein; Flags: Precursor;	D5AB00_PICSI RecName: Full=Phytocyanin domain-containing protein {ECO:0000259|PROSITE:PS51485};	At5g15350	GO:0031225,anchored component of membrane; GO:0046658,anchored component of plasma membrane; GO:0005886,plasma membrane; GO:0009536,plastid; GO:0005773,vacuole; GO:0009055,electron transfer activity; GO:0003674,molecular_function; GO:0003824,catalytic activity; GO:0016491,oxidoreductase activity; GO:0005575,cellular_component; GO:0016020,membrane; GO:0031224,intrinsic component of membrane; GO:01…	PF02298.17:Plastocyanin-like domain	--	--	--
Lk35216	53.82	48.09	44.39	0.11	0.48	0.43	-6.86181	5.91241e-100	7.78973e-98	down	K13944 LOB domain-containing protein 16 | (RefSeq) LOB domain-containing protein 18-like (A)	--	LOB domain-containing protein 6-like [Olea europaea var. sylvestris]	AS2_ARATH RecName: Full=Protein ASYMMETRIC LEAVES 2 {ECO:0000303|PubMed:12040093}; AltName: Full=LOB domain-containing protein 6 {ECO:0000303|PubMed:12068116};	A0A443NSI2_9MAGN SubName: Full=LOB domain-containing protein 6-like protein {ECO:0000313|EMBL:RWR81468.1};	At1g65620	GO:0005654,nucleoplasm; GO:0005634,nucleus; GO:0009943,adaxial/abaxial axis specification; GO:0048441,petal development; GO:0009944,polarity specification of adaxial/abaxial axis; GO:0009954,proximal/distal pattern formation; GO:0009799,specification of symmetry; GO:0003002,regionalization; GO:0007275,multicellular organism development; GO:0007389,pattern specification process; GO:0008150,biologi…	PF03195.14:Lateral organ boundaries (LOB) domain	LOB	TF	LOB
Lk10827	1.29	2.93	2.48	75.38	58.69	67.8	5.18952	6.26571e-100	8.21819e-98	up	K22706 (R)-mandelonitrile beta-glucosyltransferase [EC:2.4.1.354] | (RefSeq) 7-deoxyloganetin glucosyltransferase-like (A)	ko00460: Cyanoamino acid metabolism; ko01100: Metabolic pathways; ko01110: Biosynthesis of secondary metabolites	unknown [Picea sitchensis]	UGT2_GARJA RecName: Full=7-deoxyloganetin glucosyltransferase; EC=2.4.1.324; AltName: Full=Genipin glucosyltransferase; AltName: Full=UDP-glucose glucosyltransferase 2; Short=GjUGT2; AltName: Full=UDP-glycosyltransferase 85A24;	B8LQW4_PICSI RecName: Full=Glycosyltransferase {ECO:0000256|RuleBase:RU362057}; EC=2.4.1.- {ECO:0000256|RuleBase:RU362057};	At1g22340	GO:0035251,UDP-glucosyltransferase activity; GO:0003674,molecular_function; GO:0003824,catalytic activity; GO:0008194,UDP-glycosyltransferase activity; GO:0016740,transferase activity; GO:0016757,transferase activity, transferring glycosyl groups; GO:0016758,transferase activity, transferring hexosyl groups; GO:0046527,glucosyltransferase activity	PF00201.18:UDP-glucoronosyl and UDP-glucosyl transferase	--	--	--
Lk10413	8.53	11.63	11.95	98.97	81.75	84.52	3.31701	9.06565e-100	1.18375e-97	up	K10046 GDP-D-mannose 3', 5'-epimerase [EC:5.1.3.18 5.1.3.-] | (RefSeq) GDP-mannose 3,5-epimerase 2 (A)	ko00053: Ascorbate and aldarate metabolism; ko00520: Amino sugar and nucleotide sugar metabolism; ko01100: Metabolic pathways; ko01110: Biosynthesis of secondary metabolites; ko01240: Biosynthesis of cofactors	unknown [Picea sitchensis]	GME1_ORYSJ RecName: Full=GDP-mannose 3,5-epimerase 1; Short=GDP-Man 3,5-epimerase 1; EC=5.1.3.18 {ECO:0000269|PubMed:16413588}; AltName: Full=OsGME-1;	A9NUD9_PICSI RecName: Full=Epimerase domain-containing protein {ECO:0000259|Pfam:PF01370};	At5g28840	GO:0047918,GDP-mannose 3,5-epimerase activity; GO:0051287,NAD binding; GO:0019853,L-ascorbic acid biosynthetic process; GO:0003674,molecular_function; GO:0003824,catalytic activity; GO:0016853,isomerase activity; GO:0016854,racemase and epimerase activity; GO:0016857,racemase and epimerase activity, acting on carbohydrates and derivatives; GO:0000166,nucleotide binding; GO:0005488,binding; GO:003…	PF01370.21:NAD dependent epimerase/dehydratase family	--	--	--
Lk30983	34.18	35.79	32.78	424.97	629.06	562.48	4.25824	1.57387e-99	2.04596e-97	up	--	--	unknown [Picea sitchensis]	--	A9NKL1_PICSI RecName: Full=CYSTM domain-containing protein {ECO:0000259|Pfam:PF12734};	--	GO:0016021,integral component of membrane; GO:0005575,cellular_component; GO:0016020,membrane; GO:0031224,intrinsic component of membrane; GO:0110165,cellular anatomical entity	PF12734.7:Cysteine-rich TM module stress tolerance	--	--	--
Lk32128	0.78	0.9	0.75	23.02	27.91	20.43	5.16088	1.73238e-99	2.24206e-97	up	K17756 long-chain-alcohol oxidase [EC:1.1.3.20] | (RefSeq) long-chain-alcohol oxidase FAO4A (A)	--	Long-chain fatty alcohol dehydrogenase family protein [Theobroma cacao]	FAO4A_ARATH RecName: Full=Long-chain-alcohol oxidase FAO4A; EC=1.1.3.20; AltName: Full=Long-chain fatty alcohol oxidase 4A;	A0A061G722_THECC SubName: Full=Long-chain fatty alcohol dehydrogenase family protein {ECO:0000313|EMBL:EOY25381.1};	At4g19380	GO:0016021,integral component of membrane; GO:0050660,flavin adenine dinucleotide binding; GO:0046577,long-chain-alcohol oxidase activity; GO:0000166,nucleotide binding; GO:0003674,molecular_function; GO:0005488,binding; GO:0036094,small molecule binding; GO:0043167,ion binding; GO:0043168,anion binding; GO:0097159,organic cyclic compound binding; GO:1901265,nucleoside phosphate binding; GO:19013…	PF00732.19:GMC oxidoreductase	--	--	--
Lk35936	103.55	106.87	98.09	9.26	5.87	8.34	-3.45389	2.50147e-99	3.22315e-97	down	K15920 xylan 1,4-beta-xylosidase [EC:3.2.1.37] | (RefSeq) beta-D-xylosidase 4 (A)	ko00520: Amino sugar and nucleotide sugar metabolism; ko01100: Metabolic pathways	Glycoside hydrolase [Macleaya cordata]	BXL7_ARATH RecName: Full=Probable beta-D-xylosidase 7; Short=AtBXL7; EC=3.2.1.-; Flags: Precursor;	A0A7J7MH33_9MAGN RecName: Full=Fn3_like domain-containing protein {ECO:0000259|SMART:SM01217};	At1g78060	GO:0048046,apoplast; GO:0005618,cell wall; GO:0009507,chloroplast; GO:0005739,mitochondrion; GO:0009505,plant-type cell wall; GO:0009506,plasmodesma; GO:0046556,alpha-L-arabinofuranosidase activity; GO:0009044,xylan 1,4-beta-xylosidase activity; GO:0031222,arabinan catabolic process; GO:0045493,xylan catabolic process; GO:0003674,molecular_function; GO:0003824,catalytic activity; GO:0004553,hydro…	PF01915.22:Glycosyl hydrolase family 3 C-terminal domain	--	--	--
Lk17501	42.65	69.54	46.48	798.41	720.63	758.15	4.11557	4.00064e-99	5.13223e-97	up	--	--	unknown [Picea sitchensis]	MT3_PICGL RecName: Full=Metallothionein-like protein EMB30;	A9NJU1_PICSI SubName: Full=Uncharacterized protein {ECO:0000313|EMBL:ABK20902.1};	--	GO:0046872,metal ion binding; GO:0003674,molecular_function; GO:0005488,binding; GO:0043167,ion binding; GO:0043169,cation binding	--	--	--	--
Lk31374	0.58	0.75	0.62	15.82	21.64	16.92	5.08818	4.18189e-99	5.34131e-97	up	K00924 kinase [EC:2.7.1.-] | (RefSeq) receptor-like protein kinase HSL1 (A)	--	PREDICTED: receptor-like protein kinase HSL1 [Juglans regia]	RLK7_ARATH RecName: Full=Receptor-like protein kinase 7 {ECO:0000303|PubMed:20811905}; EC=2.7.11.1 {ECO:0000305}; Flags: Precursor;	A0A0C9QPU4_9SPER SubName: Full=TSA: Wollemia nobilis Ref_Wollemi_Transcript_14376_3413 transcribed RNA sequence {ECO:0000313|EMBL:JAG86765.1};	At5g49660	GO:0016021,integral component of membrane; GO:0005886,plasma membrane; GO:0005524,ATP binding; GO:0042802,identical protein binding; GO:0001653,peptide receptor activity; GO:0004672,protein kinase activity; GO:0106310,protein serine kinase activity; GO:0106311,protein threonine kinase activity; GO:0045087,innate immune response; GO:0046777,protein autophosphorylation; GO:0006979,response to oxida…	PF00069.25:Protein kinase domain	--	--	--
novel.11398	37.78	41.78	38.74	1.56	1.66	1.41	-4.3958	4.89569e-99	6.22583e-97	down	K15356 GDP-mannose transporter | (RefSeq) GDP-mannose transporter GONST2 (A)	--	GDP-mannose transporter GONST1-like [Ananas comosus]	GONS2_ARATH RecName: Full=GDP-mannose transporter GONST2 {ECO:0000303|PubMed:15480787}; AltName: Full=Protein GOLGI NUCLEOTIDE SUGAR TRANSPORTER 2 {ECO:0000303|PubMed:15480787};	A0A6A2ZMS4_HIBSY SubName: Full=GDP-mannose transporter GONST2 {ECO:0000313|EMBL:KAE8693063.1};	At2g13650	GO:0005794,Golgi apparatus; GO:0000139,Golgi membrane; GO:0016021,integral component of membrane; GO:0015297,antiporter activity; GO:0005458,GDP-mannose transmembrane transporter activity; GO:0008643,carbohydrate transport; GO:1990570,GDP-mannose transmembrane transport; GO:0015780,nucleotide-sugar transmembrane transport; GO:0003674,molecular_function; GO:0005215,transporter activity; GO:0015291…	--	--	--	--
Lk00095	19.56	26.24	24.38	222.27	203.88	177.62	3.3783	1.49845e-98	1.89732e-96	up	K19882 O-palmitoleoyl-L-serine hydrolase [EC:3.1.1.98] | (RefSeq) pectin acetylesterase 8-like isoform X1 (A)	--	unknown [Picea sitchensis]	PAE8_ARATH RecName: Full=Pectin acetylesterase 8 {ECO:0000303|PubMed:25115560}; EC=3.1.1.- {ECO:0000305}; Flags: Precursor;	A9NUX2_PICSI RecName: Full=Pectin acetylesterase {ECO:0000256|RuleBase:RU363114}; EC=3.1.1.- {ECO:0000256|RuleBase:RU363114};	At4g19410	GO:0005576,extracellular region; GO:0009505,plant-type cell wall; GO:0052793,pectin acetylesterase activity; GO:0071555,cell wall organization; GO:0003674,molecular_function; GO:0003824,catalytic activity; GO:0016787,hydrolase activity; GO:0016788,hydrolase activity, acting on ester bonds; GO:0052689,carboxylic ester hydrolase activity; GO:0008150,biological_process; GO:0009987,cellular process; …	PF03283.13:Pectinacetylesterase	--	--	--
Lk33451	1.09	1.15	1.74	60.6	89.32	50.72	5.93927	1.93386e-98	2.43808e-96	up	K05666 ATP-binding cassette, subfamily C (CFTR/MRP), member 2 | (RefSeq) hypothetical protein (A)	ko02010: ABC transporters	ABC transporter C family member 14 [Amborella trichopoda]	AB14C_ARATH RecName: Full=ABC transporter C family member 14; Short=ABC transporter ABCC.14; Short=AtABCC14; EC=7.6.2.2; AltName: Full=ATP-energized glutathione S-conjugate pump 10; AltName: Full=Glutathione S-conjugate-transporting ATPase 10; AltName: Full=Multidrug resistance-associated protein 10;	A0A0C9S8B2_9SPER SubName: Full=TSA: Wollemia nobilis Ref_Wollemi_Transcript_11795_5173 transcribed RNA sequence {ECO:0000313|EMBL:JAG87658.1};	At3g62700	GO:0005829,cytosol; GO:0005794,Golgi apparatus; GO:0016021,integral component of membrane; GO:0016020,membrane; GO:0000325,plant-type vacuole; GO:0005774,vacuolar membrane; GO:0005773,vacuole; GO:0008559,ABC-type xenobiotic transporter activity; GO:0005524,ATP binding; GO:0042626,ATPase-coupled transmembrane transporter activity; GO:0055085,transmembrane transport; GO:0003674,molecular_function; …	PF00664.23:ABC transporter transmembrane region	--	--	--
Lk21799	0.69	0.83	0.96	24.16	14.33	18.8	4.78991	3.83748e-98	4.81728e-96	up	K09338 homeobox-leucine zipper protein | (RefSeq) homeobox-leucine zipper protein ATHB-16-like (A)	--	predicted protein [Physcomitrella patens]	ATHB5_ARATH RecName: Full=Homeobox-leucine zipper protein ATHB-5; AltName: Full=HD-ZIP protein ATHB-5; AltName: Full=Homeodomain transcription factor ATHB-5;	A0A7J0FZQ7_9ERIC SubName: Full=Homeobox protein 6 {ECO:0000313|EMBL:GFZ03640.1};	At2g22430	GO:0005634,nucleus; GO:0003700,DNA-binding transcription factor activity; GO:0000981,DNA-binding transcription factor activity, RNA polymerase II-specific; GO:0042803,protein homodimerization activity; GO:0043565,sequence-specific DNA binding; GO:0000976,transcription regulatory region sequence-specific DNA binding; GO:0009738,abscisic acid-activated signaling pathway; GO:0045893,positive regulat…	PF00046.29:Homeodomain	HB-HD-ZIP	TF	HB->HB-HD-ZIP
Lk42911	31.15	25.27	22.88	200.37	190.99	194.95	3.15684	6.08429e-98	7.6051e-96	up	--	--	unknown [Picea sitchensis]	WAV3_ARATH RecName: Full=E3 ubiquitin-protein ligase WAV3 {ECO:0000305}; EC=2.3.2.27 {ECO:0000269|PubMed:22122664}; AltName: Full=Protein WAVY GROWTH 3 {ECO:0000303|PubMed:22122664}; AltName: Full=RING-type E3 ubiquitin transferase WAV3 {ECO:0000305};	C0PS55_PICSI SubName: Full=Uncharacterized protein {ECO:0000313|EMBL:ACN40645.1};	At2g38970	GO:0005886,plasma membrane; GO:0046872,metal ion binding; GO:0061630,ubiquitin protein ligase activity; GO:0009630,gravitropism; GO:0016567,protein ubiquitination; GO:0048364,root development; GO:0003674,molecular_function; GO:0005488,binding; GO:0043167,ion binding; GO:0043169,cation binding; GO:0003824,catalytic activity; GO:0004842,ubiquitin-protein transferase activity; GO:0016740,transferase…	PF00092.28:von Willebrand factor type A domain	--	--	--
Lk22864	19.97	19.15	19.4	66.28	59.01	66.3	1.98176	9.79762e-98	1.21945e-95	up	--	--	mediator of RNA polymerase II transcription subunit 33A [Amborella trichopoda]	MD33A_ARATH RecName: Full=Mediator of RNA polymerase II transcription subunit 33A; AltName: Full=REF4-related 1 protein; AltName: Full=REF4-resembling 1 protein;	W1PW75_AMBTC SubName: Full=Uncharacterized protein {ECO:0000313|EMBL:ERN12378.1};	At3g23590	GO:0016592,mediator complex; GO:0009698,phenylpropanoid metabolic process; GO:2000762,regulation of phenylpropanoid metabolic process; GO:0006725,cellular aromatic compound metabolic process; GO:0008150,biological_process; GO:0008152,metabolic process; GO:0009987,cellular process; GO:0019748,secondary metabolic process; GO:0044237,cellular metabolic process; GO:0071704,organic substance metabolic…	--	--	--	--
Lk13153	0.35	0.84	0.52	27.7	22.53	25.94	5.75864	1.64641e-97	2.0405e-95	up	K09338 homeobox-leucine zipper protein | (RefSeq) homeobox-leucine zipper protein HAT4-like (A)	--	unknown [Picea sitchensis]	HAT14_ARATH RecName: Full=Homeobox-leucine zipper protein HAT14; AltName: Full=Homeodomain-leucine zipper protein HAT14; Short=HD-ZIP protein 14;	A9NX56_PICSI RecName: Full=Homeobox domain-containing protein {ECO:0000259|PROSITE:PS50071};	At5g06710	GO:0005634,nucleus; GO:0003700,DNA-binding transcription factor activity; GO:0000981,DNA-binding transcription factor activity, RNA polymerase II-specific; GO:0000976,transcription regulatory region sequence-specific DNA binding; GO:0003674,molecular_function; GO:0140110,transcription regulator activity; GO:0001067,regulatory region nucleic acid binding; GO:0003676,nucleic acid binding; GO:000367…	--	HB-other	TF	HB->HB-other
Lk16078	8	6.11	3.88	348.21	208.99	235.15	5.71919	2.18709e-97	2.69916e-95	up	K00799 glutathione S-transferase [EC:2.5.1.18] | (RefSeq) glutathione S-transferase F9-like (A)	ko00480: Glutathione metabolism; ko01100: Metabolic pathways	phi class glutathione S-transferase [Larix kaempferi]	GSTF9_ARATH RecName: Full=Glutathione S-transferase F9 {ECO:0000303|PubMed:12090627}; Short=AtGSTF9 {ECO:0000303|PubMed:12090627}; EC=2.5.1.18 {ECO:0000269|PubMed:12090627, ECO:0000269|PubMed:16538523}; AltName: Full=AtGSTF7 {ECO:0000303|PubMed:12090627}; AltName: Full=GST class-phi member 9 {ECO:0000303|PubMed:12090627, ECO:0000303|PubMed:29732642};	V5L6P1_9SPER RecName: Full=Glutathione transferase {ECO:0000256|ARBA:ARBA00012452}; EC=2.5.1.18 {ECO:0000256|ARBA:ARBA00012452};	At2g30860	GO:0048046,apoplast; GO:0009507,chloroplast; GO:0009570,chloroplast stroma; GO:0005737,cytoplasm; GO:0005829,cytosol; GO:0005777,peroxisome; GO:0005886,plasma membrane; GO:0009506,plasmodesma; GO:0009579,thylakoid; GO:0005773,vacuole; GO:0005507,copper ion binding; GO:0043295,glutathione binding; GO:0004602,glutathione peroxidase activity; GO:0004364,glutathione transferase activity; GO:0006952,d…	PF02798.20:Glutathione S-transferase, N-terminal domain	--	--	--
novel.14655	0.28	0.27	0.16	31.48	25.74	27.65	7.17196	2.36947e-97	2.91196e-95	up	--	--	unknown [Picea sitchensis]	FBK30_ARATH RecName: Full=F-box/kelch-repeat protein At1g80440;	A0A0D6R9I4_ARACU RecName: Full=F-box domain-containing protein {ECO:0000259|SMART:SM00256};	At1g80440	GO:0005829,cytosol; GO:0019005,SCF ubiquitin ligase complex; GO:0080037,negative regulation of cytokinin-activated signaling pathway; GO:2000762,regulation of phenylpropanoid metabolic process; GO:0007154,cell communication; GO:0007165,signal transduction; GO:0008150,biological_process; GO:0009719,response to endogenous stimulus; GO:0009725,response to hormone; GO:0009735,response to cytokinin; G…	PF01344.25:Kelch motif	--	--	--
Lk35912	60.92	42.61	43.35	2.18	1.67	2.18	-4.3425	6.42602e-97	7.86422e-95	down	K00558 DNA (cytosine-5)-methyltransferase 1 [EC:2.1.1.37] | (RefSeq) DNA (cytosine-5)-methyltransferase 1-like (A)	ko00270: Cysteine and methionine metabolism; ko01100: Metabolic pathways	CMT [Pinus tabuliformis]	CMT3_ORYSJ RecName: Full=DNA (cytosine-5)-methyltransferase CMT3 {ECO:0000305}; EC=2.1.1.37 {ECO:0000305}; AltName: Full=Chromomethylase 3 {ECO:0000305}; AltName: Full=OsCMT3a {ECO:0000303|PubMed:26243209};	A0A0K0M6Y7_PINTB SubName: Full=CMT {ECO:0000313|EMBL:AJP06263.1};	At1g69770	GO:0005634,nucleus; GO:0003682,chromatin binding; GO:0003886,DNA (cytosine-5-)-methyltransferase activity; GO:0003677,DNA binding; GO:0032776,DNA methylation on cytosine; GO:0010216,maintenance of DNA methylation; GO:0003674,molecular_function; GO:0005488,binding; GO:0003824,catalytic activity; GO:0008168,methyltransferase activity; GO:0008757,S-adenosylmethionine-dependent methyltransferase acti…	PF00145.17:C-5 cytosine-specific DNA methylase	--	--	--
Lk13617	0.26	0	0.22	99.72	104.88	107.71	9.57557	1.77568e-96	2.16403e-94	up	K08237 hydroquinone glucosyltransferase [EC:2.4.1.218] | (RefSeq) hydroquinone glucosyltransferase-like (A)	--	unknown [Picea sitchensis]	U72B1_ARATH RecName: Full=UDP-glycosyltransferase 72B1; EC=2.4.1.-; AltName: Full=Arbutin synthase; AltName: Full=Probable hydroquinone glucosyltransferase; EC=2.4.1.218;	B8LR79_PICSI RecName: Full=Glycosyltransferase {ECO:0000256|RuleBase:RU362057}; EC=2.4.1.- {ECO:0000256|RuleBase:RU362057};	At4g01070	GO:0050505,hydroquinone glucosyltransferase activity; GO:0035251,UDP-glucosyltransferase activity; GO:0008194,UDP-glycosyltransferase activity; GO:0009809,lignin biosynthetic process; GO:0009636,response to toxic substance; GO:0042178,xenobiotic catabolic process; GO:0006805,xenobiotic metabolic process; GO:0003674,molecular_function; GO:0003824,catalytic activity; GO:0016740,transferase activity…	PF00201.18:UDP-glucoronosyl and UDP-glucosyl transferase	--	--	--
Lk37103	2.67	1.58	2.13	58.54	62.35	74.2	5.2044	2.27664e-96	2.76304e-94	up	K00799 glutathione S-transferase [EC:2.5.1.18] | (RefSeq) hypothetical protein (A)	ko00480: Glutathione metabolism; ko01100: Metabolic pathways	unknown [Picea sitchensis]	GSTX2_TOBAC RecName: Full=Probable glutathione S-transferase; EC=2.5.1.18; AltName: Full=Auxin-induced protein PGNT35/PCNT111;	A9NNR2_PICSI SubName: Full=Uncharacterized protein {ECO:0000313|EMBL:ABK22273.1};	At2g29420	GO:0005737,cytoplasm; GO:0004364,glutathione transferase activity; GO:0009734,auxin-activated signaling pathway; GO:0006749,glutathione metabolic process; GO:0003674,molecular_function; GO:0003824,catalytic activity; GO:0016740,transferase activity; GO:0016765,transferase activity, transferring alkyl or aryl (other than methyl) groups; GO:0007154,cell communication; GO:0007165,signal transduction…	PF02798.20:Glutathione S-transferase, N-terminal domain	--	--	--
novel.7193	15.02	23.29	21.26	277.33	339.62	360.35	4.31714	2.45147e-96	2.96294e-94	up	--	--	unknown [Picea sitchensis]	MT3_PICGL RecName: Full=Metallothionein-like protein EMB30;	A9NJU1_PICSI SubName: Full=Uncharacterized protein {ECO:0000313|EMBL:ABK20902.1};	--	GO:0046872,metal ion binding; GO:0003674,molecular_function; GO:0005488,binding; GO:0043167,ion binding; GO:0043169,cation binding	--	--	--	--
Lk19121	38.31	37.49	38.62	147.24	126.13	145.3	2.14156	2.4717e-96	2.97509e-94	up	--	--	--	--	--	--	--	--	--	--	--
novel.4258	87.77	99.1	101.62	1.23	0.15	0.91	-6.74777	2.97737e-96	3.56906e-94	down	K11252 histone H2B | (RefSeq) histone H2B.3-like (A)	--	unknown [Picea sitchensis]	H2B2_WHEAT RecName: Full=Histone H2B.2;	A9NWP2_PICSI RecName: Full=Histone H2B {ECO:0000256|RuleBase:RU000451};	At3g45980	GO:0000786,nucleosome; GO:0005634,nucleus; GO:0003677,DNA binding; GO:0046982,protein heterodimerization activity; GO:0006334,nucleosome assembly; GO:0003674,molecular_function; GO:0003676,nucleic acid binding; GO:0005488,binding; GO:0097159,organic cyclic compound binding; GO:1901363,heterocyclic compound binding; GO:0005515,protein binding; GO:0046983,protein dimerization activity; GO:0006323,D…	PF00125.24:Core histone H2A/H2B/H3/H4	--	--	--
Lk13247	0.29	0.29	0.21	28.42	27.27	40.88	7.19544	6.30942e-96	7.53242e-94	up	K01179 endoglucanase [EC:3.2.1.4] | (RefSeq) endoglucanase B (A)	ko00500: Starch and sucrose metabolism; ko01100: Metabolic pathways	unknown [Picea sitchensis]	GH5FP_CHAOB RecName: Full=Glycosyl hydrolase 5 family protein {ECO:0000303|PubMed:27237746}; EC=3.2.1.- {ECO:0000305}; AltName: Allergen=Cha o 3 {ECO:0000303|PubMed:27237746}; Flags: Precursor;	B8LPB4_PICSI RecName: Full=Cellulase domain-containing protein {ECO:0000259|Pfam:PF00150};	At3g26140	GO:0004553,hydrolase activity, hydrolyzing O-glycosyl compounds; GO:0005975,carbohydrate metabolic process; GO:0003674,molecular_function; GO:0003824,catalytic activity; GO:0016787,hydrolase activity; GO:0016798,hydrolase activity, acting on glycosyl bonds; GO:0008150,biological_process; GO:0008152,metabolic process; GO:0044238,primary metabolic process; GO:0071704,organic substance metabolic pro…	PF00150.18:Cellulase (glycosyl hydrolase family 5)	--	--	--
Lk29397	4.21	3.12	4.01	31.02	32.96	31.75	3.35044	6.87337e-96	8.17232e-94	up	--	--	unknown [Picea sitchensis]	TIF8_ARATH RecName: Full=Protein TIFY 8 {ECO:0000303|PubMed:17499004};	A9NKC7_PICSI RecName: Full=Tify domain-containing protein {ECO:0000259|PROSITE:PS51320};	At4g32570	GO:0005634,nucleus; GO:0031347,regulation of defense response; GO:2000022,regulation of jasmonic acid mediated signaling pathway; GO:0009611,response to wounding; GO:0006950,response to stress; GO:0006952,defense response; GO:0008150,biological_process; GO:0048583,regulation of response to stimulus; GO:0050789,regulation of biological process; GO:0050896,response to stimulus; GO:0065007,biologica…	PF06200.14:tify domain	Tify	TF	Tify
Lk28973	5.24	6.64	5.87	36	35.76	37.28	2.89415	8.54204e-96	1.01152e-93	up	K05349 beta-glucosidase [EC:3.2.1.21] | (RefSeq) hypothetical protein (A)	ko00460: Cyanoamino acid metabolism; ko00500: Starch and sucrose metabolism; ko00940: Phenylpropanoid biosynthesis; ko01100: Metabolic pathways; ko01110: Biosynthesis of secondary metabolites	unknown [Picea sitchensis]	BXL6_ARATH RecName: Full=Probable beta-D-xylosidase 6; Short=AtBXL6; EC=3.2.1.-; Flags: Precursor;	A9NUD1_PICSI RecName: Full=Beta-glucosidase {ECO:0000256|ARBA:ARBA00012744}; EC=3.2.1.21 {ECO:0000256|ARBA:ARBA00012744};	At3g47000	GO:0005829,cytosol; GO:0005576,extracellular region; GO:0009505,plant-type cell wall; GO:0005774,vacuolar membrane; GO:0005773,vacuole; GO:0046556,alpha-L-arabinofuranosidase activity; GO:0009044,xylan 1,4-beta-xylosidase activity; GO:0031222,arabinan catabolic process; GO:0045493,xylan catabolic process; GO:0003674,molecular_function; GO:0003824,catalytic activity; GO:0004553,hydrolase activity,…	PF00933.21:Glycosyl hydrolase family 3 N terminal domain	--	--	--
Lk33101	0.73	1	0.85	32.76	18.42	24.7	5.14493	2.71516e-95	3.20224e-93	up	--	--	unknown [Picea sitchensis]	--	D5A8N7_PICSI SubName: Full=Uncharacterized protein {ECO:0000313|EMBL:ADE75906.1};	--	--	--	--	--	--
Lk40933	33.05	56.35	43.3	675.81	680.53	596.12	4.15444	2.98337e-95	3.50445e-93	up	K14500 BR-signaling kinase [EC:2.7.11.1] | (RefSeq) uncharacterized protein LOC108834630 (A)	ko04075: Plant hormone signal transduction	unknown [Picea sitchensis]	PLAT1_ARATH RecName: Full=PLAT domain-containing protein 1 {ECO:0000305}; Short=AtPLAT1 {ECO:0000303|PubMed:25396746}; Short=PLAT domain protein 1 {ECO:0000303|PubMed:25396746}; Flags: Precursor;	A9NU25_PICSI RecName: Full=PLAT domain-containing protein {ECO:0000259|PROSITE:PS50095};	At4g39730	GO:0009535,chloroplast thylakoid membrane; GO:0005783,endoplasmic reticulum; GO:0005886,plasma membrane; GO:0010287,plastoglobule; GO:0099503,secretory vesicle; GO:0009579,thylakoid; GO:0005774,vacuolar membrane; GO:0005773,vacuole; GO:0004096,catalase activity; GO:0020037,heme binding; GO:0040008,regulation of growth; GO:0009409,response to cold; GO:0009651,response to salt stress; GO:0009414,re…	PF01477.23:PLAT/LH2 domain	--	--	--
Lk26287	21.94	21.07	20.96	97.24	102.53	90.58	2.45695	5.42434e-95	6.34627e-93	up	--	--	SGS3 [Pinus tabuliformis]	SGS3_ORYSI RecName: Full=Protein SUPPRESSOR OF GENE SILENCING 3 homolog; Short=OsSGS3;	A0A0K0M7C4_PINTB SubName: Full=SGS3 {ECO:0000313|EMBL:AJP06351.1};	At5g23570	GO:0005737,cytoplasm; GO:0051607,defense response to virus; GO:0031047,gene silencing by RNA; GO:0002252,immune effector process; GO:0002376,immune system process; GO:0006950,response to stress; GO:0006952,defense response; GO:0008150,biological_process; GO:0009605,response to external stimulus; GO:0009607,response to biotic stimulus; GO:0009615,response to virus; GO:0043207,response to external …	PF03468.14:XS domain	--	--	--
Lk14219	0.57	0.89	1.24	23.73	22.35	26.22	5.01573	5.99016e-95	6.98032e-93	up	--	--	unknown [Picea sitchensis]	GCL1_ARATH RecName: Full=LanC-like protein GCL1; AltName: Full=G protein-coupled receptor 2-like protein 1; Short=Protein GCR2-like 1;	A9NV23_PICSI SubName: Full=Uncharacterized protein {ECO:0000313|EMBL:ABK24484.1};	At5g65280	GO:0019898,extrinsic component of membrane; GO:0005886,plasma membrane; GO:0005975,carbohydrate metabolic process; GO:0008150,biological_process; GO:0008152,metabolic process; GO:0044238,primary metabolic process; GO:0071704,organic substance metabolic process; GO:0005575,cellular_component; GO:0016020,membrane; GO:0110165,cellular anatomical entity; GO:0071944,cell periphery	PF05147.13:Lanthionine synthetase C-like protein	--	--	--
Lk09018	0.24	0.27	0.15	160.73	370.55	311.03	10.6175	7.97679e-95	9.25846e-93	up	--	--	--	--	--	--	--	--	--	--	--
Lk29712	2	2.22	2.37	28.61	29.57	24.64	3.92834	9.13777e-95	1.05641e-92	up	K03152 protein deglycase [EC:3.5.1.124] | (RefSeq) protein DJ-1 homolog B isoform X1 (A)	--	unknown [Picea sitchensis]	DJ1B_ARATH RecName: Full=Protein DJ-1 homolog B; Short=AtDJ1B; Flags: Precursor;	A9P1Y3_PICSI SubName: Full=Uncharacterized protein {ECO:0000313|EMBL:ABK26894.1};	At1g53280	GO:0009507,chloroplast; GO:0009570,chloroplast stroma; GO:0005829,cytosol; GO:0005634,nucleus; GO:0019172,glyoxalase III activity; GO:0036524,protein deglycase activity; GO:0106046,guanine deglycation, glyoxal removal; GO:0036529,protein deglycation, glyoxal removal; GO:0003674,molecular_function; GO:0003824,catalytic activity; GO:0016829,lyase activity; GO:0016835,carbon-oxygen lyase activity; G…	PF01965.24:DJ-1/PfpI family	--	--	--
Lk06131	0.65	1.17	0.84	49.74	31.83	51.43	5.91146	1.13199e-94	1.30352e-92	up	--	--	--	--	--	--	--	--	--	--	--
Lk32159	176.2	190.46	187.72	18.13	21.72	17.86	-2.98522	1.53337e-94	1.75881e-92	down	K17725 sulfur dioxygenase [EC:1.13.11.18] | (RefSeq) persulfide dioxygenase ETHE1 homolog, mitochondrial isoform X1 (A)	ko00920: Sulfur metabolism; ko01100: Metabolic pathways	PREDICTED: persulfide dioxygenase ETHE1 homolog, mitochondrial-like isoform X2 [Ziziphus jujuba]	ETHE1_ARATH RecName: Full=Persulfide dioxygenase ETHE1 homolog, mitochondrial; EC=1.13.11.18 {ECO:0000269|PubMed:22786886}; AltName: Full=Glyoxalase II; Short=Glx II; AltName: Full=Sulfur dioxygenase ETHE1; Flags: Precursor;	A0A0D6R4A9_ARACU RecName: Full=Lactamase_B domain-containing protein {ECO:0000259|SMART:SM00849};	At1g53580	GO:0005739,mitochondrion; GO:0005634,nucleus; GO:0016788,hydrolase activity, acting on ester bonds; GO:0046872,metal ion binding; GO:0050313,sulfur dioxygenase activity; GO:0009793,embryo development ending in seed dormancy; GO:0009960,endosperm development; GO:0006749,glutathione metabolic process; GO:0070813,hydrogen sulfide metabolic process; GO:0048316,seed development; GO:0003674,molecular_f…	PF00753.27:Metallo-beta-lactamase superfamily	--	--	--
Lk34586	11.32	11.92	12.32	63.05	58.97	59.33	2.62266	1.55302e-94	1.77438e-92	up	--	--	unknown [Picea sitchensis]	--	A0A0D6QRH8_ARACU SubName: Full=Uncharacterized protein {ECO:0000313|EMBL:JAG93792.1};	--	--	PF05553.11:Cotton fibre expressed protein	--	--	--
Lk44946	0.09	0.21	0.11	7.62	8.53	7.17	6.12309	1.61939e-94	1.84302e-92	up	--	--	hypothetical protein AMTR_s00020p00207770 [Amborella trichopoda]	--	W1PPE7_AMBTC SubName: Full=Uncharacterized protein {ECO:0000313|EMBL:ERN11897.1};	At1g27850	GO:0055028,cortical microtubule; GO:0043622,cortical microtubule organization; GO:0000226,microtubule cytoskeleton organization; GO:0006996,organelle organization; GO:0007010,cytoskeleton organization; GO:0007017,microtubule-based process; GO:0008150,biological_process; GO:0009987,cellular process; GO:0016043,cellular component organization; GO:0030865,cortical cytoskeleton organization; GO:00311…	--	--	--	--
Lk30370	6.74	7.58	8.06	74.39	54.65	60.28	3.34777	1.98586e-94	2.25133e-92	up	--	--	--	--	--	--	--	--	--	--	--
Lk00183	0.03	0.12	0.08	16.97	17.62	16.15	8.08923	3.0742e-94	3.47171e-92	up	--	--	PREDICTED: protein TORNADO 1 [Nelumbo nucifera]	TRN1_ARATH RecName: Full=Protein TORNADO 1; AltName: Full=Protein LOPPED 1;	A0A540KXV4_MALBA RecName: Full=COR domain-containing protein {ECO:0000259|Pfam:PF16095};	At5g55540	GO:0016021,integral component of membrane; GO:0005525,GTP binding; GO:0016787,hydrolase activity; GO:0009926,auxin polar transport; GO:0009734,auxin-activated signaling pathway; GO:0010540,basipetal auxin transport; GO:0009965,leaf morphogenesis; GO:0010305,leaf vascular tissue pattern formation; GO:0009933,meristem structural organization; GO:0009825,multidimensional cell growth; GO:0009956,radi…	PF16095.5:C-terminal of Roc, COR, domain	--	--	--
Lk23204	32.75	35.99	37.66	1.79	1.77	1.24	-4.19063	1.2888e-93	1.44985e-91	down	--	--	unknown [Picea sitchensis]	--	B8LPS5_PICSI RecName: Full=Queuosine salvage protein {ECO:0000256|ARBA:ARBA00020982, ECO:0000256|RuleBase:RU365002};	7291278	--	PF10343.9:Potential Queuosine, Q, salvage protein family	--	--	--
Lk31982	4.72	4.89	4.62	40.73	50.23	55.16	3.63871	2.71318e-93	3.04052e-91	up	--	--	unknown [Picea sitchensis]	--	A9NKK5_PICSI SubName: Full=Uncharacterized protein {ECO:0000313|EMBL:ABK21166.1};	At1g67910	--	--	--	--	--
Lk32118	2.81	3.23	3.36	25.06	26.71	23.95	3.28515	3.59728e-93	4.0159e-91	up	K01183 chitinase [EC:3.2.1.14] | (RefSeq) chitinase 6-like (A)	ko00520: Amino sugar and nucleotide sugar metabolism; ko01100: Metabolic pathways	unknown [Picea sitchensis]	CHI4_CRYJA RecName: Full=Endochitinase 4 {ECO:0000305}; EC=3.2.1.14 {ECO:0000269|PubMed:15725197, ECO:0000269|PubMed:29756783}; AltName: Full=Chitinase class IV {ECO:0000303|PubMed:15725197, ECO:0000303|PubMed:18691438, ECO:0000303|PubMed:28032262, ECO:0000303|PubMed:29459179, ECO:0000303|PubMed:29756783, ECO:0000312|EMBL:BAD77932.1}; Short=CJP-4 {ECO:0000303|PubMed:15725197, ECO:0000303|PubMed:1…	A9NP56_PICSI RecName: Full=Chitin-binding type-1 domain-containing protein {ECO:0000259|PROSITE:PS50941};	At3g54420	GO:0005576,extracellular region; GO:0008061,chitin binding; GO:0008843,endochitinase activity; GO:0016998,cell wall macromolecule catabolic process; GO:0006032,chitin catabolic process; GO:0050832,defense response to fungus; GO:0031640,killing of cells of other organism; GO:0000272,polysaccharide catabolic process; GO:0003674,molecular_function; GO:0005488,binding; GO:0097367,carbohydrate derivat…	PF00182.19:Chitinase class I	--	--	--
Lk12738	4.98	2.36	3.89	105.4	83.47	86.8	4.87935	6.72647e-93	7.48071e-91	up	K05894 12-oxophytodienoic acid reductase [EC:1.3.1.42] | (RefSeq) 12-oxophytodienoate reductase 7 (A)	ko00592: alpha-Linolenic acid metabolism; ko01100: Metabolic pathways; ko01110: Biosynthesis of secondary metabolites	12-oxophytodienoate reductase 7 [Amborella trichopoda]	OPR7_ORYSJ RecName: Full=12-oxophytodienoate reductase 7; EC=1.3.1.42; AltName: Full=12-oxophytodienoate-10,11-reductase 7; Short=OPDA-reductase 7; Short=OsOPR7;	A0A0D6QYB7_ARACU RecName: Full=Oxidored_FMN domain-containing protein {ECO:0000259|Pfam:PF00724};	At2g06050	GO:0005777,peroxisome; GO:0016629,12-oxophytodienoate reductase activity; GO:0010181,FMN binding; GO:0016491,oxidoreductase activity; GO:0006633,fatty acid biosynthetic process; GO:0009695,jasmonic acid biosynthetic process; GO:0031408,oxylipin biosynthetic process; GO:0009620,response to fungus; GO:0010193,response to ozone; GO:0048443,stamen development; GO:0003674,molecular_function; GO:000382…	PF00724.20:NADH:flavin oxidoreductase / NADH oxidase family	--	--	--
Lk05166	335.92	347.01	325.01	62.04	56.57	50.49	-2.30433	3.27798e-92	3.63173e-90	down	K00789 S-adenosylmethionine synthetase [EC:2.5.1.6] | (RefSeq) S-adenosylmethionine synthase 1 (A)	ko00270: Cysteine and methionine metabolism; ko01100: Metabolic pathways; ko01110: Biosynthesis of secondary metabolites; ko01230: Biosynthesis of amino acids; ko01240: Biosynthesis of cofactors	S-adenosylmethionine synthase 1 [Pinus pinaster]	METK1_PICSI RecName: Full=S-adenosylmethionine synthase 1; Short=AdoMet synthase 1; EC=2.5.1.6 {ECO:0000250|UniProtKB:Q96551}; AltName: Full=Methionine adenosyltransferase 1; Short=MAT 1;	G3C8Z6_PINPS RecName: Full=S-adenosylmethionine synthase {ECO:0000256|RuleBase:RU000541}; EC=2.5.1.6 {ECO:0000256|RuleBase:RU000541};	At3g17390	GO:0005737,cytoplasm; GO:0005524,ATP binding; GO:0046872,metal ion binding; GO:0004478,methionine adenosyltransferase activity; GO:0006730,one-carbon metabolic process; GO:0006556,S-adenosylmethionine biosynthetic process; GO:0000166,nucleotide binding; GO:0003674,molecular_function; GO:0005488,binding; GO:0017076,purine nucleotide binding; GO:0030554,adenyl nucleotide binding; GO:0032553,ribonuc…	PF00438.20:S-adenosylmethionine synthetase, N-terminal domain	--	--	--
Lk40514	60.74	64.44	56.56	2.65	2.59	1.44	-4.49293	3.35381e-92	3.70172e-90	down	--	--	unknown [Picea sitchensis]	--	B8LNE1_PICSI SubName: Full=Uncharacterized protein {ECO:0000313|EMBL:ABR17171.1};	--	--	--	--	--	--
Lk17059	0.23	0.07	0.16	42.74	40.03	43.15	8.3343	5.74131e-92	6.31306e-90	up	K00975 glucose-1-phosphate adenylyltransferase [EC:2.7.7.27] | (RefSeq) putative two-component response regulator ARR21 (A)	ko00500: Starch and sucrose metabolism; ko00520: Amino sugar and nucleotide sugar metabolism; ko01100: Metabolic pathways; ko01110: Biosynthesis of secondary metabolites	PREDICTED: myb-related protein 2-like isoform X2 [Ipomoea nil]	IPN2_LOTJA RecName: Full=Myb family transcription factor IPN2 {ECO:0000305}; AltName: Full=Interacting protein of NSP2 {ECO:0000303|PubMed:24400899}; Short=LjIPN2 {ECO:0000303|PubMed:24400899};	A0A6P6SIQ0_COFAR SubName: Full=myb-related protein 2-like isoform X3 {ECO:0000313|RefSeq:XP_027065686.1};	At1g79430	GO:0005634,nucleus; GO:0003677,DNA binding; GO:0009877,nodulation; GO:0003674,molecular_function; GO:0003676,nucleic acid binding; GO:0005488,binding; GO:0097159,organic cyclic compound binding; GO:1901363,heterocyclic compound binding; GO:0008150,biological_process; GO:0009653,anatomical structure morphogenesis; GO:0032502,developmental process; GO:0048646,anatomical structure formation involved…	PF14379.6:MYB-CC type transfactor, LHEQLE motif	GARP-G2-like	TF	GARP->GARP-G2-like
novel.10678	12.13	15.09	18.22	162.81	126.81	159.51	3.57497	1.31272e-91	1.43804e-89	up	K03860 phosphatidylinositol N-acetylglucosaminyltransferase subunit Q | (RefSeq) N-acetylglucosaminyl-phosphatidylinositol biosynthetic protein gpi1-like (A)	ko00563: Glycosylphosphatidylinositol (GPI)-anchor biosynthesis; ko01100: Metabolic pathways	gasa5 like protein [Pinus pinaster]	GASA6_ARATH RecName: Full=Gibberellin-regulated protein 6; AltName: Full=GAST1 protein homolog 6; Flags: Precursor;	F4MKL6_PINPS SubName: Full=Gasa5 like protein {ECO:0000313|EMBL:CBL95259.1};	At1g74670	GO:0005576,extracellular region; GO:0009740,gibberellic acid mediated signaling pathway; GO:0009750,response to fructose; GO:0009749,response to glucose; GO:0080167,response to karrikin; GO:0009744,response to sucrose; GO:0007154,cell communication; GO:0007165,signal transduction; GO:0008150,biological_process; GO:0009719,response to endogenous stimulus; GO:0009725,response to hormone; GO:0009739…	PF02704.14:Gibberellin regulated protein	--	--	--
Lk44650	2.76	2.93	2.64	28.11	32.33	32.08	3.75163	1.56299e-91	1.70582e-89	up	--	--	unknown [Picea sitchensis]	--	A9NZC0_PICSI SubName: Full=Uncharacterized protein {ECO:0000313|EMBL:ABK25981.1};	At5g20670	--	PF07911.13:Protein of unknown function (DUF1677)	--	--	--
novel.13683	23.03	21.38	26.41	130.61	110.34	120	2.61889	2.23699e-91	2.43233e-89	up	--	--	--	--	--	--	--	--	--	--	--
Lk32843	405.47	509.69	440.06	64.99	61.14	57.37	-2.61201	2.54449e-91	2.75644e-89	down	K03097 casein kinase II subunit alpha [EC:2.7.11.1] | (RefSeq) casein kinase II subunit alpha-like isoform X3 (A)	ko03008: Ribosome biogenesis in eukaryotes; ko04712: Circadian rhythm - plant	PREDICTED: uncharacterized protein LOC109001808 [Juglans regia]	--	A0A3S4NHY2_9MAGN SubName: Full=DUF642 {ECO:0000313|EMBL:RWR77440.1};	At5g25460	--	PF04862.12:Protein of unknown function (DUF642)	--	--	--
Lk46275	354	352.35	327.64	1090.82	1044.99	1079.59	1.90903	3.58896e-91	3.87357e-89	up	K11275 histone H1/5 | (RefSeq) LOW QUALITY PROTEIN: histone H1 (A)	--	unknown [Picea sitchensis]	H1_SOLPN RecName: Full=Histone H1;	A9NK58_PICSI RecName: Full=H15 domain-containing protein {ECO:0000259|PROSITE:PS51504};	At2g18050	GO:0000786,nucleosome; GO:0005634,nucleus; GO:0003677,DNA binding; GO:0006334,nucleosome assembly; GO:0003674,molecular_function; GO:0003676,nucleic acid binding; GO:0005488,binding; GO:0097159,organic cyclic compound binding; GO:1901363,heterocyclic compound binding; GO:0006323,DNA packaging; GO:0006325,chromatin organization; GO:0006333,chromatin assembly or disassembly; GO:0006996,organelle or…	PF00538.19:linker histone H1 and H5 family	--	--	--
Lk25414	0.84	0.82	0.31	254.38	91.53	215.9	8.41223	4.26533e-91	4.58664e-89	up	K00430 peroxidase [EC:1.11.1.7] | (RefSeq) hypothetical protein (A)	ko00940: Phenylpropanoid biosynthesis; ko01100: Metabolic pathways; ko01110: Biosynthesis of secondary metabolites	hypothetical protein SELMODRAFT_233332 [Selaginella moellendorffii]	PER27_ARATH RecName: Full=Peroxidase 27; Short=Atperox P27; EC=1.11.1.7; AltName: Full=ATP12a; AltName: Full=PRXR7; Flags: Precursor;	D8S7T0_SELML RecName: Full=Peroxidase {ECO:0000256|ARBA:ARBA00012313, ECO:0000256|RuleBase:RU362060}; EC=1.11.1.7 {ECO:0000256|ARBA:ARBA00012313, ECO:0000256|RuleBase:RU362060};	At3g01190	GO:0005576,extracellular region; GO:0009505,plant-type cell wall; GO:0009506,plasmodesma; GO:0020037,heme binding; GO:0046872,metal ion binding; GO:0004601,peroxidase activity; GO:0042744,hydrogen peroxide catabolic process; GO:0006979,response to oxidative stress; GO:0003674,molecular_function; GO:0005488,binding; GO:0046906,tetrapyrrole binding; GO:0097159,organic cyclic compound binding; GO:19…	PF00141.23:Peroxidase	--	--	--
Lk41082	5.05	4.59	5.28	21.04	19.6	21.37	2.32671	5.01858e-91	5.37687e-89	up	K07964 heparanase [EC:3.2.1.166] | (RefSeq) heparanase-like protein 1 (A)	ko00531: Glycosaminoglycan degradation; ko01100: Metabolic pathways	PREDICTED: heparanase-like protein 1 isoform X1 [Nelumbo nucifera]	HPSE1_ARATH RecName: Full=Heparanase-like protein 1; EC=3.2.-.-; Flags: Precursor;	A0A0D6R636_ARACU SubName: Full=Uncharacterized protein {ECO:0000313|EMBL:JAG98171.1};	At5g07830	GO:0005618,cell wall; GO:0005576,extracellular region; GO:0005765,lysosomal membrane; GO:0009505,plant-type cell wall; GO:0005886,plasma membrane; GO:0004566,beta-glucuronidase activity; GO:0009826,unidimensional cell growth; GO:0003674,molecular_function; GO:0003824,catalytic activity; GO:0004553,hydrolase activity, hydrolyzing O-glycosyl compounds; GO:0016787,hydrolase activity; GO:0016798,hydr…	PF03662.14:Glycosyl hydrolase family 79, N-terminal domain	--	--	--
novel.13588	1.92	1.87	2.13	37.17	21.97	30.42	4.181	8.9164e-91	9.5181e-89	up	K09338 homeobox-leucine zipper protein | (RefSeq) hypothetical protein (A)	--	hypothetical protein PHAVU_001G254000g [Phaseolus vulgaris]	ATHB6_ARATH RecName: Full=Homeobox-leucine zipper protein ATHB-6; AltName: Full=HD-ZIP protein ATHB-6; AltName: Full=Homeodomain transcription factor ATHB-6;	A0A7J0FZQ7_9ERIC SubName: Full=Homeobox protein 6 {ECO:0000313|EMBL:GFZ03640.1};	At2g22430	GO:0005634,nucleus; GO:0003677,DNA binding; GO:0003700,DNA-binding transcription factor activity; GO:0000981,DNA-binding transcription factor activity, RNA polymerase II-specific; GO:0043565,sequence-specific DNA binding; GO:0000976,transcription regulatory region sequence-specific DNA binding; GO:0009738,abscisic acid-activated signaling pathway; GO:0009788,negative regulation of abscisic acid-a…	PF00046.29:Homeodomain	HB-HD-ZIP	TF	HB->HB-HD-ZIP
Lk02764	10.63	9.77	9.32	0.17	0.13	0.11	-5.90052	1.06398e-90	1.13165e-88	down	K01180 endo-1,3(4)-beta-glucanase [EC:3.2.1.6] | (RefSeq) uncharacterized protein LOC111487562 (A)	--	inactive protein kinase SELMODRAFT_444075 [Amborella trichopoda]	Y4407_SELML RecName: Full=Inactive protein kinase SELMODRAFT_444075;	U5CYL7_AMBTC RecName: Full=Protein kinase domain-containing protein {ECO:0000259|PROSITE:PS50011};	At3g13690	GO:0005524,ATP binding; GO:0004672,protein kinase activity; GO:0000166,nucleotide binding; GO:0003674,molecular_function; GO:0005488,binding; GO:0017076,purine nucleotide binding; GO:0030554,adenyl nucleotide binding; GO:0032553,ribonucleotide binding; GO:0032555,purine ribonucleotide binding; GO:0032559,adenyl ribonucleotide binding; GO:0035639,purine ribonucleoside triphosphate binding; GO:0036…	PF07714.17:Protein tyrosine kinase	--	--	--
Lk03660	85.28	74.83	78.86	303.42	275.5	302.5	2.15386	1.29391e-90	1.37121e-88	up	K08967 1,2-dihydroxy-3-keto-5-methylthiopentene dioxygenase [EC:1.13.11.53 1.13.11.54] | (RefSeq) 1,2-dihydroxy-3-keto-5-methylthiopentene dioxygenase 2 (A)	ko00270: Cysteine and methionine metabolism; ko01100: Metabolic pathways	unknown [Picea sitchensis]	MTND3_PHYPA RecName: Full=1,2-dihydroxy-3-keto-5-methylthiopentene dioxygenase 3 {ECO:0000255|HAMAP-Rule:MF_03154}; EC=1.13.11.54 {ECO:0000255|HAMAP-Rule:MF_03154}; AltName: Full=Acireductone dioxygenase (Fe(2+)-requiring) 3 {ECO:0000255|HAMAP-Rule:MF_03154}; Short=ARD 3 {ECO:0000255|HAMAP-Rule:MF_03154}; Short=Fe-ARD 3 {ECO:0000255|HAMAP-Rule:MF_03154};	A9NPM8_PICSI RecName: Full=1,2-dihydroxy-3-keto-5-methylthiopentene dioxygenase {ECO:0000256|HAMAP-Rule:MF_03154}; EC=1.13.11.54 {ECO:0000256|HAMAP-Rule:MF_03154}; AltName: Full=Acireductone dioxygenase (Fe(2+)-requiring) {ECO:0000256|HAMAP-Rule:MF_03154}; Short=ARD {ECO:0000256|HAMAP-Rule:MF_03154}; Short=Fe-ARD {ECO:0000256|HAMAP-Rule:MF_03154};	At5g43850	GO:0005737,cytoplasm; GO:0005634,nucleus; GO:0010309,acireductone dioxygenase [iron(II)-requiring] activity; GO:0005506,iron ion binding; GO:0019509,L-methionine salvage from methylthioadenosine; GO:0003674,molecular_function; GO:0003824,catalytic activity; GO:0016491,oxidoreductase activity; GO:0016701,oxidoreductase activity, acting on single donors with incorporation of molecular oxygen; GO:00…	PF03079.14:ARD/ARD' family	--	--	--
Lk09465	229.68	253.16	222.68	37.09	32.04	28.72	-2.58022	4.33463e-90	4.57702e-88	down	K06699 proteasome activator subunit 4 | (RefSeq) hypothetical protein (A)	ko03050: Proteasome	unknown [Picea sitchensis]	BURPC_ORYSJ RecName: Full=BURP domain-containing protein 12; Short=OsBURP12; Flags: Precursor;	B8LLB0_PICSI RecName: Full=BURP domain-containing protein {ECO:0000259|PROSITE:PS51277};	At1g23760	--	PF03181.15:BURP domain	--	--	--
Lk36079	1.85	2.49	2.59	34.93	37.38	41.29	4.31305	8.95474e-90	9.42148e-88	up	--	--	unknown [Picea sitchensis]	--	A9NNI8_PICSI SubName: Full=Uncharacterized protein {ECO:0000313|EMBL:ABK22199.1};	--	--	PF00403.26:Heavy-metal-associated domain	--	--	--
Lk16511	14.29	32.38	22.87	780.04	633.32	804.06	5.26678	9.48698e-90	9.91952e-88	up	--	--	unknown [Picea sitchensis]	--	A9NLL9_PICSI SubName: Full=Uncharacterized protein {ECO:0000313|EMBL:ABK21530.1};	--	--	--	--	--	--
Lk24742	20.93	22.85	21.55	0.51	0.14	0.25	-5.94686	9.49593e-90	9.91952e-88	down	K05658 ATP-binding cassette, subfamily B (MDR/TAP), member 1 [EC:7.6.2.2] | (RefSeq) ABC transporter B family member 2-like (A)	ko02010: ABC transporters	MDR-like ABC transporter [Ginkgo biloba]	AB2B_ARATH RecName: Full=ABC transporter B family member 2; Short=ABC transporter ABCB.2; Short=AtABCB2; AltName: Full=Multidrug resistance protein 2; AltName: Full=P-glycoprotein 2; Flags: Precursor;	E6Y0T2_GINBI SubName: Full=MDR-like ABC transporter {ECO:0000313|EMBL:ABG75919.1};	At4g25960	GO:0005829,cytosol; GO:0016021,integral component of membrane; GO:0005524,ATP binding; GO:0042626,ATPase-coupled transmembrane transporter activity; GO:0055085,transmembrane transport; GO:0000166,nucleotide binding; GO:0003674,molecular_function; GO:0005488,binding; GO:0017076,purine nucleotide binding; GO:0030554,adenyl nucleotide binding; GO:0032553,ribonucleotide binding; GO:0032555,purine rib…	PF00005.27:ABC transporter	--	--	--
Lk43918	65.72	62.46	68.7	1.05	1.05	2.11	-5.28104	1.91199e-89	1.99017e-87	down	--	--	HYL1 [Pinus tabuliformis]	DRB1_ARATH RecName: Full=Double-stranded RNA-binding protein 1; AltName: Full=Protein HYPONASTIC LEAVES 1; AltName: Full=dsRNA-binding protein 1; Short=AtDRB1;	A0A0K0M721_PINTB SubName: Full=HYL1 {ECO:0000313|EMBL:AJP06308.1};	At1g09700	GO:0010445,nuclear dicing body; GO:0016607,nuclear speck; GO:0005634,nucleus; GO:0003725,double-stranded RNA binding; GO:0042802,identical protein binding; GO:0035198,miRNA binding; GO:0004525,ribonuclease III activity; GO:0010589,leaf proximal/distal pattern formation; GO:0010305,leaf vascular tissue pattern formation; GO:0035279,mRNA cleavage involved in gene silencing by miRNA; GO:0031054,pre-…	PF00035.26:Double-stranded RNA binding motif	--	--	--
Lk19232	0.2	0.14	0.2	20.66	23.58	24.04	7.22989	2.32815e-89	2.41476e-87	up	K13412 calcium-dependent protein kinase [EC:2.7.11.1] | (RefSeq) hypothetical protein (A)	ko04626: Plant-pathogen interaction	hypothetical protein EUTSA_v10013236mg [Eutrema salsugineum]	CDPKY_ARATH RecName: Full=Calcium-dependent protein kinase 34; EC=2.7.11.1;	A0A0C9QXS9_9SPER SubName: Full=TSA: Wollemia nobilis Ref_Wollemi_Transcript_881_2667 transcribed RNA sequence {ECO:0000313|EMBL:JAG89525.1};	At5g19360	GO:0005737,cytoplasm; GO:0005634,nucleus; GO:0005886,plasma membrane; GO:0005524,ATP binding; GO:0005509,calcium ion binding; GO:0009931,calcium-dependent protein serine/threonine kinase activity; GO:0005516,calmodulin binding; GO:0004683,calmodulin-dependent protein kinase activity; GO:0004672,protein kinase activity; GO:0106310,protein serine kinase activity; GO:0106311,protein threonine kinase…	PF00069.25:Protein kinase domain	--	--	--
Lk31804	0.5	0.78	0.4	32.29	53.19	37.89	6.48792	2.76316e-89	2.85582e-87	up	K23136 fraxetin 5-hydroxylase [EC:1.14.14.164] | (RefSeq) cytochrome P450 82C4 (A)	--	unknown [Picea sitchensis]	CYP1_CROXC RecName: Full=Flavonoid 3'-monooxygenase CYP75B137 {ECO:0000305}; EC=1.14.14.82 {ECO:0000269|PubMed:31004005}; AltName: Full=Cytochrome P450 1 {ECO:0000303|PubMed:31004005}; Short=CcCYP1 {ECO:0000303|PubMed:31004005}; AltName: Full=Cytochrome P450 75B137 {ECO:0000303|PubMed:31004005}; AltName: Full=Flavonoid 3'-hydroxylase CYP75B137 {ECO:0000305};	B8LLA5_PICSI SubName: Full=Uncharacterized protein {ECO:0000313|EMBL:ABR16435.1};	At4g31940	GO:0016021,integral component of membrane; GO:0016711,flavonoid 3'-monooxygenase activity; GO:0020037,heme binding; GO:0005506,iron ion binding; GO:0009813,flavonoid biosynthetic process; GO:0003674,molecular_function; GO:0003824,catalytic activity; GO:0004497,monooxygenase activity; GO:0016491,oxidoreductase activity; GO:0016705,oxidoreductase activity, acting on paired donors, with incorporatio…	PF00067.22:Cytochrome P450	--	--	--
Lk12279	30.63	27.07	30	0.34	0.72	0.29	-5.71645	4.81177e-89	4.95562e-87	down	K20285 Rab9 effector protein with kelch motifs | (RefSeq) hypothetical protein (A)	--	acyl-CoA-binding domain-containing protein 4 isoform X1 [Amborella trichopoda]	ACBP4_ARATH RecName: Full=Acyl-CoA-binding domain-containing protein 4; Short=Acyl-CoA binding protein 4;	A0A0D6R3K1_ARACU SubName: Full=Uncharacterized protein {ECO:0000313|EMBL:JAG96450.1};	At1g18610	GO:0005737,cytoplasm; GO:0005829,cytosol; GO:0005634,nucleus; GO:0000062,fatty-acyl-CoA binding; GO:0008289,lipid binding; GO:0006869,lipid transport; GO:0009723,response to ethylene; GO:0009753,response to jasmonic acid; GO:0009416,response to light stimulus; GO:0000166,nucleotide binding; GO:0003674,molecular_function; GO:0005488,binding; GO:0017076,purine nucleotide binding; GO:0030554,adenyl …	PF13418.6:Galactose oxidase, central domain	--	--	--
Lk11367	0	0.05	0.02	115.79	99.16	84.37	12.2221	5.82766e-89	5.98081e-87	up	K05658 ATP-binding cassette, subfamily B (MDR/TAP), member 1 [EC:7.6.2.2] | (RefSeq) ABC transporter B family member 15-like (A)	ko02010: ABC transporters	hypothetical protein CDL15_Pgr022265 [Punica granatum]	MDR_ORYSJ RecName: Full=Putative multidrug resistance protein; AltName: Full=P-glycoprotein;	A0A218WMC3_PUNGR SubName: Full=ABC transporter B family member 15-like isoform X1 {ECO:0000313|RefSeq:XP_031403163.1};	At3g28345	GO:0016021,integral component of membrane; GO:0005524,ATP binding; GO:0042626,ATPase-coupled transmembrane transporter activity; GO:0055085,transmembrane transport; GO:0000166,nucleotide binding; GO:0003674,molecular_function; GO:0005488,binding; GO:0017076,purine nucleotide binding; GO:0030554,adenyl nucleotide binding; GO:0032553,ribonucleotide binding; GO:0032555,purine ribonucleotide binding;…	PF00664.23:ABC transporter transmembrane region	--	--	--
Lk29081	53.21	41.88	46.13	0.41	0.22	0.83	-6.33404	6.50092e-89	6.64844e-87	down	--	--	PREDICTED: VAN3-binding protein [Malus domestica]	VAB_ARATH RecName: Full=VAN3-binding protein {ECO:0000303|PubMed:19363154}; AltName: Full=Protein FORKED 1;	A0A498I4N2_MALDO SubName: Full=Uncharacterized protein {ECO:0000313|EMBL:RXH78180.1};	At3g22810	GO:0009734,auxin-activated signaling pathway; GO:0010305,leaf vascular tissue pattern formation; GO:0010087,phloem or xylem histogenesis; GO:0009733,response to auxin; GO:0007154,cell communication; GO:0007165,signal transduction; GO:0008150,biological_process; GO:0009719,response to endogenous stimulus; GO:0009725,response to hormone; GO:0009755,hormone-mediated signaling pathway; GO:0009987,cel…	PF05703.11:Auxin canalisation	--	--	--
Lk28884	2.06	1.33	1.82	26.71	32.01	24.53	4.27283	7.30479e-89	7.44452e-87	up	K00695 sucrose synthase [EC:2.4.1.13] | (GenBank) sucrose synthase (A)	ko00500: Starch and sucrose metabolism; ko01100: Metabolic pathways; ko01110: Biosynthesis of secondary metabolites	NBS/LRR, partial [Pinus taeda]	ROQ1_NICBE RecName: Full=Disease resistance protein Roq1 {ECO:0000305}; AltName: Full=NAD(+) hydrolase RPV1; EC=3.2.2.6 {ECO:0000305|PubMed:31439792}; AltName: Full=Recognition of XopQ 1 protein {ECO:0000303|PubMed:28891100};	Q8L8J5_PINTA SubName: Full=NBS/LRR {ECO:0000313|EMBL:AAM28909.1}; Flags: Fragment;	At5g36930	GO:0043531,ADP binding; GO:0050135,NAD(P)+ nucleosidase activity; GO:0061809,NAD+ nucleotidase, cyclic ADP-ribose generating; GO:0006952,defense response; GO:0007165,signal transduction; GO:0000166,nucleotide binding; GO:0003674,molecular_function; GO:0005488,binding; GO:0017076,purine nucleotide binding; GO:0030554,adenyl nucleotide binding; GO:0032553,ribonucleotide binding; GO:0032555,purine r…	PF13855.6:Leucine rich repeat	--	--	--
Lk11330	10.47	9.05	10.27	110.05	146.11	121.49	3.94359	1.01753e-88	1.03339e-86	up	K11251 histone H2A | (RefSeq) uncharacterized protein LOC100784431 (A)	--	unknown [Picea sitchensis]	H2A2_MEDTR RecName: Full=Probable histone H2A.2;	A9P1T9_PICSI RecName: Full=Histone H2A {ECO:0000256|RuleBase:RU003767};	At5g59870	GO:0000786,nucleosome; GO:0005634,nucleus; GO:0003677,DNA binding; GO:0046982,protein heterodimerization activity; GO:0003674,molecular_function; GO:0003676,nucleic acid binding; GO:0005488,binding; GO:0097159,organic cyclic compound binding; GO:1901363,heterocyclic compound binding; GO:0005515,protein binding; GO:0046983,protein dimerization activity; GO:0000785,chromatin; GO:0005575,cellular_co…	PF16211.5:C-terminus of histone H2A	--	--	--
Lk19869	0.42	1.89	1.21	108.13	136.51	107.29	6.93263	1.25393e-88	1.26907e-86	up	--	--	disease resistance gene [Pinus sylvestris]	--	Q676U0_PINSY SubName: Full=Disease resistance protein {ECO:0000313|EMBL:AAR36911.1};	At1g52140	--	PF05553.11:Cotton fibre expressed protein	--	--	--
Lk27827	13.64	16.98	20.4	196.16	251.65	247.92	4.05111	1.95341e-88	1.97018e-86	up	K09286 EREBP-like factor | (RefSeq) ethylene-responsive transcription factor ERF060 (A)	--	transcription factor 2 [Pinus densata]	ERF61_ARATH RecName: Full=Ethylene-responsive transcription factor ERF061;	J7H347_9SPER SubName: Full=Transcription factor 2 {ECO:0000313|EMBL:AFP90295.1};	At1g64380	GO:0005634,nucleus; GO:0003677,DNA binding; GO:0003700,DNA-binding transcription factor activity; GO:0009873,ethylene-activated signaling pathway; GO:0010200,response to chitin; GO:0003674,molecular_function; GO:0003676,nucleic acid binding; GO:0005488,binding; GO:0097159,organic cyclic compound binding; GO:1901363,heterocyclic compound binding; GO:0140110,transcription regulator activity; GO:000…	--	--	--	--
Lk18815	0.62	2.45	1.16	91.57	82.99	79.93	6.20187	3.40369e-88	3.42112e-86	up	--	--	--	--	--	--	--	--	--	--	--
Lk33239	0.19	0.12	0.07	128.5	214.1	129.17	10.5464	3.43958e-88	3.44535e-86	up	K25108 licheninase [EC:3.2.1.73] | (RefSeq) glucan endo-1,3-beta-glucosidase-like (A)	--	Os09g0533200, partial [Oryza sativa Japonica Group]	E13C_MUSAC RecName: Full=Glucan endo-1,3-beta-glucosidase {ECO:0000305}; EC=3.2.1.39 {ECO:0000269|PubMed:10672030}; AltName: Full=Beta-1,3-glucanase {ECO:0000303|PubMed:10672030}; AltName: Allergen=Mus a 5 {ECO:0000305}; Flags: Precursor;	A0A0C9QR68_9SPER SubName: Full=TSA: Wollemia nobilis Ref_Wollemi_Transcript_13132_1327 transcribed RNA sequence {ECO:0000313|EMBL:JAG87240.1};	At2g05790	GO:0042973,glucan endo-1,3-beta-D-glucosidase activity; GO:0005975,carbohydrate metabolic process; GO:0003674,molecular_function; GO:0003824,catalytic activity; GO:0004553,hydrolase activity, hydrolyzing O-glycosyl compounds; GO:0008422,beta-glucosidase activity; GO:0015926,glucosidase activity; GO:0016787,hydrolase activity; GO:0016798,hydrolase activity, acting on glycosyl bonds; GO:0008150,bio…	PF00332.18:Glycosyl hydrolases family 17	--	--	--
Lk18224	47.73	49.48	54.38	305.86	323.59	254.31	2.81909	4.18585e-88	4.17857e-86	up	K17609 nucleoredoxin [EC:1.8.1.8] | (RefSeq) probable nucleoredoxin 1 (A)	--	unknown [Picea sitchensis]	NRX1_ARATH RecName: Full=Probable nucleoredoxin 1; Short=AtNrx1; EC=1.8.1.8;	A9NXQ2_PICSI SubName: Full=Uncharacterized protein {ECO:0000313|EMBL:ABK25413.1};	At1g60420	GO:0005829,cytosol; GO:0005634,nucleus; GO:0047134,protein-disulfide reductase activity; GO:0009860,pollen tube growth; GO:0010183,pollen tube guidance; GO:0080092,regulation of pollen tube growth; GO:0046686,response to cadmium ion; GO:0003674,molecular_function; GO:0003824,catalytic activity; GO:0015036,disulfide oxidoreductase activity; GO:0016491,oxidoreductase activity; GO:0016651,oxidoreduc…	PF13905.6:Thioredoxin-like	--	--	--
Lk05915	0.42	1.01	0.6	44.09	31.22	45.74	6.18396	5.90236e-88	5.87204e-86	up	K11820 N-hydroxythioamide S-beta-glucosyltransferase [EC:2.4.1.195] | (RefSeq) UDP-glycosyltransferase 74B1 (A)	ko00380: Tryptophan metabolism; ko00966: Glucosinolate biosynthesis; ko01100: Metabolic pathways; ko01110: Biosynthesis of secondary metabolites; ko01210: 2-Oxocarboxylic acid metabolism	unknown [Picea sitchensis]	U74E2_ARATH RecName: Full=UDP-glycosyltransferase 74E2; EC=2.4.1.- {ECO:0000269|PubMed:20798329};	B8LN75_PICSI RecName: Full=Glycosyltransferase {ECO:0000256|RuleBase:RU362057}; EC=2.4.1.- {ECO:0000256|RuleBase:RU362057};	At1g05680	GO:0052638,indole-3-butyrate beta-glucosyltransferase activity; GO:0080043,quercetin 3-O-glucosyltransferase activity; GO:0080044,quercetin 7-O-glucosyltransferase activity; GO:0035251,UDP-glucosyltransferase activity; GO:0071475,cellular hyperosmotic salinity response; GO:0071215,cellular response to abscisic acid stimulus; GO:0070301,cellular response to hydrogen peroxide; GO:0042631,cellular r…	PF00201.18:UDP-glucoronosyl and UDP-glucosyl transferase	--	--	--
Lk31906	0.12	0.4	0.25	15.54	15.99	15.86	6.23327	6.60343e-88	6.54724e-86	up	K12462 Rho GDP-dissociation inhibitor | (RefSeq) rho GDP-dissociation inhibitor 1-like isoform X1 (A)	--	hypothetical protein AXG93_412s1110 [Marchantia polymorpha subsp. ruderalis]	GDIR_ARATH RecName: Full=Rho GDP-dissociation inhibitor 1; Short=AtRhoGDI1; Short=Rho GDI-1;	A0A176VPH7_MARPO SubName: Full=Uncharacterized protein {ECO:0000313|EMBL:OAE22222.1};	At1g12070	GO:0005829,cytosol; GO:0016020,membrane; GO:0005096,GTPase activator activity; GO:0005094,Rho GDP-dissociation inhibitor activity; GO:0009932,cell tip growth; GO:0043547,positive regulation of GTPase activity; GO:0007266,Rho protein signal transduction; GO:0010053,root epidermal cell differentiation; GO:0003674,molecular_function; GO:0008047,enzyme activator activity; GO:0030234,enzyme regulator …	PF14291.6:Domain of unknown function (DUF4371)	--	--	--
novel.4312	0.84	0.39	0.48	190.13	78.94	243.97	8.48533	8.09858e-88	8.00254e-86	up	--	--	unknown [Picea sitchensis]	DIRL1_ARATH RecName: Full=Putative lipid-transfer protein DIR1; AltName: Full=Protein DEFECTIVE IN INDUCED RESISTANCE 1; Flags: Precursor;	A9NRC3_PICSI RecName: Full=AAI domain-containing protein {ECO:0000259|SMART:SM00499};	At5g55450	GO:0048046,apoplast; GO:0005783,endoplasmic reticulum; GO:0009506,plasmodesma; GO:0099503,secretory vesicle; GO:0005504,fatty acid binding; GO:0043621,protein self-association; GO:0008270,zinc ion binding; GO:0006869,lipid transport; GO:0009627,systemic acquired resistance; GO:0009862,systemic acquired resistance, salicylic acid mediated signaling pathway; GO:0003674,molecular_function; GO:000548…	PF14368.6:Probable lipid transfer	--	--	--
Lk09685	4.17	4	2.93	56.07	77.34	63.24	4.42771	1.20996e-87	1.19159e-85	up	K00430 peroxidase [EC:1.11.1.7] | (RefSeq) peroxidase 73-like (A)	ko00940: Phenylpropanoid biosynthesis; ko01100: Metabolic pathways; ko01110: Biosynthesis of secondary metabolites	unknown [Picea sitchensis]	PER51_ARATH RecName: Full=Peroxidase 51; Short=Atperox P51; EC=1.11.1.7; AltName: Full=ATP37; Flags: Precursor;	A9NMN9_PICSI RecName: Full=Peroxidase {ECO:0000256|ARBA:ARBA00012313, ECO:0000256|RuleBase:RU362060}; EC=1.11.1.7 {ECO:0000256|ARBA:ARBA00012313, ECO:0000256|RuleBase:RU362060};	At4g37530	GO:0005576,extracellular region; GO:0020037,heme binding; GO:0046872,metal ion binding; GO:0004601,peroxidase activity; GO:0042744,hydrogen peroxide catabolic process; GO:0006979,response to oxidative stress; GO:0003674,molecular_function; GO:0005488,binding; GO:0046906,tetrapyrrole binding; GO:0097159,organic cyclic compound binding; GO:1901363,heterocyclic compound binding; GO:0043167,ion bindi…	PF00141.23:Peroxidase	--	--	--
Lk34515	6.11	5.22	5.24	28.99	24.79	27.49	2.5626	1.24738e-87	1.22432e-85	up	K19691 osomolarity two-component system, sensor histidine kinase NIK1 [EC:2.7.13.3] | (RefSeq) SHPK2; sensory histidine protein kinase (A)	--	hypothetical protein PHYPA_002262 [Physcomitrella patens]	ORR41_ORYSJ RecName: Full=Two-component response regulator ORR41 {ECO:0000305}; AltName: Full=OsRRA14 {ECO:0000303|PubMed:16891544};	A0A2K1L0B9_PHYPA SubName: Full=Uncharacterized protein {ECO:0000313|EMBL:PNR59471.1, ECO:0000313|EnsemblPlants:Pp3c2_5400V3.1};	YHR206w_2	GO:0009736,cytokinin-activated signaling pathway; GO:0000160,phosphorelay signal transduction system; GO:0007154,cell communication; GO:0007165,signal transduction; GO:0008150,biological_process; GO:0009719,response to endogenous stimulus; GO:0009725,response to hormone; GO:0009735,response to cytokinin; GO:0009755,hormone-mediated signaling pathway; GO:0009987,cellular process; GO:0010033,respon…	PF00072.24:Response regulator receiver domain	Others	TR	Others
Lk30313	27.42	23.34	28.19	141.65	131.72	119.27	2.58563	1.39595e-87	1.36555e-85	up	--	--	unknown [Picea sitchensis]	AEL1_ARATH RecName: Full=Protein AE7-like 1 {ECO:0000303|PubMed:23104832}; AltName: Full=MIP18 family protein At3g50845 {ECO:0000305};	A9NT61_PICSI RecName: Full=FeS_assembly_P domain-containing protein {ECO:0000259|Pfam:PF01883};	At1g68310	GO:0016226,iron-sulfur cluster assembly; GO:0106035,protein maturation by [4Fe-4S] cluster transfer; GO:0006790,sulfur compound metabolic process; GO:0008150,biological_process; GO:0008152,metabolic process; GO:0009987,cellular process; GO:0016043,cellular component organization; GO:0022607,cellular component assembly; GO:0031163,metallo-sulfur cluster assembly; GO:0044085,cellular component biog…	PF01883.19:Iron-sulfur cluster assembly protein	--	--	--
Lk21153	48.31	55.79	54.17	4.57	4.09	5.73	-3.18863	1.77692e-87	1.73244e-85	down	K00511 squalene monooxygenase [EC:1.14.14.17] | (RefSeq) squalene monooxygenase isoform X1 (A)	ko00100: Steroid biosynthesis; ko00909: Sesquiterpenoid and triterpenoid biosynthesis; ko01100: Metabolic pathways; ko01110: Biosynthesis of secondary metabolites	unknown [Picea sitchensis]	SQE1_PANGI RecName: Full=Squalene monooxygenase SE1 {ECO:0000303|Ref.1}; EC=1.14.14.17 {ECO:0000250|UniProtKB:Q9SM02}; AltName: Full=Squalene epoxidase 1 {ECO:0000303|PubMed:19857882, ECO:0000303|PubMed:29509695, ECO:0000303|Ref.1, ECO:0000303|Ref.2}; Short=PgSQE1 {ECO:0000303|PubMed:19857882, ECO:0000303|PubMed:29509695}; Short=SE {ECO:0000303|Ref.1, ECO:0000303|Ref.2}; Short=SE1 {ECO:0000303|Pu…	A9NW92_PICSI RecName: Full=Squalene monooxygenase {ECO:0000256|ARBA:ARBA00012312, ECO:0000256|RuleBase:RU367121}; EC=1.14.14.17 {ECO:0000256|ARBA:ARBA00012312, ECO:0000256|RuleBase:RU367121};	At1g58440	GO:0005789,endoplasmic reticulum membrane; GO:0016021,integral component of membrane; GO:0050660,flavin adenine dinucleotide binding; GO:0004506,squalene monooxygenase activity; GO:0009723,response to ethylene; GO:0042542,response to hydrogen peroxide; GO:0009753,response to jasmonic acid; GO:0010038,response to metal ion; GO:0002238,response to molecule of fungal origin; GO:0071731,response to n…	PF08491.10:Squalene epoxidase	--	--	--
Lk15389	6.18	7.05	7.52	108.99	120.96	85.36	4.20339	2.57435e-87	2.50157e-85	up	--	--	unknown [Picea sitchensis]	DEF2_PINSY RecName: Full=Defensin-2; Flags: Precursor;	A9NK55_PICSI RecName: Full=Knot1 domain-containing protein {ECO:0000259|SMART:SM00505};	At2g02120	GO:0005576,extracellular region; GO:0050832,defense response to fungus; GO:0031640,killing of cells of other organism; GO:0006950,response to stress; GO:0006952,defense response; GO:0008150,biological_process; GO:0009605,response to external stimulus; GO:0009607,response to biotic stimulus; GO:0009620,response to fungus; GO:0043207,response to external biotic stimulus; GO:0044419,biological proce…	PF00304.20:Gamma-thionin family	--	--	--
Lk34175	20.23	20.75	21.75	0.13	0.11	0.05	-7.46257	3.0001e-87	2.90563e-85	down	--	--	hypothetical protein PHYPA_004147 [Physcomitrella patens]	--	A0A2K1KTP1_PHYPA RecName: Full=5-amino-6-(D-ribitylamino)uracil--L-tyrosine 4-hydroxyphenyl transferase {ECO:0000256|ARBA:ARBA00019002}; EC=2.5.1.147 {ECO:0000256|ARBA:ARBA00012289}; EC=4.3.1.32 {ECO:0000256|ARBA:ARBA00012126}; AltName: Full=7,8-didemethyl-8-hydroxy-5-deazariboflavin synthase {ECO:0000256|ARBA:ARBA00019245}; AltName: Full=FO synthase {ECO:0000256|ARBA:ARBA00022220};	--	GO:0051539,4 iron, 4 sulfur cluster binding; GO:0044689,7,8-didemethyl-8-hydroxy-5-deazariboflavin synthase activity; GO:0046872,metal ion binding; GO:0003674,molecular_function; GO:0005488,binding; GO:0051536,iron-sulfur cluster binding; GO:0051540,metal cluster binding; GO:0003824,catalytic activity; GO:0016740,transferase activity; GO:0016765,transferase activity, transferring alkyl or aryl (o…	PF04055.21:Radical SAM superfamily	--	--	--
Lk33698	1.34	0.81	1.24	74.95	87.15	48.25	6.22468	4.01904e-87	3.87963e-85	up	K02183 calmodulin | (RefSeq) LOW QUALITY PROTEIN: probable calcium-binding protein CML10 (A)	ko04016: MAPK signaling pathway - plant; ko04070: Phosphatidylinositol signaling system; ko04626: Plant-pathogen interaction	unknown [Picea sitchensis]	CP1_ARATH RecName: Full=Calcium-binding protein CP1; AltName: Full=NaCl-inducible Ca2+-binding protein {ECO:0000303|PubMed:9678579}; Short=AtCP1 {ECO:0000303|PubMed:9678579};	A9NZM5_PICSI SubName: Full=Uncharacterized protein {ECO:0000313|EMBL:ABK26086.1};	At5g49480	GO:0005829,cytosol; GO:0009536,plastid; GO:0005509,calcium ion binding; GO:0042538,hyperosmotic salinity response; GO:0003674,molecular_function; GO:0005488,binding; GO:0043167,ion binding; GO:0043169,cation binding; GO:0046872,metal ion binding; GO:0006950,response to stress; GO:0006970,response to osmotic stress; GO:0006972,hyperosmotic response; GO:0008150,biological_process; GO:0009628,respon…	PF00036.32:EF hand	--	--	--
Lk11061	44.82	60.73	58.13	2.01	0.95	1.53	-4.93254	5.94067e-87	5.71574e-85	down	K20628 expansin | (RefSeq) hypothetical protein (A)	--	unknown [Picea sitchensis]	EXP10_ARATH RecName: Full=Expansin-A10; Short=AtEXPA10; AltName: Full=Alpha-expansin-10; Short=At-EXP10; Short=AtEx10; AltName: Full=Ath-ExpAlpha-1.1; Flags: Precursor;	B8LRW4_PICSI RecName: Full=Expansin {ECO:0000256|RuleBase:RU365023};	At1g26770	GO:0005618,cell wall; GO:0005576,extracellular region; GO:0016020,membrane; GO:0009664,plant-type cell wall organization; GO:0008150,biological_process; GO:0009987,cellular process; GO:0016043,cellular component organization; GO:0045229,external encapsulating structure organization; GO:0071554,cell wall organization or biogenesis; GO:0071555,cell wall organization; GO:0071669,plant-type cell wall…	PF01357.21:Pollen allergen	--	--	--
Lk33309	0.1	0.05	0.06	23.4	20.91	16.46	8.48353	1.02978e-86	9.87543e-85	up	K13416 brassinosteroid insensitive 1-associated receptor kinase 1 [EC:2.7.10.1 2.7.11.1] | (RefSeq) BRASSINOSTEROID INSENSITIVE 1-associated receptor kinase 1-like isoform X1 (A)	ko04016: MAPK signaling pathway - plant; ko04075: Plant hormone signal transduction; ko04626: Plant-pathogen interaction	receptor-like kinase [Marchantia polymorpha]	IRK_ARATH RecName: Full=Probable LRR receptor-like serine/threonine-protein kinase IRK {ECO:0000305}; EC=2.7.11.1 {ECO:0000305}; AltName: Full=Inflorescence and root apices receptor-like kinase {ECO:0000303|Ref.1}; Flags: Precursor;	A0A176WBM7_MARPO RecName: Full=Protein kinase domain-containing protein {ECO:0000259|PROSITE:PS50011};	At3g56370	GO:0016021,integral component of membrane; GO:0005886,plasma membrane; GO:0005524,ATP binding; GO:0106310,protein serine kinase activity; GO:0106311,protein threonine kinase activity; GO:0051302,regulation of cell division; GO:0048364,root development; GO:0000166,nucleotide binding; GO:0003674,molecular_function; GO:0005488,binding; GO:0017076,purine nucleotide binding; GO:0030554,adenyl nucleoti…	PF00069.25:Protein kinase domain	--	--	--
Lk28046	2.01	2.53	2.49	38.96	58.07	41.66	4.58643	1.87515e-86	1.79236e-84	up	K00924 kinase [EC:2.7.1.-] | (RefSeq) receptor protein kinase CLAVATA1-like (A)	--	unknown [Picea sitchensis]	TMKL1_ARATH RecName: Full=Putative kinase-like protein TMKL1; Flags: Precursor;	B8LP80_PICSI RecName: Full=Protein kinase domain-containing protein {ECO:0000259|PROSITE:PS50011};	At3g24660	GO:0016021,integral component of membrane; GO:0005886,plasma membrane; GO:0009506,plasmodesma; GO:0005524,ATP binding; GO:0004672,protein kinase activity; GO:0000166,nucleotide binding; GO:0003674,molecular_function; GO:0005488,binding; GO:0017076,purine nucleotide binding; GO:0030554,adenyl nucleotide binding; GO:0032553,ribonucleotide binding; GO:0032555,purine ribonucleotide binding; GO:003255…	PF12799.7:Leucine Rich repeats (2 copies)	--	--	--
Lk13190	5.68	4.02	3.75	59.04	47.55	57.26	3.8721	2.11933e-86	2.01916e-84	up	K08695 anthocyanidin reductase [EC:1.3.1.77] | (RefSeq) anthocyanidin reductase ((2S)-flavan-3-ol-forming) (A)	ko00941: Flavonoid biosynthesis; ko01100: Metabolic pathways; ko01110: Biosynthesis of secondary metabolites	unknown [Picea sitchensis]	ANR_GINBI RecName: Full=Putative anthocyanidin reductase {ECO:0000303|PubMed:16399014}; Short=GbANR {ECO:0000303|PubMed:16399014}; EC=1.3.1.- {ECO:0000250|UniProtKB:Q5FB34};	D5ADN9_PICSI RecName: Full=Epimerase domain-containing protein {ECO:0000259|Pfam:PF01370};	At5g42800	GO:0016491,oxidoreductase activity; GO:0009813,flavonoid biosynthetic process; GO:0003674,molecular_function; GO:0003824,catalytic activity; GO:0008150,biological_process; GO:0008152,metabolic process; GO:0009058,biosynthetic process; GO:0009812,flavonoid metabolic process; GO:0071704,organic substance metabolic process; GO:1901576,organic substance biosynthetic process	PF01370.21:NAD dependent epimerase/dehydratase family	--	--	--
Lk39469	0.44	0.6	0.82	71.42	71.81	131.98	7.4929	2.92932e-86	2.78181e-84	up	K00799 glutathione S-transferase [EC:2.5.1.18] | (RefSeq) glutathione S-transferase U17-like (A)	ko00480: Glutathione metabolism; ko01100: Metabolic pathways	unknown [Picea sitchensis]	GSTUG_ARATH RecName: Full=Glutathione S-transferase U16; Short=AtGSTU16; EC=2.5.1.18; AltName: Full=GST class-tau member 16;	D5AB46_PICSI SubName: Full=Uncharacterized protein {ECO:0000313|EMBL:ADE76765.1};	At1g59700	GO:0005737,cytoplasm; GO:0005829,cytosol; GO:0005634,nucleus; GO:0004364,glutathione transferase activity; GO:0006749,glutathione metabolic process; GO:0009407,toxin catabolic process; GO:0003674,molecular_function; GO:0003824,catalytic activity; GO:0016740,transferase activity; GO:0016765,transferase activity, transferring alkyl or aryl (other than methyl) groups; GO:0006518,peptide metabolic pr…	PF02798.20:Glutathione S-transferase, N-terminal domain	--	--	--
Lk31455	1.1	0.95	1.05	36.06	24.14	28.07	5.09378	3.8934e-86	3.68537e-84	up	K00679 phospholipid:diacylglycerol acyltransferase [EC:2.3.1.158] | (RefSeq) hypothetical protein (A)	ko00561: Glycerolipid metabolism; ko01100: Metabolic pathways	PREDICTED: GDSL esterase/lipase At5g55050-like [Nelumbo nucifera]	GDL87_ARATH RecName: Full=GDSL esterase/lipase At5g55050; EC=3.1.1.-; AltName: Full=Extracellular lipase At5g55050; Flags: Precursor;	A0A0C9RI38_9SPER SubName: Full=TSA: Wollemia nobilis Ref_Wollemi_Transcript_18910_1268 transcribed RNA sequence {ECO:0000313|EMBL:JAG86136.1};	At5g55050	GO:0005576,extracellular region; GO:0009536,plastid; GO:0016298,lipase activity; GO:0016042,lipid catabolic process; GO:0003674,molecular_function; GO:0003824,catalytic activity; GO:0016787,hydrolase activity; GO:0016788,hydrolase activity, acting on ester bonds; GO:0006629,lipid metabolic process; GO:0008150,biological_process; GO:0008152,metabolic process; GO:0009056,catabolic process; GO:00442…	PF00657.22:GDSL-like Lipase/Acylhydrolase	--	--	--
Lk25918	2	1.51	1.38	26.38	30.62	24.82	4.34288	4.27173e-86	4.03044e-84	up	K19882 O-palmitoleoyl-L-serine hydrolase [EC:3.1.1.98] | (RefSeq) pectin acetylesterase 8-like isoform X1 (A)	--	unknown [Picea sitchensis]	PAE8_ARATH RecName: Full=Pectin acetylesterase 8 {ECO:0000303|PubMed:25115560}; EC=3.1.1.- {ECO:0000305}; Flags: Precursor;	D5ACV4_PICSI RecName: Full=Pectin acetylesterase {ECO:0000256|RuleBase:RU363114}; EC=3.1.1.- {ECO:0000256|RuleBase:RU363114};	At5g23870	GO:0005576,extracellular region; GO:0009505,plant-type cell wall; GO:0052793,pectin acetylesterase activity; GO:0071555,cell wall organization; GO:0003674,molecular_function; GO:0003824,catalytic activity; GO:0016787,hydrolase activity; GO:0016788,hydrolase activity, acting on ester bonds; GO:0052689,carboxylic ester hydrolase activity; GO:0008150,biological_process; GO:0009987,cellular process; …	PF03283.13:Pectinacetylesterase	--	--	--
Lk31494	5.97	8.07	7.67	47.19	45.37	43.7	2.92515	1.0413e-85	9.79323e-84	up	K12489 Arf-GAP with coiled-coil, ANK repeat and PH domain-containing protein | (RefSeq) ADP-ribosylation factor GTPase-activating protein AGD3 (A)	ko04144: Endocytosis	Protein kinase domain [Macleaya cordata]	CRN_ARATH RecName: Full=Inactive leucine-rich repeat receptor-like protein kinase CORYNE {ECO:0000303|PubMed:18381924}; AltName: Full=Protein SUPPRESSOR OF OVEREXPRESSION OF LLP1 2 {ECO:0000303|PubMed:12932329}; Flags: Precursor;	A0A200QGR1_9MAGN SubName: Full=Protein kinase domain {ECO:0000313|EMBL:OVA09669.1};	At5g13290	GO:0005789,endoplasmic reticulum membrane; GO:0016021,integral component of membrane; GO:0005886,plasma membrane; GO:0005524,ATP binding; GO:0001653,peptide receptor activity; GO:0033612,receptor serine/threonine kinase binding; GO:0005102,signaling receptor binding; GO:0004675,transmembrane receptor protein serine/threonine kinase activity; GO:0042742,defense response to bacterium; GO:0002229,de…	PF00069.25:Protein kinase domain	--	--	--
Lk34029	9.38	7.96	6.86	76.56	59.79	77.66	3.41112	1.06193e-85	9.95521e-84	up	--	--	unknown [Picea sitchensis]	--	D5A926_PICSI SubName: Full=Uncharacterized protein {ECO:0000313|EMBL:ADE76045.1};	At3g19990	--	PF13181.6:Tetratricopeptide repeat	--	--	--
Lk29324	5.14	5.66	6.35	43.51	56.62	52.23	3.43221	1.12544e-85	1.05169e-83	up	K14611 solute carrier family 23 (nucleobase transporter), member 1 | (RefSeq) nucleobase-ascorbate transporter 6 (A)	--	unknown [Picea sitchensis]	NAT2_ARATH RecName: Full=Nucleobase-ascorbate transporter 2; Short=AtNAT2;	A0A0C9RMM7_9SPER SubName: Full=TSA: Wollemia nobilis Ref_Wollemi_Transcript_10547_2023 transcribed RNA sequence {ECO:0000313|EMBL:JAG87971.1};	At2g34190	GO:0016021,integral component of membrane; GO:0022857,transmembrane transporter activity; GO:0003674,molecular_function; GO:0005215,transporter activity; GO:0005575,cellular_component; GO:0016020,membrane; GO:0031224,intrinsic component of membrane; GO:0110165,cellular anatomical entity	PF00860.20:Permease family	--	--	--
Lk35562	24.42	30.03	27.35	0.36	0.23	0.29	-6.27083	1.15423e-85	1.07516e-83	down	K03029 26S proteasome regulatory subunit N10 | (RefSeq) 26S proteasome non-ATPase regulatory subunit 4 homolog (A)	ko03050: Proteasome	hypothetical protein PRUPE_7G171300 [Prunus persica]	APSR1_ARATH RecName: Full=Protein ALTERED PHOSPHATE STARVATION RESPONSE 1 {ECO:0000303|PubMed:23498857};	A0A6J5VFH7_PRUAR SubName: Full=Uncharacterized protein {ECO:0000313|EMBL:CAB4287829.1};	At3g60320	GO:0005634,nucleus; GO:0005575,cellular_component; GO:0005622,intracellular anatomical structure; GO:0043226,organelle; GO:0043227,membrane-bounded organelle; GO:0043229,intracellular organelle; GO:0043231,intracellular membrane-bounded organelle; GO:0110165,cellular anatomical entity	PF04782.12:Protein of unknown function (DUF632)	--	--	--
Lk32003	0.12	0.08	0.14	26.57	29.02	26.78	8.17919	1.56312e-85	1.45142e-83	up	K23947 2-oxoglutarate-dependent dioxygenase [EC:1.14.11.-] | (RefSeq) 2-oxoglutarate-dependent dioxygenase DAO (A)	ko00380: Tryptophan metabolism	unknown [Picea sitchensis]	AOP1L_ARATH RecName: Full=Probable 2-oxoglutarate-dependent dioxygenase AOP1.2; EC=1.14.11.-;	A9NW35_PICSI RecName: Full=Fe2OG dioxygenase domain-containing protein {ECO:0000259|PROSITE:PS51471};	At1g52800	GO:0051213,dioxygenase activity; GO:0046872,metal ion binding; GO:0003674,molecular_function; GO:0003824,catalytic activity; GO:0016491,oxidoreductase activity; GO:0005488,binding; GO:0043167,ion binding; GO:0043169,cation binding	PF03171.20:2OG-Fe(II) oxygenase superfamily	--	--	--
novel.13643	2.03	2.95	2.86	51.05	60.46	54.94	4.69043	1.76704e-85	1.63557e-83	up	--	--	--	--	--	--	--	--	--	--	--
Lk38826	6.99	7.29	6.09	55.02	38.94	43.52	3.02038	3.04637e-85	2.81082e-83	up	K01051 pectinesterase [EC:3.1.1.11] | (RefSeq) pectinesterase-like (A)	ko00040: Pentose and glucuronate interconversions; ko01100: Metabolic pathways	unknown [Picea sitchensis]	PME51_ARATH RecName: Full=Probable pectinesterase/pectinesterase inhibitor 51; Includes: RecName: Full=Pectinesterase inhibitor 51; AltName: Full=Pectin methylesterase inhibitor 51; Includes: RecName: Full=Pectinesterase 51; Short=PE 51; EC=3.1.1.11; AltName: Full=Pectin methylesterase 51; Short=AtPME51; Flags: Precursor;	A9NUI7_PICSI RecName: Full=Pectinesterase {ECO:0000256|ARBA:ARBA00013229, ECO:0000256|RuleBase:RU000589}; EC=3.1.1.11 {ECO:0000256|ARBA:ARBA00013229, ECO:0000256|RuleBase:RU000589};	At5g09760	GO:0005618,cell wall; GO:0005576,extracellular region; GO:0045330,aspartyl esterase activity; GO:0030599,pectinesterase activity; GO:0046910,pectinesterase inhibitor activity; GO:0042545,cell wall modification; GO:0045490,pectin catabolic process; GO:0003674,molecular_function; GO:0003824,catalytic activity; GO:0016787,hydrolase activity; GO:0016788,hydrolase activity, acting on ester bonds; GO:0…	PF01095.19:Pectinesterase	--	--	--
Lk19291	25.73	28.2	27.64	1.01	1.66	1.35	-4.05569	3.52336e-85	3.24072e-83	down	K05894 12-oxophytodienoic acid reductase [EC:1.3.1.42] | (RefSeq) putative 12-oxophytodienoate reductase 11 (A)	ko00592: alpha-Linolenic acid metabolism; ko01100: Metabolic pathways; ko01110: Biosynthesis of secondary metabolites	unknown [Picea sitchensis]	OPR1_SOLLC RecName: Full=12-oxophytodienoate reductase 1; EC=1.3.1.42; AltName: Full=12-oxophytodienoate-10,11-reductase 1; Short=OPDA-reductase 1; AltName: Full=LeOPR1;	A9NT17_PICSI RecName: Full=Oxidored_FMN domain-containing protein {ECO:0000259|Pfam:PF00724};	At1g76690	GO:0005737,cytoplasm; GO:0016629,12-oxophytodienoate reductase activity; GO:0010181,FMN binding; GO:0016491,oxidoreductase activity; GO:0006633,fatty acid biosynthetic process; GO:0031408,oxylipin biosynthetic process; GO:0003674,molecular_function; GO:0003824,catalytic activity; GO:0016627,oxidoreductase activity, acting on the CH-CH group of donors; GO:0016628,oxidoreductase activity, acting on…	PF00724.20:NADH:flavin oxidoreductase / NADH oxidase family	--	--	--
Lk19311	0.11	0.36	0.19	24.24	19.07	19.02	6.86822	4.94983e-85	4.53848e-83	up	K22794 flavonol-3-O-glucoside/galactoside glucosyltransferase [EC:2.4.1.239 2.4.1.-] | (RefSeq) anthocyanidin 3-O-glucoside 2''-O-glucosyltransferase-like (A)	ko00944: Flavone and flavonol biosynthesis	unknown [Picea sitchensis]	UGT29_PANGI RecName: Full=UDP-glucosyltransferase 29 {ECO:0000303|PubMed:25769286}; Short=UGTPg29 {ECO:0000303|PubMed:25769286, ECO:0000303|PubMed:29509695}; EC=2.4.1.365 {ECO:0000269|PubMed:25320211, ECO:0000269|PubMed:25769286}; AltName: Full=UDP-glucosyltransferase 94B1 {ECO:0000303|PubMed:25320211}; Short=PgUGT94B1 {ECO:0000303|PubMed:25320211}; AltName: Full=UDP-glucosyltransferase 94Q2 {ECO…	A0A0D6R7K6_ARACU SubName: Full=Uncharacterized protein {ECO:0000313|EMBL:JAG98711.1};	At5g49690	GO:0008194,UDP-glycosyltransferase activity; GO:0002238,response to molecule of fungal origin; GO:0016135,saponin biosynthetic process; GO:0046246,terpene biosynthetic process; GO:0016114,terpenoid biosynthetic process; GO:0003674,molecular_function; GO:0003824,catalytic activity; GO:0016740,transferase activity; GO:0016757,transferase activity, transferring glycosyl groups; GO:0008150,biological…	PF00201.18:UDP-glucoronosyl and UDP-glucosyl transferase	--	--	--
Lk30466	2.74	4.19	3.31	33.16	28.96	30.3	3.44768	5.50125e-85	5.02832e-83	up	K00318 proline dehydrogenase [EC:1.5.5.2] | (RefSeq) proline dehydrogenase 2, mitochondrial-like (A)	ko00330: Arginine and proline metabolism; ko01100: Metabolic pathways; ko01110: Biosynthesis of secondary metabolites	PREDICTED: proline dehydrogenase 2, mitochondrial-like [Nelumbo nucifera]	PROD2_ARATH RecName: Full=Proline dehydrogenase 2, mitochondrial; EC=1.5.5.2; AltName: Full=Osmotic stress-induced proline dehydrogenase; AltName: Full=Proline oxidase; Flags: Precursor;	A0A0C9S838_9SPER RecName: Full=Proline dehydrogenase {ECO:0000256|ARBA:ARBA00012695, ECO:0000256|RuleBase:RU364054}; EC=1.5.5.2 {ECO:0000256|ARBA:ARBA00012695, ECO:0000256|RuleBase:RU364054};	At5g38710	GO:0005739,mitochondrion; GO:0071949,FAD binding; GO:0004657,proline dehydrogenase activity; GO:0006562,proline catabolic process; GO:0010133,proline catabolic process to glutamate; GO:0006970,response to osmotic stress; GO:0009414,response to water deprivation; GO:0000166,nucleotide binding; GO:0003674,molecular_function; GO:0005488,binding; GO:0036094,small molecule binding; GO:0043167,ion bind…	PF01619.18:Proline dehydrogenase	--	--	--
Lk25425	0.28	0.59	0.82	28.02	29.1	22.65	5.83782	9.96046e-85	9.07581e-83	up	K05278 flavonol synthase [EC:1.14.20.6] | (RefSeq) flavonol synthase/flavanone 3-hydroxylase-like (A)	ko00941: Flavonoid biosynthesis; ko01100: Metabolic pathways; ko01110: Biosynthesis of secondary metabolites	unknown [Picea sitchensis]	FLS_PETCR RecName: Full=Flavonol synthase/flavanone 3-hydroxylase; EC=1.14.11.9 {ECO:0000269|PubMed:12782296}; EC=1.14.20.6 {ECO:0000269|PubMed:12782296};	A0A0D6R2X3_ARACU RecName: Full=Fe2OG dioxygenase domain-containing protein {ECO:0000259|PROSITE:PS51471};	At3g21420	GO:0045431,flavonol synthase activity; GO:0031418,L-ascorbic acid binding; GO:0046872,metal ion binding; GO:0045486,naringenin 3-dioxygenase activity; GO:0003674,molecular_function; GO:0003824,catalytic activity; GO:0016491,oxidoreductase activity; GO:0016705,oxidoreductase activity, acting on paired donors, with incorporation or reduction of molecular oxygen; GO:0016706,2-oxoglutarate-dependent …	PF14226.6:non-haem dioxygenase in morphine synthesis N-terminal	--	--	--
Lk38872	79.01	83.18	80.31	17.71	16.64	15.76	-2.00202	1.08575e-84	9.86249e-83	down	K16221 transcription factor TCP21 (protein CCA1 HIKING EXPEDITION) | (RefSeq) transcription factor TCP7-like (A)	ko04712: Circadian rhythm - plant	hypothetical protein 0_17202_02, partial [Pinus radiata]	TCP9_ARATH RecName: Full=Transcription factor TCP9;	H9W0S8_PINTA RecName: Full=TCP domain-containing protein {ECO:0000259|PROSITE:PS51369}; Flags: Fragment;	At2g45680	GO:0005634,nucleus; GO:0003700,DNA-binding transcription factor activity; GO:0043565,sequence-specific DNA binding; GO:0000976,transcription regulatory region sequence-specific DNA binding; GO:1900056,negative regulation of leaf senescence; GO:0008361,regulation of cell size; GO:0006355,regulation of transcription, DNA-templated; GO:0048364,root development; GO:0003674,molecular_function; GO:0140…	PF03634.13:TCP family transcription factor	TCP	TF	TCP
Lk28121	2.32	2.08	2.73	49.36	64.89	44.25	4.75545	1.12209e-84	1.0161e-82	up	K24997 ganglioside-induced differentiation-associated protein 2 | (RefSeq) appr-1-p processing enzyme family protein (A)	--	PREDICTED: ganglioside-induced differentiation-associated protein 2 [Phoenix dactylifera]	--	A0A0C9S831_9SPER SubName: Full=TSA: Wollemia nobilis Ref_Wollemi_Transcript_6287_1253 transcribed RNA sequence {ECO:0000313|EMBL:JAG88662.1};	At3g10210	--	PF13716.6:Divergent CRAL/TRIO domain	--	--	--
Lk32324	0.55	0.34	0.26	14.76	20.71	18.57	5.83925	1.14535e-84	1.03396e-82	up	K11701 helicase required for RNAi-mediated heterochromatin assembly 1 [EC:3.6.4.13] | (RefSeq) helicase required for RNAi-mediated heterochromatin assembly 1-like (A)	--	hypothetical protein SELMODRAFT_115022, partial [Selaginella moellendorffii]	RENT1_ARATH RecName: Full=Regulator of nonsense transcripts 1 homolog; EC=3.6.4.-; AltName: Full=ATP-dependent helicase UPF1;	D8SEC9_SELML SubName: Full=Uncharacterized protein {ECO:0000313|EMBL:EFJ17269.1}; Flags: Fragment;	Hs14786304_1	GO:0005737,cytoplasm; GO:0005829,cytosol; GO:0000932,P-body; GO:0005886,plasma membrane; GO:0009506,plasmodesma; GO:0005524,ATP binding; GO:0003677,DNA binding; GO:0003729,mRNA binding; GO:0003723,RNA binding; GO:0003724,RNA helicase activity; GO:0008270,zinc ion binding; GO:0042742,defense response to bacterium; GO:0009867,jasmonic acid mediated signaling pathway; GO:0048571,long-day photoperiod…	PF13087.6:AAA domain	--	--	--
Lk05680	2.92	5.76	3.72	79.32	87.09	82.08	4.60684	1.17435e-84	1.05688e-82	up	K00799 glutathione S-transferase [EC:2.5.1.18] | (RefSeq) glutathione S-transferase F10-like (A)	ko00480: Glutathione metabolism; ko01100: Metabolic pathways	phi class glutathione S-transferase [Larix kaempferi]	GSTF9_ARATH RecName: Full=Glutathione S-transferase F9 {ECO:0000303|PubMed:12090627}; Short=AtGSTF9 {ECO:0000303|PubMed:12090627}; EC=2.5.1.18 {ECO:0000269|PubMed:12090627, ECO:0000269|PubMed:16538523}; AltName: Full=AtGSTF7 {ECO:0000303|PubMed:12090627}; AltName: Full=GST class-phi member 9 {ECO:0000303|PubMed:12090627, ECO:0000303|PubMed:29732642};	V5L6A7_9SPER RecName: Full=Glutathione transferase {ECO:0000256|ARBA:ARBA00012452}; EC=2.5.1.18 {ECO:0000256|ARBA:ARBA00012452};	At2g30860	GO:0048046,apoplast; GO:0009507,chloroplast; GO:0009570,chloroplast stroma; GO:0005737,cytoplasm; GO:0005829,cytosol; GO:0005777,peroxisome; GO:0005886,plasma membrane; GO:0009506,plasmodesma; GO:0009579,thylakoid; GO:0005773,vacuole; GO:0005507,copper ion binding; GO:0043295,glutathione binding; GO:0004602,glutathione peroxidase activity; GO:0004364,glutathione transferase activity; GO:0006952,d…	PF00043.25:Glutathione S-transferase, C-terminal domain	--	--	--
Lk28544	2.83	2.13	2.19	21.77	19.74	23.19	3.4485	1.18943e-84	1.06717e-82	up	K04683 transcription factor Dp-1 | (RefSeq) transcription factor-like protein DPB (A)	--	unknown [Picea sitchensis]	DPB_ARATH RecName: Full=Transcription factor-like protein DPB; AltName: Full=DP-like protein B; Short=AtDPbB; AltName: Full=E2F dimerization partner protein B;	D5ABL1_PICSI SubName: Full=Uncharacterized protein {ECO:0000313|EMBL:ADE76930.1};	At5g03410_2	GO:0005737,cytoplasm; GO:0005634,nucleus; GO:0005667,transcription regulator complex; GO:0003677,DNA binding; GO:0000981,DNA-binding transcription factor activity, RNA polymerase II-specific; GO:0046982,protein heterodimerization activity; GO:0042023,DNA endoreduplication; GO:0000082,G1/S transition of mitotic cell cycle; GO:0051726,regulation of cell cycle; GO:0006357,regulation of transcription…	PF08781.10:Transcription factor DP	E2F-DP	TF	E2F-DP
Lk34540	17.56	19.3	22.21	238.81	150.86	224.38	3.64282	1.31042e-84	1.17213e-82	up	K01047 secretory phospholipase A2 [EC:3.1.1.4] | (RefSeq) phospholipase A2-alpha isoform X1 (A)	ko00564: Glycerophospholipid metabolism; ko00565: Ether lipid metabolism; ko00590: Arachidonic acid metabolism; ko00591: Linoleic acid metabolism; ko00592: alpha-Linolenic acid metabolism; ko01100: Metabolic pathways; ko01110: Biosynthesis of secondary metabolites	phospholipase A2-alpha isoform X1 [Amborella trichopoda]	PLA22_ORYSJ RecName: Full=Probable phospholipase A2 homolog 2; EC=3.1.1.4; Flags: Precursor;	W1NF82_AMBTC SubName: Full=Uncharacterized protein {ECO:0000313|EMBL:ERM94113.1};	At4g29460	GO:0005576,extracellular region; GO:0005509,calcium ion binding; GO:0047498,calcium-dependent phospholipase A2 activity; GO:0008289,lipid binding; GO:0102567,phospholipase A2 activity (consuming 1,2-dipalmitoylphosphatidylcholine); GO:0102568,phospholipase A2 activity consuming 1,2-dioleoylphosphatidylethanolamine); GO:0005543,phospholipid binding; GO:0050482,arachidonic acid secretion; GO:001604…	PF00068.19:Phospholipase A2	--	--	--
Lk45416	7.73	8.72	9.42	42.81	42.34	42.7	2.57998	1.34927e-84	1.20319e-82	up	K16818 phospholipase A1 [EC:3.1.1.32] | (RefSeq) phospholipase A(1) DAD1, chloroplastic (A)	ko00564: Glycerophospholipid metabolism; ko00592: alpha-Linolenic acid metabolism; ko01100: Metabolic pathways; ko01110: Biosynthesis of secondary metabolites	unknown [Picea sitchensis]	PLA20_ARATH RecName: Full=Phospholipase A1-IIdelta; EC=3.1.1.-;	A9NVK3_PICSI RecName: Full=Phospholipase A1 {ECO:0000256|RuleBase:RU367093}; EC=3.1.1.- {ECO:0000256|RuleBase:RU367093};	At2g42690	GO:0005737,cytoplasm; GO:0005829,cytosol; GO:0008970,phospholipase A1 activity; GO:0071493,cellular response to UV-B; GO:0016042,lipid catabolic process; GO:0009650,UV protection; GO:0003674,molecular_function; GO:0003824,catalytic activity; GO:0004620,phospholipase activity; GO:0016298,lipase activity; GO:0016787,hydrolase activity; GO:0016788,hydrolase activity, acting on ester bonds; GO:005268…	PF01764.25:Lipase (class 3)	--	--	--
Lk01958	1.36	1.02	0.71	44.35	34.88	40.35	5.54307	2.08617e-84	1.85467e-82	up	K00924 kinase [EC:2.7.1.-] | (RefSeq) receptor protein kinase TMK1 (A)	--	predicted protein, partial [Hordeum vulgare subsp. vulgare]	TMK4_ARATH RecName: Full=Receptor-like kinase TMK4 {ECO:0000303|PubMed:23613767}; EC=2.7.11.1 {ECO:0000305}; AltName: Full=BAK1-associating receptor-like kinase 1 {ECO:0000303|PubMed:23921992}; AltName: Full=Leucine-rich repeat receptor-like kinases TMK4 {ECO:0000303|PubMed:23613767}; AltName: Full=Transmembrane kinase 4 {ECO:0000303|PubMed:23613767}; Flags: Precursor;	M7ZI36_TRIUA SubName: Full=Putative receptor protein kinase TMK1 {ECO:0000313|EMBL:EMS59747.1, ECO:0000313|EnsemblPlants:TRIUR3_26231-P1};	At3g23750	GO:0005794,Golgi apparatus; GO:0016021,integral component of membrane; GO:0005886,plasma membrane; GO:0009506,plasmodesma; GO:0005524,ATP binding; GO:0106310,protein serine kinase activity; GO:0106311,protein threonine kinase activity; GO:0000166,nucleotide binding; GO:0003674,molecular_function; GO:0005488,binding; GO:0017076,purine nucleotide binding; GO:0030554,adenyl nucleotide binding; GO:00…	PF00069.25:Protein kinase domain	--	--	--
Lk15435	5.62	4.04	5.23	65.7	80.1	67.45	4.11563	2.74205e-84	2.43037e-82	up	--	--	--	--	--	--	--	--	--	--	--
novel.8077	3.58	7.16	4.42	110.82	120.96	140.73	4.89966	3.69107e-84	3.26164e-82	up	--	--	--	--	--	--	--	--	--	--	--
Lk32306	394.2	422.45	421.55	88.36	67.79	79.5	-2.12568	5.13082e-84	4.51463e-82	down	K00789 S-adenosylmethionine synthetase [EC:2.5.1.6] | (RefSeq) S-adenosylmethionine synthase 1 (A)	ko00270: Cysteine and methionine metabolism; ko01100: Metabolic pathways; ko01110: Biosynthesis of secondary metabolites; ko01230: Biosynthesis of amino acids; ko01240: Biosynthesis of cofactors	S-adenosylmethionine synthase 1 [Pinus pinaster]	METK1_PICSI RecName: Full=S-adenosylmethionine synthase 1; Short=AdoMet synthase 1; EC=2.5.1.6 {ECO:0000250|UniProtKB:Q96551}; AltName: Full=Methionine adenosyltransferase 1; Short=MAT 1;	G3C8Z6_PINPS RecName: Full=S-adenosylmethionine synthase {ECO:0000256|RuleBase:RU000541}; EC=2.5.1.6 {ECO:0000256|RuleBase:RU000541};	At2g36880	GO:0005737,cytoplasm; GO:0005524,ATP binding; GO:0046872,metal ion binding; GO:0004478,methionine adenosyltransferase activity; GO:0006730,one-carbon metabolic process; GO:0006556,S-adenosylmethionine biosynthetic process; GO:0000166,nucleotide binding; GO:0003674,molecular_function; GO:0005488,binding; GO:0017076,purine nucleotide binding; GO:0030554,adenyl nucleotide binding; GO:0032553,ribonuc…	PF02773.16:S-adenosylmethionine synthetase, C-terminal domain	--	--	--
novel.11617	30.08	38.56	31.75	1.52	1.03	1.39	-4.41014	5.13991e-84	4.51463e-82	down	--	--	--	--	--	--	--	--	--	--	--
Lk36454	24.13	18.36	20.91	1.29	1.2	1.53	-3.70715	7.35465e-84	6.4406e-82	down	--	--	--	--	--	--	--	--	C2H2	TF	C2H2
Lk25583	1.3	1.83	1.21	77.49	184.34	146.62	6.84999	1.9463e-83	1.69932e-81	up	K00475 naringenin 3-dioxygenase [EC:1.14.11.9] | (RefSeq) naringenin,2-oxoglutarate 3-dioxygenase-like (A)	ko00941: Flavonoid biosynthesis; ko01100: Metabolic pathways; ko01110: Biosynthesis of secondary metabolites	unknown [Picea sitchensis]	FL3H_MALDO RecName: Full=Naringenin,2-oxoglutarate 3-dioxygenase; EC=1.14.11.9 {ECO:0000250|UniProtKB:Q7XZQ7}; AltName: Full=FHT; AltName: Full=Flavanone-3-hydroxylase; Short=F3H;	A0A481VAE1_PINTA SubName: Full=Flavanone-3-hydroxylase {ECO:0000313|EMBL:QBI90549.1}; EC=1.14.11.9 {ECO:0000313|EMBL:QBI90549.1};	At3g51240	GO:0031418,L-ascorbic acid binding; GO:0046872,metal ion binding; GO:0045486,naringenin 3-dioxygenase activity; GO:0009813,flavonoid biosynthetic process; GO:0003674,molecular_function; GO:0005488,binding; GO:0019842,vitamin binding; GO:0030246,carbohydrate binding; GO:0031406,carboxylic acid binding; GO:0036094,small molecule binding; GO:0043167,ion binding; GO:0043168,anion binding; GO:0043177,…	PF14226.6:non-haem dioxygenase in morphine synthesis N-terminal	--	--	--
Lk45586	34.18	25.86	25.03	0.16	0.23	0.39	-6.50038	2.99758e-83	2.60941e-81	down	K08064 nuclear transcription factor Y, alpha | (RefSeq) nuclear transcription factor Y subunit A-1 (A)	--	NFYA4 [Larix kaempferi]	NFYA7_ARATH RecName: Full=Nuclear transcription factor Y subunit A-7; Short=AtNF-YA-7;	A0A023R6U3_9SPER RecName: Full=Nuclear transcription factor Y subunit {ECO:0000256|RuleBase:RU367155};	At2g34720	GO:0005634,nucleus; GO:0003700,DNA-binding transcription factor activity; GO:0000981,DNA-binding transcription factor activity, RNA polymerase II-specific; GO:0000978,RNA polymerase II cis-regulatory region sequence-specific DNA binding; GO:0045892,negative regulation of transcription, DNA-templated; GO:0006357,regulation of transcription by RNA polymerase II; GO:0003674,molecular_function; GO:01…	PF02045.15:CCAAT-binding transcription factor (CBF-B/NF-YA) subunit B	NF-YA	TF	NF-Y->NF-YA
Lk34055	35.85	32.62	30.35	0.85	1.41	0.78	-4.73651	4.68593e-83	4.06703e-81	down	--	--	uncharacterized protein LOC105170283 [Sesamum indicum]	--	A0A6I9U624_SESIN SubName: Full=uncharacterized protein LOC105170283 {ECO:0000313|RefSeq:XP_011089273.1};	At5g60700	GO:0016021,integral component of membrane; GO:0005575,cellular_component; GO:0016020,membrane; GO:0031224,intrinsic component of membrane; GO:0110165,cellular anatomical entity	PF00535.26:Glycosyl transferase family 2	--	--	--
Lk41495	1.66	1.78	2.01	12.81	11.64	10.94	2.9722	1.23492e-82	1.06865e-80	up	K12121 phytochrome B | (RefSeq) phytochrome 1-like isoform X1 (A)	ko04712: Circadian rhythm - plant	PHYN [Picea abies]	PHY_PICAB RecName: Full=Phytochrome;	T2FEJ1_PICAB RecName: Full=Phytochrome {ECO:0000256|PIRNR:PIRNR000084};	At1g09570	GO:0000155,phosphorelay sensor kinase activity; GO:0009881,photoreceptor activity; GO:0042803,protein homodimerization activity; GO:0009584,detection of visible light; GO:0018298,protein-chromophore linkage; GO:0017006,protein-tetrapyrrole linkage; GO:0009585,red, far-red light phototransduction; GO:0006355,regulation of transcription, DNA-templated; GO:0003674,molecular_function; GO:0003824,cata…	PF00360.20:Phytochrome region	--	--	--
Lk16236	32.86	33.52	33.92	0.02	0.09	0.13	-8.41639	1.30105e-82	1.12255e-80	down	K01897 long-chain acyl-CoA synthetase [EC:6.2.1.3] | (RefSeq) long chain acyl-CoA synthetase 2 (A)	ko00061: Fatty acid biosynthesis; ko00071: Fatty acid degradation; ko01100: Metabolic pathways; ko01212: Fatty acid metabolism; ko04146: Peroxisome	AMP-dependent synthetase/ligase [Macleaya cordata]	LACS4_ARATH RecName: Full=Long chain acyl-CoA synthetase 4; EC=6.2.1.3;	A0A0D6R2F5_ARACU RecName: Full=AMP-binding domain-containing protein {ECO:0000259|Pfam:PF00501};	At4g23850	GO:0005783,endoplasmic reticulum; GO:0005794,Golgi apparatus; GO:0016020,membrane; GO:0005886,plasma membrane; GO:0005524,ATP binding; GO:0004467,long-chain fatty acid-CoA ligase activity; GO:0006631,fatty acid metabolic process; GO:0000166,nucleotide binding; GO:0003674,molecular_function; GO:0005488,binding; GO:0017076,purine nucleotide binding; GO:0030554,adenyl nucleotide binding; GO:0032553,…	PF00501.28:AMP-binding enzyme	--	--	--
Lk18499	4.26	4.63	5.28	40.26	36	49.26	3.41936	1.37352e-82	1.18159e-80	up	K23877 xyloglucan O-acetyltransferase | (RefSeq) protein ALTERED XYLOGLUCAN 4-like (A)	--	unknown [Picea sitchensis]	TBL36_ARATH RecName: Full=Protein trichome birefringence-like 36;	C0PSX7_PICSI RecName: Full=PMR5N domain-containing protein {ECO:0000259|Pfam:PF14416};	At3g54260	GO:0005794,Golgi apparatus; GO:0016021,integral component of membrane; GO:0016413,O-acetyltransferase activity; GO:0003674,molecular_function; GO:0003824,catalytic activity; GO:0008374,O-acyltransferase activity; GO:0016407,acetyltransferase activity; GO:0016740,transferase activity; GO:0016746,transferase activity, transferring acyl groups; GO:0016747,transferase activity, transferring acyl grou…	PF13839.6:GDSL/SGNH-like Acyl-Esterase family found in Pmr5 and Cas1p	--	--	--
Lk01494	0.88	0.57	0.86	14.03	17.9	15.27	4.62572	1.66704e-82	1.42989e-80	up	K01301 N-acetylated-alpha-linked acidic dipeptidase [EC:3.4.17.21] | (RefSeq) probable glutamate carboxypeptidase LAMP1 isoform X1 (A)	--	hypothetical protein PHYPA_028724 [Physcomitrella patens]	LAMP1_ARATH RecName: Full=Probable glutamate carboxypeptidase LAMP1 {ECO:0000305}; EC=3.4.17.21 {ECO:0000305}; AltName: Full=Protein LIKE AMP1 {ECO:0000303|PubMed:25673776};	A0A0C9RJL7_9SPER SubName: Full=TSA: Wollemia nobilis Ref_Wollemi_Transcript_14459_2317 transcribed RNA sequence {ECO:0000313|EMBL:JAG86731.1};	At5g19740	GO:0005783,endoplasmic reticulum; GO:0005789,endoplasmic reticulum membrane; GO:0016021,integral component of membrane; GO:0005773,vacuole; GO:0004180,carboxypeptidase activity; GO:0046872,metal ion binding; GO:0004181,metallocarboxypeptidase activity; GO:0010073,meristem maintenance; GO:0007275,multicellular organism development; GO:0010075,regulation of meristem growth; GO:0003674,molecular_fun…	PF04253.15:Transferrin receptor-like dimerisation domain	--	--	--
Lk06496	0.52	1.06	1.04	42.18	35.93	39.49	5.76553	1.81764e-82	1.55451e-80	up	K15100 solute carrier family 25 (mitochondrial citrate transporter), member 1 | (RefSeq) mitochondrial succinate-fumarate transporter 1-like (A)	--	PREDICTED: mitochondrial succinate-fumarate transporter 1-like [Phoenix dactylifera]	SFC1_ARATH RecName: Full=Mitochondrial succinate-fumarate transporter 1; Short=AtMSFC1;	A0A6I9R725_ELAGV SubName: Full=LOW QUALITY PROTEIN: mitochondrial succinate-fumarate transporter 1-like {ECO:0000313|RefSeq:XP_010920813.1};	At5g01340	GO:0016021,integral component of membrane; GO:0005743,mitochondrial inner membrane; GO:0031966,mitochondrial membrane; GO:0015141,succinate transmembrane transporter activity; GO:0015742,alpha-ketoglutarate transport; GO:0015746,citrate transport; GO:0015741,fumarate transport; GO:0015743,malate transport; GO:0015744,succinate transport; GO:0003674,molecular_function; GO:0005215,transporter activ…	PF00153.27:Mitochondrial carrier protein	--	--	--
Lk40651	54.7	57	53.5	12.67	12.03	12.18	-1.89082	6.63988e-82	5.6621e-80	down	--	--	unknown [Picea sitchensis]	TAUE3_ARATH RecName: Full=Sulfite exporter TauE/SafE family protein 3 {ECO:0000312|EMBL:AEC07746.1};	B8LL03_PICSI SubName: Full=Uncharacterized protein {ECO:0000313|EMBL:ABR16333.1};	At2g25740_1	GO:0031464,Cul4A-RING E3 ubiquitin ligase complex; GO:0016021,integral component of membrane; GO:0016567,protein ubiquitination; GO:0006464,cellular protein modification process; GO:0006807,nitrogen compound metabolic process; GO:0008150,biological_process; GO:0008152,metabolic process; GO:0009987,cellular process; GO:0019538,protein metabolic process; GO:0032446,protein modification by small pro…	PF01925.19:Sulfite exporter TauE/SafE	--	--	--
Lk40806	37.28	38.35	40.91	7.03	5.6	6.47	-2.34057	7.59488e-82	6.45764e-80	down	--	--	unknown [Picea sitchensis]	AHL10_ARATH RecName: Full=AT-hook motif nuclear-localized protein 10 {ECO:0000312|EMBL:FAA00281.1}; AltName: Full=AT-hook protein 1 {ECO:0000312|EMBL:CAA10857.1};	D5AA24_PICSI RecName: Full=AT-hook motif nuclear-localized protein {ECO:0000256|RuleBase:RU367031};	At2g33620	GO:0005829,cytosol; GO:0005634,nucleus; GO:0003680,minor groove of adenine-thymine-rich DNA binding; GO:0000217,DNA secondary structure binding; GO:0003674,molecular_function; GO:0003676,nucleic acid binding; GO:0003677,DNA binding; GO:0005488,binding; GO:0097159,organic cyclic compound binding; GO:1901363,heterocyclic compound binding; GO:0005575,cellular_component; GO:0005622,intracellular anat…	PF03479.15:Plants and Prokaryotes Conserved (PCC) domain	--	--	--
Lk38659	13.94	11.92	15.26	179	119.33	192.61	3.84269	7.69333e-82	6.52238e-80	up	K08235 xyloglucan:xyloglucosyl transferase [EC:2.4.1.207] | (RefSeq) xyloglucan endotransglucosylase/hydrolase protein 9-like (A)	--	unknown [Picea sitchensis]	XTH9_ARATH RecName: Full=Xyloglucan endotransglucosylase/hydrolase protein 9; Short=At-XTH9; Short=XTH-9; EC=2.4.1.207; Flags: Precursor;	A9NNJ5_PICSI RecName: Full=Xyloglucan endotransglucosylase/hydrolase {ECO:0000256|RuleBase:RU361120}; EC=2.4.1.207 {ECO:0000256|RuleBase:RU361120};	At4g03210	GO:0048046,apoplast; GO:0005618,cell wall; GO:0004553,hydrolase activity, hydrolyzing O-glycosyl compounds; GO:0016762,xyloglucan:xyloglucosyl transferase activity; GO:0071555,cell wall organization; GO:0009834,plant-type secondary cell wall biogenesis; GO:0010411,xyloglucan metabolic process; GO:0003674,molecular_function; GO:0003824,catalytic activity; GO:0016787,hydrolase activity; GO:0016798,…	PF00722.21:Glycosyl hydrolases family 16	--	--	--
Lk19130	116.44	131.2	107.82	7.95	9.6	10.72	-3.37449	8.88606e-82	7.5118e-80	down	--	--	unknown [Picea sitchensis]	--	A9NQ66_PICSI SubName: Full=Uncharacterized protein {ECO:0000313|EMBL:ABK22777.1};	At1g56580	--	PF04398.12:Protein of unknown function, DUF538	--	--	--
Lk11108	1.95	1.28	1.33	26.25	32.28	27.83	4.51869	9.49396e-82	8.00256e-80	up	K08900 mitochondrial chaperone BCS1 | (RefSeq) AAA-ATPase At4g30250-like (A)	--	PREDICTED: AAA-ATPase At4g30250-like [Nelumbo nucifera]	AATPD_ARATH RecName: Full=AAA-ATPase At4g25835; EC=3.6.1.- {ECO:0000250|UniProtKB:Q9FLD5}; Flags: Precursor;	A0A0D6R5A9_ARACU RecName: Full=AAA domain-containing protein {ECO:0000259|SMART:SM00382};	At4g30250	GO:0005524,ATP binding; GO:0016887,ATPase activity; GO:0016787,hydrolase activity; GO:0000166,nucleotide binding; GO:0003674,molecular_function; GO:0005488,binding; GO:0017076,purine nucleotide binding; GO:0030554,adenyl nucleotide binding; GO:0032553,ribonucleotide binding; GO:0032555,purine ribonucleotide binding; GO:0032559,adenyl ribonucleotide binding; GO:0035639,purine ribonucleoside tripho…	PF14363.6:Domain associated at C-terminal with AAA	--	--	--
Lk38657	0.22	0	0.16	228.51	168.03	198.29	10.8421	1.08114e-81	9.08688e-80	up	K08235 xyloglucan:xyloglucosyl transferase [EC:2.4.1.207] | (RefSeq) xyloglucan endotransglucosylase/hydrolase protein 9 (A)	--	unknown [Picea sitchensis]	XTH9_ARATH RecName: Full=Xyloglucan endotransglucosylase/hydrolase protein 9; Short=At-XTH9; Short=XTH-9; EC=2.4.1.207; Flags: Precursor;	A9NNJ5_PICSI RecName: Full=Xyloglucan endotransglucosylase/hydrolase {ECO:0000256|RuleBase:RU361120}; EC=2.4.1.207 {ECO:0000256|RuleBase:RU361120};	At4g03210	GO:0048046,apoplast; GO:0005618,cell wall; GO:0004553,hydrolase activity, hydrolyzing O-glycosyl compounds; GO:0016762,xyloglucan:xyloglucosyl transferase activity; GO:0071555,cell wall organization; GO:0009834,plant-type secondary cell wall biogenesis; GO:0010411,xyloglucan metabolic process; GO:0003674,molecular_function; GO:0003824,catalytic activity; GO:0016787,hydrolase activity; GO:0016798,…	PF00722.21:Glycosyl hydrolases family 16	--	--	--
Lk45212	36.58	33.03	37.93	1.47	0.75	1	-4.80694	1.44998e-81	1.2152e-79	down	K00655 1-acyl-sn-glycerol-3-phosphate acyltransferase [EC:2.3.1.51] | (RefSeq) uncharacterized protein LOC105166581 (A)	ko00561: Glycerolipid metabolism; ko00564: Glycerophospholipid metabolism; ko01100: Metabolic pathways; ko01110: Biosynthesis of secondary metabolites	unknown [Picea sitchensis]	DAG_ANTMA RecName: Full=DAG protein, chloroplastic; Flags: Precursor;	D5AE05_PICSI SubName: Full=Uncharacterized protein {ECO:0000313|EMBL:ADE77774.1};	At1g11430	GO:0009507,chloroplast; GO:0016554,cytidine to uridine editing; GO:0006139,nucleobase-containing compound metabolic process; GO:0006725,cellular aromatic compound metabolic process; GO:0006807,nitrogen compound metabolic process; GO:0008150,biological_process; GO:0008152,metabolic process; GO:0009451,RNA modification; GO:0009987,cellular process; GO:0016070,RNA metabolic process; GO:0016553,base …	--	--	--	--
Lk29355	21.38	14.67	19.02	144.23	157.52	148.41	3.30555	2.30139e-81	1.92324e-79	up	K10752 histone-binding protein RBBP4 | (RefSeq) LOW QUALITY PROTEIN: WD-40 repeat-containing protein MSI3 (A)	--	unknown [Picea sitchensis]	HIP5_ARATH RecName: Full=Heavy metal-associated isoprenylated plant protein 5 {ECO:0000303|PubMed:21072340, ECO:0000303|PubMed:23368984}; Short=AtHIP05 {ECO:0000303|PubMed:21072340, ECO:0000303|PubMed:23368984}; AltName: Full=Farnesylated protein 2 {ECO:0000303|PubMed:8837031}; Short=AtFP2 {ECO:0000303|PubMed:8837031}; Flags: Precursor;	D5AE69_PICSI SubName: Full=Uncharacterized protein {ECO:0000313|EMBL:ADE77838.1};	At2g28090	GO:0005507,copper ion binding; GO:0003674,molecular_function; GO:0005488,binding; GO:0043167,ion binding; GO:0043169,cation binding; GO:0046872,metal ion binding; GO:0046914,transition metal ion binding	PF00403.26:Heavy-metal-associated domain	--	--	--
Lk25988	5.49	6.23	7.09	34.98	32.22	36.56	2.73694	2.39126e-81	1.99265e-79	up	K13425 WRKY transcription factor 22 | (RefSeq) WRKY transcription factor 22-like (A)	ko04016: MAPK signaling pathway - plant; ko04626: Plant-pathogen interaction	unknown [Picea sitchensis]	WRK21_ARATH RecName: Full=Probable WRKY transcription factor 21; AltName: Full=WRKY DNA-binding protein 21;	A0A3G6JAH2_PINTA SubName: Full=WRKY DNA-binding protein 21 {ECO:0000313|EMBL:AZA14813.1};	At2g30590	GO:0005634,nucleus; GO:0005516,calmodulin binding; GO:0003700,DNA-binding transcription factor activity; GO:0000976,transcription regulatory region sequence-specific DNA binding; GO:0019760,glucosinolate metabolic process; GO:0003674,molecular_function; GO:0005488,binding; GO:0005515,protein binding; GO:0140110,transcription regulator activity; GO:0001067,regulatory region nucleic acid binding; G…	PF03106.15:WRKY DNA -binding domain	WRKY	TF	WRKY
Lk29270	9.5	10.63	9.8	68.4	49.9	52.72	2.78115	4.22873e-81	3.51381e-79	up	--	--	hypothetical protein 2_1534_01, partial [Pinus radiata]	--	H9VXI0_PINTA SubName: Full=Uncharacterized protein {ECO:0000313|EMBL:AFG54473.1}; Flags: Fragment;	At2g26520	GO:0016021,integral component of membrane; GO:0005575,cellular_component; GO:0016020,membrane; GO:0031224,intrinsic component of membrane; GO:0110165,cellular anatomical entity	--	--	--	--
Lk18616	96.16	56.14	57.46	1.27	0.67	0.82	-5.99071	7.13593e-81	5.91272e-79	down	K15015 solute carrier family 32 (vesicular inhibitory amino acid transporter) | (RefSeq) vacuolar amino acid transporter 1 (A)	--	vacuolar amino acid transporter 1-like [Herrania umbratica]	AVT1C_ARATH RecName: Full=Amino acid transporter AVT1C {ECO:0000305}; Short=AtAvt1C {ECO:0000303|PubMed:27925655};	A0A0C9S641_9SPER SubName: Full=TSA: Wollemia nobilis Ref_Wollemi_Transcript_11975_2347 transcribed RNA sequence {ECO:0000313|EMBL:JAG87612.1};	At5g02180	GO:0016021,integral component of membrane; GO:0005886,plasma membrane; GO:0005774,vacuolar membrane; GO:0006865,amino acid transport; GO:0006810,transport; GO:0006811,ion transport; GO:0006820,anion transport; GO:0008150,biological_process; GO:0015849,organic acid transport; GO:0051179,localization; GO:0051234,establishment of localization; GO:0071702,organic substance transport; GO:0071705,nitro…	PF01490.18:Transmembrane amino acid transporter protein	--	--	--
Lk21497	84.07	90.14	86.87	291.39	243.99	253.62	1.86525	1.59237e-80	1.31569e-78	up	K11275 histone H1/5 | (RefSeq) histone H1-like (A)	--	unknown [Picea sitchensis]	H1_SOLPN RecName: Full=Histone H1;	A9NV40_PICSI RecName: Full=H15 domain-containing protein {ECO:0000259|PROSITE:PS51504};	At2g18050	GO:0000786,nucleosome; GO:0005634,nucleus; GO:0003677,DNA binding; GO:0006334,nucleosome assembly; GO:0003674,molecular_function; GO:0003676,nucleic acid binding; GO:0005488,binding; GO:0097159,organic cyclic compound binding; GO:1901363,heterocyclic compound binding; GO:0006323,DNA packaging; GO:0006325,chromatin organization; GO:0006333,chromatin assembly or disassembly; GO:0006996,organelle or…	PF00538.19:linker histone H1 and H5 family	--	--	--
novel.4896	0.8	0.58	1.44	30.69	30.73	32.45	5.31984	2.71071e-80	2.23339e-78	up	--	--	--	--	--	--	--	--	--	--	--
Lk03284	12.04	14.29	13.87	117.1	159.76	128.09	3.6144	2.96371e-80	2.43499e-78	up	K13448 calcium-binding protein CML | (RefSeq) probable calcium-binding protein CML25 (A)	ko04626: Plant-pathogen interaction	hypothetical protein 0_990_01, partial [Pinus pinaster]	CML25_ARATH RecName: Full=Probable calcium-binding protein CML25; AltName: Full=Calmodulin-like protein 25;	A0A2D1VDI0_PINPS SubName: Full=Uncharacterized protein {ECO:0000313|EMBL:ATP72488.1}; Flags: Fragment;	At1g24620	GO:0005737,cytoplasm; GO:0005634,nucleus; GO:0005509,calcium ion binding; GO:0009409,response to cold; GO:0048767,root hair elongation; GO:0003674,molecular_function; GO:0005488,binding; GO:0043167,ion binding; GO:0043169,cation binding; GO:0046872,metal ion binding; GO:0006950,response to stress; GO:0008150,biological_process; GO:0009266,response to temperature stimulus; GO:0009628,response to a…	PF00036.32:EF hand	--	--	--
novel.1554	1.55	2.39	2.01	39.48	57.09	44.27	4.8519	4.30697e-80	3.5287e-78	up	--	--	CHAT3 [Pinus tabuliformis]	T5AT_TAXCU RecName: Full=Taxadien-5-alpha-ol O-acetyltransferase; EC=2.3.1.162; AltName: Full=Taxa-4(20),11(12)-dien-5alpha-ol-O-acetyltransferase; Short=Taxadienol acetyltransferase;	A0A0K0M6Y0_PINTB SubName: Full=CHAT3 {ECO:0000313|EMBL:AJP06253.1};	--	GO:0050638,taxadien-5-alpha-ol O-acetyltransferase activity; GO:0042617,paclitaxel biosynthetic process; GO:0003674,molecular_function; GO:0003824,catalytic activity; GO:0008374,O-acyltransferase activity; GO:0016407,acetyltransferase activity; GO:0016413,O-acetyltransferase activity; GO:0016740,transferase activity; GO:0016746,transferase activity, transferring acyl groups; GO:0016747,transferas…	PF02458.15:Transferase family	--	--	--
Lk35842	4.09	4.32	4.3	17.22	16.42	17.05	2.26961	4.95546e-80	4.04866e-78	up	--	--	unknown [Picea sitchensis]	EML3_ARATH RecName: Full=Protein EMSY-LIKE 3 {ECO:0000303|PubMed:21830950}; Short=AtEML3 {ECO:0000303|PubMed:21830950};	D5AA46_PICSI RecName: Full=ENT domain-containing protein {ECO:0000259|PROSITE:PS51138};	At5g13020	GO:0005634,nucleus; GO:0003682,chromatin binding; GO:0031493,nucleosomal histone binding; GO:0031491,nucleosome binding; GO:0050832,defense response to fungus; GO:0006357,regulation of transcription by RNA polymerase II; GO:0003674,molecular_function; GO:0005488,binding; GO:0005515,protein binding; GO:0042393,histone binding; GO:0044877,protein-containing complex binding; GO:0006950,response to s…	PF03735.14:ENT domain	--	--	--
Lk37240	8.73	10.92	9.25	133.64	198.96	125.31	4.26967	6.13039e-80	4.99465e-78	up	K22683 aspartyl protease family protein [EC:3.4.23.-] | (RefSeq) protein ASPARTIC PROTEASE IN GUARD CELL 1-like (A)	--	unknown [Picea sitchensis]	ASPA_ARATH RecName: Full=Aspartyl protease family protein At5g10770; EC=3.4.23.- {ECO:0000305}; Flags: Precursor;	B8LKD5_PICSI RecName: Full=Peptidase A1 domain-containing protein {ECO:0000259|PROSITE:PS51767};	At5g10770	GO:0031225,anchored component of membrane; GO:0005886,plasma membrane; GO:0004190,aspartic-type endopeptidase activity; GO:0003674,molecular_function; GO:0003824,catalytic activity; GO:0004175,endopeptidase activity; GO:0008233,peptidase activity; GO:0016787,hydrolase activity; GO:0070001,aspartic-type peptidase activity; GO:0140096,catalytic activity, acting on a protein; GO:0005575,cellular_com…	PF14543.6:Xylanase inhibitor N-terminal	--	--	--
Lk13407	9.23	4.67	4.84	232.19	260.06	175.97	5.42875	6.51809e-80	5.29577e-78	up	K14487 auxin responsive GH3 gene family | (RefSeq) indole-3-acetic acid-amido synthetase GH3.6 (A)	ko04075: Plant hormone signal transduction	auxin-induced GH3 protein [Pinus pinaster]	GH36_ARATH RecName: Full=Indole-3-acetic acid-amido synthetase GH3.6; EC=6.3.2.-; AltName: Full=Auxin-responsive GH3-like protein 6; Short=AtGH3-6; AltName: Full=Protein DWARF IN LIGHT 1; Short=DFL-1;	A0A6G7NUQ6_9SPER SubName: Full=Auxin-responsive Gretchen Hagen3 {ECO:0000313|EMBL:QIJ58486.1};	At5g54510	GO:0005737,cytoplasm; GO:0016881,acid-amino acid ligase activity; GO:0010279,indole-3-acetic acid amido synthetase activity; GO:0010252,auxin homeostasis; GO:0009734,auxin-activated signaling pathway; GO:0009733,response to auxin; GO:0009826,unidimensional cell growth; GO:0003674,molecular_function; GO:0003824,catalytic activity; GO:0016874,ligase activity; GO:0016879,ligase activity, forming car…	PF03321.13:GH3 auxin-responsive promoter	--	--	--
Lk44971	44.08	35.19	39.62	0.09	0.02	0.12	-8.80079	1.42314e-79	1.15306e-77	down	K09272 structure-specific recognition protein 1 | (RefSeq) Domain of unknown function DUF1747 (A)	--	hypothetical protein PHYPA_010764 [Physcomitrella patens]	HMG15_ARATH RecName: Full=High mobility group B protein 15; AltName: Full=Nucleosome/chromatin assembly factor group D 15;	A0A2K1KCS0_PHYPA SubName: Full=Uncharacterized protein {ECO:0000313|EMBL:PNR51577.1, ECO:0000313|EnsemblPlants:Pp3c7_23660V3.1};	At1g04880_1	GO:0005634,nucleus; GO:0090406,pollen tube; GO:0003700,DNA-binding transcription factor activity; GO:0000400,four-way junction DNA binding; GO:0008134,transcription factor binding; GO:0000976,transcription regulatory region sequence-specific DNA binding; GO:0019760,glucosinolate metabolic process; GO:0009846,pollen germination; GO:0009860,pollen tube growth; GO:0006355,regulation of transcription…	PF01388.21:ARID/BRIGHT DNA binding domain	ARID	TR	ARID
Lk27270	14.78	8.38	10.79	191.91	140.11	160.8	4.12281	1.99663e-79	1.61324e-77	up	K09872 aquaporin PIP | (RefSeq) probable aquaporin PIP2-8 (A)	--	unknown [Picea sitchensis]	PIP28_ARATH RecName: Full=Probable aquaporin PIP2-8; AltName: Full=Plasma membrane intrinsic protein 2-8; Short=AtPIP2;8; AltName: Full=Plasma membrane intrinsic protein 3b; Short=PIP3b;	A9NND5_PICSI SubName: Full=Uncharacterized protein {ECO:0000313|EMBL:ABK22146.1};	At2g16850	GO:0016021,integral component of membrane; GO:0005886,plasma membrane; GO:0009506,plasmodesma; GO:0005773,vacuole; GO:0015250,water channel activity; GO:0009737,response to abscisic acid; GO:0003674,molecular_function; GO:0005215,transporter activity; GO:0005372,water transmembrane transporter activity; GO:0015267,channel activity; GO:0015318,inorganic molecular entity transmembrane transporter a…	PF00230.20:Major intrinsic protein	--	--	--
Lk04771	0.73	0.58	0.73	57.48	108.7	89.64	7.2568	2.70918e-79	2.18294e-77	up	K09873 aquaporin TIP | (RefSeq) aquaporin TIP1-1 (A)	--	unknown [Picea sitchensis]	TIP11_ARATH RecName: Full=Aquaporin TIP1-1; AltName: Full=Aquaporin TIP; AltName: Full=Gamma-tonoplast intrinsic protein; Short=Gamma-TIP; AltName: Full=Tonoplast intrinsic protein 1-1; Short=AtTIP1;1; AltName: Full=Tonoplast intrinsic protein, root-specific RB7;	A9NZ54_PICSI SubName: Full=Uncharacterized protein {ECO:0000313|EMBL:ABK25915.1};	At2g36830	GO:0042807,central vacuole; GO:0009941,chloroplast envelope; GO:0016021,integral component of membrane; GO:0009705,plant-type vacuole membrane; GO:0000326,protein storage vacuole; GO:0005774,vacuolar membrane; GO:0005773,vacuole; GO:0015204,urea transmembrane transporter activity; GO:0015250,water channel activity; GO:0080170,hydrogen peroxide transmembrane transport; GO:0015840,urea transport; G…	PF00230.20:Major intrinsic protein	--	--	--
Lk22797	0.86	1.31	1.06	20.91	29.21	22.19	4.7716	3.45381e-79	2.77529e-77	up	K18875 enhanced disease susceptibility 1 protein | (RefSeq) protein EDS1-like (A)	ko04626: Plant-pathogen interaction	unknown [Picea sitchensis]	EDSBC_ARATH RecName: Full=Protein EDS1B {ECO:0000305}; AltName: Full=Enhanced disease susceptibility 1 protein B;	A9NW04_PICSI SubName: Full=Uncharacterized protein {ECO:0000313|EMBL:ABK24815.1};	At3g48080	GO:0005737,cytoplasm; GO:0005634,nucleus; GO:0016787,hydrolase activity; GO:0006952,defense response; GO:0006629,lipid metabolic process; GO:0003674,molecular_function; GO:0003824,catalytic activity; GO:0006950,response to stress; GO:0008150,biological_process; GO:0050896,response to stimulus; GO:0008152,metabolic process; GO:0044238,primary metabolic process; GO:0071704,organic substance metabol…	PF18117.1:Enhanced disease susceptibility 1 protein EP domain	--	--	--
Lk29280	0.23	0.2	0.3	6.2	7.17	5.36	4.96683	3.57769e-79	2.86696e-77	up	K13415 protein brassinosteroid insensitive 1 [EC:2.7.10.1 2.7.11.1] | (RefSeq) protein BRASSINOSTEROID INSENSITIVE 1-like (A)	ko04075: Plant hormone signal transduction	probable LRR receptor-like serine/threonine-protein kinase At2g24230 isoform X1 [Amborella trichopoda]	CARLK_ARATH RecName: Full=Calmodulin-binding receptor kinase CaMRLK {ECO:0000305}; EC=2.7.11.1 {ECO:0000269|PubMed:14720124}; AltName: Full=Calmodulin-binding receptor-like kinase {ECO:0000303|PubMed:14720124}; Short=AtCaMRLK {ECO:0000303|PubMed:14720124}; AltName: Full=Protein MATERNAL EFFECT EMBRYO ARREST 62 {ECO:0000303|PubMed:15634699}; Flags: Precursor;	A0A0C9S600_9SPER SubName: Full=TSA: Wollemia nobilis Ref_Wollemi_Transcript_15883_2666 transcribed RNA sequence {ECO:0000313|EMBL:JAG86338.1};	At5g45800	GO:0016021,integral component of membrane; GO:0005886,plasma membrane; GO:0005524,ATP binding; GO:0005516,calmodulin binding; GO:0004672,protein kinase activity; GO:0106310,protein serine kinase activity; GO:0106311,protein threonine kinase activity; GO:0009793,embryo development ending in seed dormancy; GO:0046777,protein autophosphorylation; GO:0009733,response to auxin; GO:0009625,response to …	PF07714.17:Protein tyrosine kinase	--	--	--
Lk29610	27.6	31.38	29.46	0.77	0.51	0.18	-5.65349	3.83497e-79	3.06473e-77	down	K08238 xyloglucan 6-xylosyltransferase [EC:2.4.2.39] | (RefSeq) xyloglucan 6-xylosyltransferase 2-like (A)	--	TPA_inf: putative galacto(gluco)mannan alpha-1,6-galactosyltransferase [Pinus taeda]	GMGT1_CYATE RecName: Full=Galactomannan galactosyltransferase 1; EC=2.4.1.-;	X5MI49_PINTA SubName: Full=Putative galacto(Gluco)mannan alpha-1,6-galactosyltransferase {ECO:0000313|EMBL:DAA64590.1};	At3g62720	GO:0000139,Golgi membrane; GO:0016021,integral component of membrane; GO:0016757,transferase activity, transferring glycosyl groups; GO:0071555,cell wall organization; GO:0003674,molecular_function; GO:0003824,catalytic activity; GO:0016740,transferase activity; GO:0008150,biological_process; GO:0009987,cellular process; GO:0016043,cellular component organization; GO:0045229,external encapsulatin…	PF05637.12:galactosyl transferase GMA12/MNN10 family	--	--	--
Lk38026	2.69	3.5	2.7	23.01	24.65	22.89	3.26679	5.49384e-79	4.37846e-77	up	K01757 strictosidine synthase [EC:4.3.3.2] | (RefSeq) protein STRICTOSIDINE SYNTHASE-LIKE 11-like (A)	ko00901: Indole alkaloid biosynthesis; ko01100: Metabolic pathways; ko01110: Biosynthesis of secondary metabolites	protein STRICTOSIDINE SYNTHASE-LIKE 3-like [Ananas comosus]	SSL3_ARATH RecName: Full=Protein STRICTOSIDINE SYNTHASE-LIKE 3 {ECO:0000303|PubMed:10777701}; Short=AtSSL3 {ECO:0000303|PubMed:10777701}; AltName: Full=Strictosidine synthase 9 {ECO:0000303|PubMed:19121120}; Short=AtSS9 {ECO:0000303|PubMed:19121120}; Flags: Precursor;	A0A0C9S694_9SPER SubName: Full=TSA: Wollemia nobilis Ref_Wollemi_Transcript_15323_1461 transcribed RNA sequence {ECO:0000313|EMBL:JAG86463.1};	At1g08470	GO:0005783,endoplasmic reticulum; GO:0005774,vacuolar membrane; GO:0009058,biosynthetic process; GO:0008150,biological_process; GO:0008152,metabolic process; GO:0005575,cellular_component; GO:0005622,intracellular anatomical structure; GO:0005737,cytoplasm; GO:0012505,endomembrane system; GO:0043226,organelle; GO:0043227,membrane-bounded organelle; GO:0043229,intracellular organelle; GO:0043231,i…	--	--	--	--
Lk23970	1.7	3.22	2.34	35.41	38.66	38.66	4.23654	5.61391e-79	4.46199e-77	up	K15333 tRNA guanosine-2'-O-methyltransferase [EC:2.1.1.34] | (RefSeq) uncharacterized protein LOC104224633 (A)	--	subtilisin-like protein [Picea abies]	CRSP_ARATH RecName: Full=CO(2)-response secreted protease {ECO:0000303|PubMed:25043023}; AltName: Full=Subtilisin-like serine protease {ECO:0000303|PubMed:25043023}; Short=AtSBT5.2 {ECO:0000303|PubMed:25043023}; AltName: Full=Tripeptidyl-peptidase II {ECO:0000255|PROSITE-ProRule:PRU10081}; EC=3.4.14.10 {ECO:0000255|PROSITE-ProRule:PRU10081}; Flags: Precursor;	Q40764_PICAB SubName: Full=Subtilisin-like protein {ECO:0000313|EMBL:BAA13135.1};	At1g20160	GO:0048046,apoplast; GO:0005618,cell wall; GO:0004252,serine-type endopeptidase activity; GO:0008236,serine-type peptidase activity; GO:0008240,tripeptidyl-peptidase activity; GO:1900425,negative regulation of defense response to bacterium; GO:2000122,negative regulation of stomatal complex development; GO:0006508,proteolysis; GO:2000038,regulation of stomatal complex development; GO:0010037,resp…	PF00082.22:Subtilase family	--	--	--
Lk33888	29.96	25.13	26.35	139.71	108.27	122.62	2.45273	5.83036e-79	4.62147e-77	up	K15377 solute carrier family 44 (choline transporter-like protein), member 2/4/5 | (RefSeq) choline transporter-like protein 2 (A)	--	choline transporter-like protein 2 [Amborella trichopoda]	CHER1_ARATH RecName: Full=Choline transporter protein 1 {ECO:0000303|PubMed:25008948}; Short=AtCTL1 {ECO:0000303|PubMed:25008948}; AltName: Full=Protein SIGNIFICANT IONOME CHANGES 1 {ECO:0000303|PubMed:29284002};	W1NIC1_AMBTC SubName: Full=Uncharacterized protein {ECO:0000313|EMBL:ERM95191.1};	At3g15380	GO:0005856,cytoskeleton; GO:0031901,early endosome membrane; GO:0016021,integral component of membrane; GO:0016020,membrane; GO:0009524,phragmoplast; GO:0009705,plant-type vacuole membrane; GO:0005886,plasma membrane; GO:0009506,plasmodesma; GO:0009551,secondary plasmodesma; GO:0097218,sieve plate; GO:0055044,symplast; GO:0005802,trans-Golgi network; GO:0032588,trans-Golgi network membrane; GO:00…	PF04515.12:Plasma-membrane choline transporter	--	--	--
Lk40877	22.93	27.91	29.09	256.13	171.15	252.25	3.35401	7.31275e-79	5.78083e-77	up	--	--	unknown [Picea sitchensis]	LTG14_ARATH RecName: Full=Non-specific lipid transfer protein GPI-anchored 14 {ECO:0000303|PubMed:23893219}; Short=AtLTPG-14 {ECO:0000303|PubMed:23893219}; Short=Protein LTP-GPI-ANCHORED 14 {ECO:0000303|PubMed:23893219}; AltName: Full=Protein SENESCENCE ASSOCIATED GENES 27 {ECO:0000303|PubMed:16299172}; AltName: Full=Xylogen like protein 7 {ECO:0000303|PubMed:21558309}; Short=AtXYLP7 {ECO:0000303…	B8LM50_PICSI RecName: Full=AAI domain-containing protein {ECO:0000259|SMART:SM00499};	At2g44300	GO:0031225,anchored component of membrane; GO:0005829,cytosol; GO:0005886,plasma membrane; GO:0008289,lipid binding; GO:0010150,leaf senescence; GO:0006869,lipid transport; GO:0080027,response to herbivore; GO:0009625,response to insect; GO:0003674,molecular_function; GO:0005488,binding; GO:0007275,multicellular organism development; GO:0007568,aging; GO:0008150,biological_process; GO:0032501,mul…	PF14368.6:Probable lipid transfer	--	--	--
Lk42015	0.63	0.53	0.53	60.98	112.95	57.26	7.38924	7.73679e-79	6.09955e-77	up	--	--	--	--	--	--	--	--	--	--	--
Lk07419	1.87	2.05	1.87	29.19	21.14	19.46	3.85815	1.58845e-78	1.24894e-76	up	K20562 biphenyl-4-hydroxylase | (RefSeq) cytochrome P450 71AU50-like (A)	--	unknown [Picea sitchensis]	C7150_PRUMU RecName: Full=Cytochrome P450 71AU50 {ECO:0000303|PubMed:25015725}; EC=1.14.-.- {ECO:0000305};	C0PQP0_PICSI SubName: Full=Uncharacterized protein {ECO:0000313|EMBL:ACN40130.1};	At4g36220	GO:0016021,integral component of membrane; GO:0020037,heme binding; GO:0005506,iron ion binding; GO:0004497,monooxygenase activity; GO:0016705,oxidoreductase activity, acting on paired donors, with incorporation or reduction of molecular oxygen; GO:0003674,molecular_function; GO:0005488,binding; GO:0046906,tetrapyrrole binding; GO:0097159,organic cyclic compound binding; GO:1901363,heterocyclic c…	PF00067.22:Cytochrome P450	--	--	--
Lk27028	0.96	1.28	1.54	30.94	17.76	26.6	4.5793	2.58817e-78	2.02953e-76	up	K13415 protein brassinosteroid insensitive 1 [EC:2.7.10.1 2.7.11.1] | (RefSeq) uncharacterized protein LOC103413440 isoform X1 (A)	ko04075: Plant hormone signal transduction	hypothetical protein AXG93_2018s1040 [Marchantia polymorpha subsp. ruderalis]	SPL8_ARATH RecName: Full=Squamosa promoter-binding-like protein 8;	A0A6B7NSX9_9MARC SubName: Full=SQUAMOSA promoter-binding protein-like protein 1 {ECO:0000313|EMBL:QFS19076.1};	At1g69170	GO:0005737,cytoplasm; GO:0005634,nucleus; GO:0003677,DNA binding; GO:0046872,metal ion binding; GO:0048653,anther development; GO:0030154,cell differentiation; GO:0009554,megasporogenesis; GO:0009556,microsporogenesis; GO:0003674,molecular_function; GO:0003676,nucleic acid binding; GO:0005488,binding; GO:0097159,organic cyclic compound binding; GO:1901363,heterocyclic compound binding; GO:0043167…	PF03110.14:SBP domain	SBP	TF	SBP
Lk19535	14.38	15.49	16.16	0.66	0.77	1.01	-3.96229	3.5628e-78	2.78632e-76	down	K17046 protein DEK | (RefSeq) factor of DNA methylation 4-like (A)	--	protein INVOLVED IN DE NOVO 2 [Amborella trichopoda]	IDN2_ARATH RecName: Full=Protein INVOLVED IN DE NOVO 2 {ECO:0000303|PubMed:19915591}; AltName: Full=Protein RNA-DIRECTED DNA METHYLATION 12 {ECO:0000303|PubMed:20059743};	W1PD92_AMBTC SubName: Full=Uncharacterized protein {ECO:0000313|EMBL:ERN07897.1};	At3g48670	GO:0003723,RNA binding; GO:0006342,chromatin silencing; GO:0006306,DNA methylation; GO:0031047,gene silencing by RNA; GO:0010569,regulation of double-strand break repair via homologous recombination; GO:0046686,response to cadmium ion; GO:0003674,molecular_function; GO:0003676,nucleic acid binding; GO:0005488,binding; GO:0097159,organic cyclic compound binding; GO:1901363,heterocyclic compound bi…	PF03468.14:XS domain	--	--	--
Lk20512	0.81	0.83	0.99	27.47	39.53	56.18	5.83372	5.99437e-78	4.67545e-76	up	K12173 BRCA1-A complex subunit BRE | (RefSeq) BRISC and BRCA1-A complex member 2 (A)	ko03440: Homologous recombination	unknown [Picea sitchensis]	THLP1_ARATH RecName: Full=Thaumatin-like protein 1 {ECO:0000303|PubMed:15988566}; Short=AtTLP1 {ECO:0000303|PubMed:15988566}; Flags: Precursor;	A0A0D6R3R4_ARACU SubName: Full=Uncharacterized protein {ECO:0000313|EMBL:JAG97366.1};	At4g38660	GO:0005576,extracellular region; GO:0006952,defense response; GO:0009617,response to bacterium; GO:0009723,response to ethylene; GO:0006950,response to stress; GO:0008150,biological_process; GO:0050896,response to stimulus; GO:0009605,response to external stimulus; GO:0009607,response to biotic stimulus; GO:0043207,response to external biotic stimulus; GO:0044419,biological process involved in in…	PF00314.17:Thaumatin family	--	--	--
Lk38942	12.23	8.95	11.05	238.03	386.62	211.17	4.98122	7.38205e-78	5.74249e-76	up	K18696 glycerophosphodiester phosphodiesterase [EC:3.1.4.46] | (RefSeq) glycerophosphodiester phosphodiesterase GDPD1, chloroplastic-like (A)	ko00564: Glycerophospholipid metabolism	Glycerophosphoryl diester phosphodiesterase [Macleaya cordata]	GDPD1_ARATH RecName: Full=Glycerophosphodiester phosphodiesterase GDPD1, chloroplastic {ECO:0000305}; EC=3.1.4.46 {ECO:0000269|PubMed:21323773}; AltName: Full=Glycerophosphodiester phosphodiesterase 1 {ECO:0000303|PubMed:21323773}; Short=AtGDPD1 {ECO:0000303|PubMed:21323773}; AltName: Full=Protein SENESCENCE-RELATED GENE 3 {ECO:0000303|PubMed:8883383}; Flags: Precursor;	A0A200QGP3_9MAGN RecName: Full=Glycerophosphodiester phosphodiesterase {ECO:0000256|ARBA:ARBA00012247}; EC=3.1.4.46 {ECO:0000256|ARBA:ARBA00012247};	At3g02040	GO:0009507,chloroplast; GO:0009536,plastid; GO:0008889,glycerophosphodiester phosphodiesterase activity; GO:0000287,magnesium ion binding; GO:0030643,cellular phosphate ion homeostasis; GO:0071456,cellular response to hypoxia; GO:0006071,glycerol metabolic process; GO:0046475,glycerophospholipid catabolic process; GO:0003674,molecular_function; GO:0003824,catalytic activity; GO:0008081,phosphoric…	PF03009.17:Glycerophosphoryl diester phosphodiesterase family	--	--	--
novel.598	0.52	0.28	0.3	21.56	16.3	28.7	6.17617	8.72316e-78	6.76774e-76	up	K03006 DNA-directed RNA polymerase II subunit RPB1 [EC:2.7.7.6] | (RefSeq) LOW QUALITY PROTEIN: DNA-directed RNA polymerase II subunit 1-like (A)	ko03020: RNA polymerase	retrotransposon protein, putative, unclassified [Oryza sativa Japonica Group]	POLX_TOBAC RecName: Full=Retrovirus-related Pol polyprotein from transposon TNT 1-94; Includes: RecName: Full=Protease; EC=3.4.23.-; Includes: RecName: Full=Reverse transcriptase; EC=2.7.7.49; Includes: RecName: Full=Endonuclease;	Q2QXM6_ORYSJ SubName: Full=Retrotransposon protein, putative, unclassified {ECO:0000313|EMBL:ABA95820.1};	At1g58140	GO:0004190,aspartic-type endopeptidase activity; GO:0004519,endonuclease activity; GO:0003676,nucleic acid binding; GO:0003964,RNA-directed DNA polymerase activity; GO:0008270,zinc ion binding; GO:0015074,DNA integration; GO:0003674,molecular_function; GO:0003824,catalytic activity; GO:0004175,endopeptidase activity; GO:0008233,peptidase activity; GO:0016787,hydrolase activity; GO:0070001,asparti…	PF07727.14:Reverse transcriptase (RNA-dependent DNA polymerase)	--	--	--
Lk44280	1.38	1.74	2.27	18.98	17.24	19.06	3.63202	1.12944e-77	8.73944e-76	up	--	--	PREDICTED: uncharacterized protein LOC104592250 [Nelumbo nucifera]	FLZ10_ARATH RecName: Full=FCS-Like Zinc finger 10 {ECO:0000303|PubMed:24901469};	A0A0C9QVA5_9SPER SubName: Full=TSA: Wollemia nobilis Ref_Wollemi_Transcript_6905_1909 transcribed RNA sequence {ECO:0000313|EMBL:JAG88610.1};	At5g11460	GO:0005737,cytoplasm; GO:0005783,endoplasmic reticulum; GO:0005634,nucleus; GO:0019900,kinase binding; GO:0046872,metal ion binding; GO:1902074,response to salt; GO:0042594,response to starvation; GO:0090351,seedling development; GO:0003674,molecular_function; GO:0005488,binding; GO:0005515,protein binding; GO:0019899,enzyme binding; GO:0043167,ion binding; GO:0043169,cation binding; GO:0008150,b…	PF04570.14:zinc-finger of the FCS-type, C2-C2	--	--	--
Lk39578	12.27	13.58	14.23	51.16	43.95	50.94	2.13626	1.19872e-77	9.25099e-76	up	K22911 thiamine phosphate phosphatase / amino-HMP aminohydrolase [EC:3.1.3.100 3.5.99.-] | (RefSeq) bifunctional TH2 protein, mitochondrial-like (A)	ko00730: Thiamine metabolism; ko01100: Metabolic pathways; ko01240: Biosynthesis of cofactors	PREDICTED: uncharacterized protein LOC104611827 [Nelumbo nucifera]	--	A0A1U8B8E3_NELNU SubName: Full=uncharacterized protein LOC104611827 {ECO:0000313|RefSeq:XP_010277356.1};	At1g62870	--	PF04937.15:Protein of unknown function (DUF 659)	--	--	--
Lk18448	0.28	0.15	0.11	15.88	28.4	18.14	7.14705	1.87867e-77	1.44603e-75	up	K00487 trans-cinnamate 4-monooxygenase [EC:1.14.14.91] | (RefSeq) trans-cinnamate 4-monooxygenase (A)	ko00130: Ubiquinone and other terpenoid-quinone biosynthesis; ko00940: Phenylpropanoid biosynthesis; ko00941: Flavonoid biosynthesis; ko00945: Stilbenoid, diarylheptanoid and gingerol biosynthesis; ko01100: Metabolic pathways; ko01110: Biosynthesis of secondary metabolites	unknown [Picea sitchensis]	TCMO_POPTM RecName: Full=Trans-cinnamate 4-monooxygenase; EC=1.14.14.91 {ECO:0000250|UniProtKB:Q04468}; AltName: Full=Cinnamic acid 4-hydroxylase; Short=C4H; Short=CA4H; AltName: Full=Cytochrome P450 73; AltName: Full=Cytochrome P450C4H;	A0A0G7ZP02_PICGL SubName: Full=Cytochrome P450 CYP73A125, putative trans-cinnamate 4-monooxygenase {ECO:0000313|EMBL:JAI17709.1}; EC=1.14.13.11 {ECO:0000313|EMBL:JAI17709.1};	At2g30490	GO:0016021,integral component of membrane; GO:0020037,heme binding; GO:0005506,iron ion binding; GO:0016710,trans-cinnamate 4-monooxygenase activity; GO:0003674,molecular_function; GO:0005488,binding; GO:0046906,tetrapyrrole binding; GO:0097159,organic cyclic compound binding; GO:1901363,heterocyclic compound binding; GO:0043167,ion binding; GO:0043169,cation binding; GO:0046872,metal ion binding…	PF00067.22:Cytochrome P450	--	--	--
Lk40138	71.91	71.13	66.14	9.41	7.32	6.35	-2.91289	2.63367e-77	2.02184e-75	down	--	--	hypothetical protein AXG93_412s1250 [Marchantia polymorpha subsp. ruderalis]	--	A0A0D6R3C0_ARACU SubName: Full=Uncharacterized protein {ECO:0000313|EMBL:JAG96773.1};	At3g20300	GO:0016021,integral component of membrane; GO:0005575,cellular_component; GO:0016020,membrane; GO:0031224,intrinsic component of membrane; GO:0110165,cellular anatomical entity	PF12056.8:Protein of unknown function (DUF3537)	--	--	--
Lk44798	0.6	0.93	0.68	19.1	13.13	17.62	4.76786	3.81804e-77	2.9234e-75	up	K09645 vitellogenic carboxypeptidase-like protein [EC:3.4.16.-] | (RefSeq) SCPLe2-1; serine carboxypeptidase-like enzyme (A)	--	unknown [Picea sitchensis]	SCP50_ARATH RecName: Full=Serine carboxypeptidase-like 50; EC=3.4.16.-; Flags: Precursor;	D5AA71_PICSI RecName: Full=Carboxypeptidase {ECO:0000256|RuleBase:RU361156}; EC=3.4.16.- {ECO:0000256|RuleBase:RU361156};	At1g15000	GO:0005576,extracellular region; GO:0005773,vacuole; GO:0004185,serine-type carboxypeptidase activity; GO:0003674,molecular_function; GO:0003824,catalytic activity; GO:0004180,carboxypeptidase activity; GO:0008233,peptidase activity; GO:0008236,serine-type peptidase activity; GO:0008238,exopeptidase activity; GO:0016787,hydrolase activity; GO:0017171,serine hydrolase activity; GO:0070008,serine-t…	PF00450.22:Serine carboxypeptidase	--	--	--
Lk22630	40.01	38.55	40.7	132.86	111.13	120.21	1.87991	4.32778e-77	3.30504e-75	up	K00020 3-hydroxyisobutyrate dehydrogenase [EC:1.1.1.31] | (GenBank) 6-phosphogluconate dehydrogenase-like protein (A)	ko00280: Valine, leucine and isoleucine degradation; ko01100: Metabolic pathways	unknown [Picea sitchensis]	EXOL2_ARATH RecName: Full=Protein EXORDIUM-like 2; Flags: Precursor;	B8LQ56_PICSI SubName: Full=Uncharacterized protein {ECO:0000313|EMBL:ABR17786.1};	At5g64260	GO:0048046,apoplast; GO:0005618,cell wall; GO:0005829,cytosol; GO:0005615,extracellular space; GO:0005794,Golgi apparatus; GO:0009505,plant-type cell wall; GO:0009506,plasmodesma; GO:0009536,plastid; GO:0071456,cellular response to hypoxia; GO:0001666,response to hypoxia; GO:0006950,response to stress; GO:0008150,biological_process; GO:0009628,response to abiotic stimulus; GO:0009987,cellular pro…	PF04674.12:Phosphate-induced protein 1 conserved region	--	--	--
Lk37235	17.99	18.38	17.66	510.97	223.84	361.84	4.59822	1.70064e-76	1.29537e-74	up	K08235 xyloglucan:xyloglucosyl transferase [EC:2.4.1.207] | (RefSeq) probable xyloglucan endotransglucosylase/hydrolase protein 8 (A)	--	unknown [Picea sitchensis]	XTH8_ARATH RecName: Full=Probable xyloglucan endotransglucosylase/hydrolase protein 8; Short=At-XTH8; Short=XTH-8; EC=2.4.1.207; Flags: Precursor;	A9P223_PICSI RecName: Full=Xyloglucan endotransglucosylase/hydrolase {ECO:0000256|RuleBase:RU361120}; EC=2.4.1.207 {ECO:0000256|RuleBase:RU361120};	At4g37800	GO:0048046,apoplast; GO:0005618,cell wall; GO:0004553,hydrolase activity, hydrolyzing O-glycosyl compounds; GO:0016762,xyloglucan:xyloglucosyl transferase activity; GO:0042546,cell wall biogenesis; GO:0071555,cell wall organization; GO:0010411,xyloglucan metabolic process; GO:0003674,molecular_function; GO:0003824,catalytic activity; GO:0016787,hydrolase activity; GO:0016798,hydrolase activity, a…	PF00722.21:Glycosyl hydrolases family 16	--	--	--
Lk26508	62.66	60.77	61.64	11.23	10.49	11.77	-2.19459	2.18824e-76	1.66244e-74	down	K22763 deubiquitinase DESI2 [EC:3.4.19.12] | (RefSeq) deSI-like protein At4g17486 (A)	--	unknown [Picea sitchensis]	PPDEX_ARATH RecName: Full=DeSI-like protein At4g17486; EC=3.4.-.-;	D5A7Y3_PICSI RecName: Full=PPPDE domain-containing protein {ECO:0000259|PROSITE:PS51858};	At1g47740	GO:0101005,ubiquitinyl hydrolase activity; GO:0016579,protein deubiquitination; GO:0070646,protein modification by small protein removal; GO:0003674,molecular_function; GO:0003824,catalytic activity; GO:0016787,hydrolase activity; GO:0140096,catalytic activity, acting on a protein; GO:0006464,cellular protein modification process; GO:0006508,proteolysis; GO:0006807,nitrogen compound metabolic pro…	PF05903.14:PPPDE putative peptidase domain	--	--	--
Lk44821	47.69	46.08	47.14	10.77	9.64	10.39	-1.92238	2.20431e-76	1.66858e-74	down	K02144 V-type H+-transporting ATPase subunit H | (RefSeq) V-type proton ATPase subunit H (A)	ko00190: Oxidative phosphorylation; ko01100: Metabolic pathways; ko04145: Phagosome	unknown [Picea sitchensis]	VATH_ORYSJ RecName: Full=Probable V-type proton ATPase subunit H; Short=V-ATPase subunit H; AltName: Full=Vacuolar proton pump subunit H;	B8LPC2_PICSI RecName: Full=V-type proton ATPase subunit H {ECO:0000256|PIRNR:PIRNR032184};	At3g42050	GO:0000221,vacuolar proton-transporting V-type ATPase, V1 domain; GO:0046961,proton-transporting ATPase activity, rotational mechanism; GO:0003674,molecular_function; GO:0005215,transporter activity; GO:0008324,cation transmembrane transporter activity; GO:0015075,ion transmembrane transporter activity; GO:0015078,proton transmembrane transporter activity; GO:0015318,inorganic molecular entity tr…	PF03224.14:V-ATPase subunit H	--	--	--
Lk14480	53.01	54.72	31.55	0.05	0.17	0.14	-8.28069	2.20774e-76	1.66858e-74	down	K24194 boron transporter | (RefSeq) hypothetical protein (A)	--	unknown [Picea sitchensis]	BOR1_ARATH RecName: Full=Boron transporter 1 {ECO:0000303|PubMed:12447444};	A0A0D6QS46_ARACU SubName: Full=Uncharacterized protein {ECO:0000313|EMBL:JAG93209.1};	At3g62270	GO:0005768,endosome; GO:0016021,integral component of membrane; GO:0005886,plasma membrane; GO:0005773,vacuole; GO:0046715,active borate transmembrane transporter activity; GO:0015301,anion:anion antiporter activity; GO:0005452,inorganic anion exchanger activity; GO:0022857,transmembrane transporter activity; GO:0035445,borate transmembrane transport; GO:0080029,cellular response to boron-contain…	PF00955.21:HCO3- transporter family	--	--	--
Lk40265	5.72	4.14	4	94.79	151.23	97.95	4.91572	2.33504e-76	1.76025e-74	up	--	--	unknown [Picea sitchensis]	PM19L_ORYSJ RecName: Full=Membrane protein PM19L {ECO:0000305}; AltName: Full=PM19-like protein 1 {ECO:0000303|PubMed:26505346}; Short=OsPM19L1 {ECO:0000303|PubMed:26505346};	A9NS01_PICSI SubName: Full=Uncharacterized protein {ECO:0000313|EMBL:ABK23412.1};	At1g29520	GO:0016021,integral component of membrane; GO:0005575,cellular_component; GO:0016020,membrane; GO:0031224,intrinsic component of membrane; GO:0110165,cellular anatomical entity	PF05512.11:AWPM-19-like family	--	--	--
Lk25204	83.02	94.34	93.12	5.85	4.25	7.51	-3.67381	3.20192e-76	2.40753e-74	down	--	--	unknown [Picea sitchensis]	FLA8_ARATH RecName: Full=Fasciclin-like arabinogalactan protein 8; Short=AtAGP8; Flags: Precursor;	B8LL14_PICSI SubName: Full=Uncharacterized protein {ECO:0000313|EMBL:ABR16344.1};	At2g45470	GO:0031225,anchored component of membrane; GO:0046658,anchored component of plasma membrane; GO:0048046,apoplast; GO:0005829,cytosol; GO:0005886,plasma membrane; GO:0099503,secretory vesicle; GO:0005575,cellular_component; GO:0016020,membrane; GO:0031224,intrinsic component of membrane; GO:0110165,cellular anatomical entity; GO:0031226,intrinsic component of plasma membrane; GO:0071944,cell perip…	PF02469.22:Fasciclin domain	--	--	--
Lk04176	0.14	0.6	0.18	31.74	31.21	29.62	6.96606	3.28027e-76	2.46012e-74	up	--	--	unknown [Picea sitchensis]	--	A9NQ22_PICSI SubName: Full=Uncharacterized protein {ECO:0000313|EMBL:ABK22733.1};	--	--	--	--	--	--
Lk08684	3.84	2.46	2.36	37.85	34.52	38.29	3.94368	3.4788e-76	2.60234e-74	up	K00679 phospholipid:diacylglycerol acyltransferase [EC:2.3.1.158] | (RefSeq) hypothetical protein (A)	ko00561: Glycerolipid metabolism; ko01100: Metabolic pathways	hypothetical protein SELMODRAFT_87116 [Selaginella moellendorffii]	GLIP7_ARATH RecName: Full=GDSL esterase/lipase 7; EC=3.1.1.-; AltName: Full=Extracellular lipase 7; Flags: Precursor;	D8R732_SELML SubName: Full=Uncharacterized protein {ECO:0000313|EMBL:EFJ31816.1};	At1g71691	GO:0005576,extracellular region; GO:0016298,lipase activity; GO:0016042,lipid catabolic process; GO:0003674,molecular_function; GO:0003824,catalytic activity; GO:0016787,hydrolase activity; GO:0016788,hydrolase activity, acting on ester bonds; GO:0006629,lipid metabolic process; GO:0008150,biological_process; GO:0008152,metabolic process; GO:0009056,catabolic process; GO:0044238,primary metabolic…	PF00657.22:GDSL-like Lipase/Acylhydrolase	--	--	--
Lk21812	4.38	7.27	5.83	91.34	129.23	106.68	4.51235	3.53279e-76	2.63598e-74	up	K08695 anthocyanidin reductase [EC:1.3.1.77] | (RefSeq) anthocyanidin reductase ((2S)-flavan-3-ol-forming) (A)	ko00941: Flavonoid biosynthesis; ko01100: Metabolic pathways; ko01110: Biosynthesis of secondary metabolites	unknown [Picea sitchensis]	ANR_GINBI RecName: Full=Putative anthocyanidin reductase {ECO:0000303|PubMed:16399014}; Short=GbANR {ECO:0000303|PubMed:16399014}; EC=1.3.1.- {ECO:0000250|UniProtKB:Q5FB34};	A9NVF9_PICSI RecName: Full=Epimerase domain-containing protein {ECO:0000259|Pfam:PF01370};	At1g61720	GO:0016491,oxidoreductase activity; GO:0009813,flavonoid biosynthetic process; GO:0003674,molecular_function; GO:0003824,catalytic activity; GO:0008150,biological_process; GO:0008152,metabolic process; GO:0009058,biosynthetic process; GO:0009812,flavonoid metabolic process; GO:0071704,organic substance metabolic process; GO:1901576,organic substance biosynthetic process	--	--	--	--
Lk29344	3.6	4.11	3.21	31.79	32.3	33.75	3.4395	4.58432e-76	3.41188e-74	up	--	--	unnamed protein product [Coffea canephora]	--	A0A068U2F0_COFCA SubName: Full=Uncharacterized protein {ECO:0000313|EMBL:CDP02700.1};	--	--	--	--	--	--
Lk42453	3.16	3.85	3.3	17.5	17.35	17.05	2.60681	4.92778e-76	3.65819e-74	up	K17470 sulfate transporter 1, high-affinity | (RefSeq) sulfate transporter 1.2-like (A)	--	unknown [Picea sitchensis]	SUT13_ARATH RecName: Full=Sulfate transporter 1.3;	C0PPQ5_PICSI RecName: Full=STAS domain-containing protein {ECO:0000259|PROSITE:PS50801};	At4g08620	GO:0005887,integral component of plasma membrane; GO:0015301,anion:anion antiporter activity; GO:0008271,secondary active sulfate transmembrane transporter activity; GO:0015293,symporter activity; GO:0003674,molecular_function; GO:0005215,transporter activity; GO:0008509,anion transmembrane transporter activity; GO:0015075,ion transmembrane transporter activity; GO:0015291,secondary active transm…	PF00916.20:Sulfate permease family	--	--	--
Lk38027	15.11	11.06	13.14	93.28	101.55	95.61	3.15894	5.03795e-76	3.7305e-74	up	K01757 strictosidine synthase [EC:4.3.3.2] | (RefSeq) protein STRICTOSIDINE SYNTHASE-LIKE 11-like (A)	ko00901: Indole alkaloid biosynthesis; ko01100: Metabolic pathways; ko01110: Biosynthesis of secondary metabolites	strictosidine synthase 1 [Dorcoceras hygrometricum]	SSL10_ARATH RecName: Full=Protein STRICTOSIDINE SYNTHASE-LIKE 10 {ECO:0000303|PubMed:10777701}; Short=AtSSL10 {ECO:0000303|PubMed:10777701}; AltName: Full=Strictosidine synthase 8; Short=AtSS8; Flags: Precursor;	A0A0C9S694_9SPER SubName: Full=TSA: Wollemia nobilis Ref_Wollemi_Transcript_15323_1461 transcribed RNA sequence {ECO:0000313|EMBL:JAG86463.1};	At3g57030	GO:0005829,cytosol; GO:0005783,endoplasmic reticulum; GO:0009505,plant-type cell wall; GO:0005886,plasma membrane; GO:0009506,plasmodesma; GO:0005773,vacuole; GO:0009058,biosynthetic process; GO:0008150,biological_process; GO:0008152,metabolic process; GO:0005575,cellular_component; GO:0005622,intracellular anatomical structure; GO:0005737,cytoplasm; GO:0110165,cellular anatomical entity; GO:0012…	PF03088.16:Strictosidine synthase	--	--	--
Lk23472	87.11	82.17	71.29	1423.31	758.43	1346.5	4.13389	5.22021e-76	3.8557e-74	up	--	--	late embryogenesis abundant EMB11-like protein, partial [Pseudotsuga menziesii var. menziesii]	--	Q5MDS5_PSEMZ SubName: Full=Late embryogenesis abundant EMB11-like protein {ECO:0000313|EMBL:AAV92706.1}; Flags: Fragment;	--	--	PF03242.13:Late embryogenesis abundant protein	--	--	--
Lk35762	28.26	26.57	25.27	2.08	2.24	2.6	-3.25956	5.29714e-76	3.90267e-74	down	K00059 3-oxoacyl-[acyl-carrier protein] reductase [EC:1.1.1.100] | (RefSeq) 3-oxoacyl-[acyl-carrier-protein] reductase 4-like (A)	ko00061: Fatty acid biosynthesis; ko00780: Biotin metabolism; ko01100: Metabolic pathways; ko01110: Biosynthesis of secondary metabolites; ko01212: Fatty acid metabolism; ko01240: Biosynthesis of cofactors	unknown [Picea sitchensis]	FABG_CUPLA RecName: Full=3-oxoacyl-[acyl-carrier-protein] reductase, chloroplastic; EC=1.1.1.100; AltName: Full=3-ketoacyl-acyl carrier protein reductase; Flags: Precursor;	D5ACM9_PICSI SubName: Full=Uncharacterized protein {ECO:0000313|EMBL:ADE77298.1};	At1g63380	GO:0009507,chloroplast; GO:0102131,3-oxo-glutaryl-[acp] methyl ester reductase activity; GO:0102132,3-oxo-pimeloyl-[acp] methyl ester reductase activity; GO:0004316,3-oxoacyl-[acyl-carrier-protein] reductase (NADPH) activity; GO:0051287,NAD binding; GO:0006633,fatty acid biosynthetic process; GO:0003674,molecular_function; GO:0003824,catalytic activity; GO:0016491,oxidoreductase activity; GO:0016…	PF13561.6:Enoyl-(Acyl carrier protein) reductase	--	--	--
Lk07915	9.23	10.02	7.33	61.99	65.57	58.08	3.07876	6.21522e-76	4.56756e-74	up	K16818 phospholipase A1 [EC:3.1.1.32] | (RefSeq) phospholipase A(1) DAD1, chloroplastic (A)	ko00564: Glycerophospholipid metabolism; ko00592: alpha-Linolenic acid metabolism; ko01100: Metabolic pathways; ko01110: Biosynthesis of secondary metabolites	unknown [Picea sitchensis]	PLA20_ARATH RecName: Full=Phospholipase A1-IIdelta; EC=3.1.1.-;	A9NVK3_PICSI RecName: Full=Phospholipase A1 {ECO:0000256|RuleBase:RU367093}; EC=3.1.1.- {ECO:0000256|RuleBase:RU367093};	At2g42690	GO:0005737,cytoplasm; GO:0005829,cytosol; GO:0008970,phospholipase A1 activity; GO:0071493,cellular response to UV-B; GO:0016042,lipid catabolic process; GO:0009650,UV protection; GO:0003674,molecular_function; GO:0003824,catalytic activity; GO:0004620,phospholipase activity; GO:0016298,lipase activity; GO:0016787,hydrolase activity; GO:0016788,hydrolase activity, acting on ester bonds; GO:005268…	PF01764.25:Lipase (class 3)	--	--	--
Lk33216	61.79	98.83	78.54	891.75	1231.42	1121.5	4.04452	8.30243e-76	6.08616e-74	up	--	--	--	--	--	--	--	--	--	--	--
Lk10612	3.11	4.43	4.39	59.23	63.7	97.59	4.48723	1.18041e-75	8.63146e-74	up	--	--	unknown [Picea sitchensis]	TIF8_ARATH RecName: Full=Protein TIFY 8 {ECO:0000303|PubMed:17499004};	B8LLX7_PICSI RecName: Full=Tify domain-containing protein {ECO:0000259|PROSITE:PS51320};	At4g32570	GO:0005634,nucleus; GO:0031347,regulation of defense response; GO:2000022,regulation of jasmonic acid mediated signaling pathway; GO:0009611,response to wounding; GO:0006950,response to stress; GO:0006952,defense response; GO:0008150,biological_process; GO:0048583,regulation of response to stimulus; GO:0050789,regulation of biological process; GO:0050896,response to stimulus; GO:0065007,biologica…	PF06200.14:tify domain	Tify	TF	Tify
Lk37793	79.07	68.07	65.69	3.74	5.36	5.14	-3.62031	1.29706e-75	9.46081e-74	down	K13944 LOB domain-containing protein 16 | (RefSeq) LOB domain-containing protein 16-like (A)	--	PREDICTED: LOB domain-containing protein 15-like [Juglans regia]	LBD15_ARATH RecName: Full=LOB domain-containing protein 15; AltName: Full=ASYMMETRIC LEAVES 2-like protein 11; Short=AS2-like protein 11;	A0A2I4EQQ5_JUGRE SubName: Full=LOB domain-containing protein 15-like {ECO:0000313|RefSeq:XP_018821727.1};	At2g40470	GO:0005634,nucleus; GO:0000976,transcription regulatory region sequence-specific DNA binding; GO:0010628,positive regulation of gene expression; GO:1905177,tracheary element differentiation; GO:0001067,regulatory region nucleic acid binding; GO:0003674,molecular_function; GO:0003676,nucleic acid binding; GO:0003677,DNA binding; GO:0003690,double-stranded DNA binding; GO:0005488,binding; GO:004356…	PF03195.14:Lateral organ boundaries (LOB) domain	LOB	TF	LOB
Lk23448	38.15	54.31	54.88	0.14	0.15	0.03	-8.54629	1.60578e-75	1.16834e-73	down	K24917 amino acid permease | (RefSeq) amino acid permease 6 (A)	--	unknown [Picea sitchensis]	AAP2_ARATH RecName: Full=Amino acid permease 2; AltName: Full=Amino acid transporter AAP2;	A0A0D6QW94_ARACU RecName: Full=Aa_trans domain-containing protein {ECO:0000259|Pfam:PF01490};	At5g09220	GO:0005887,integral component of plasma membrane; GO:0005886,plasma membrane; GO:0015293,symporter activity; GO:0015800,acidic amino acid transport; GO:0006865,amino acid transport; GO:0015804,neutral amino acid transport; GO:0110126,phloem loading; GO:0003674,molecular_function; GO:0005215,transporter activity; GO:0015291,secondary active transmembrane transporter activity; GO:0022804,active tra…	PF01490.18:Transmembrane amino acid transporter protein	--	--	--
Lk28522	9.61	8.62	10.41	56.34	65.98	56.71	2.9212	1.88919e-75	1.37114e-73	up	K15407 queuine tRNA-ribosyltransferase accessory subunit | (RefSeq) hypothetical protein (A)	--	unknown [Picea sitchensis]	--	D5AA07_PICSI RecName: Full=RING-CH-type domain-containing protein {ECO:0000259|PROSITE:PS51292};	At5g05830	GO:0016021,integral component of membrane; GO:0008270,zinc ion binding; GO:0003674,molecular_function; GO:0005488,binding; GO:0043167,ion binding; GO:0043169,cation binding; GO:0046872,metal ion binding; GO:0046914,transition metal ion binding; GO:0005575,cellular_component; GO:0016020,membrane; GO:0031224,intrinsic component of membrane; GO:0110165,cellular anatomical entity	PF12906.7:RING-variant domain	--	--	--
Lk42901	2.15	1.23	1.64	32.43	28.8	44.67	4.66528	1.95784e-75	1.41744e-73	up	K00975 glucose-1-phosphate adenylyltransferase [EC:2.7.7.27] | (RefSeq) putative two-component response regulator ARR21 (A)	ko00500: Starch and sucrose metabolism; ko00520: Amino sugar and nucleotide sugar metabolism; ko01100: Metabolic pathways; ko01110: Biosynthesis of secondary metabolites	unknown [Picea sitchensis]	PHL2_ARATH RecName: Full=Protein PHR1-LIKE 2 {ECO:0000303|PubMed:26586833}; AltName: Full=Myb family transcription factor PHL2 {ECO:0000303|PubMed:26586833};	C0PPV3_PICSI RecName: Full=HTH myb-type domain-containing protein {ECO:0000259|PROSITE:PS51294};	At3g24120	GO:0005634,nucleus; GO:0003700,DNA-binding transcription factor activity; GO:0043565,sequence-specific DNA binding; GO:0000976,transcription regulatory region sequence-specific DNA binding; GO:0016036,cellular response to phosphate starvation; GO:0010628,positive regulation of gene expression; GO:0006355,regulation of transcription, DNA-templated; GO:0003674,molecular_function; GO:0140110,transcr…	PF14379.6:MYB-CC type transfactor, LHEQLE motif	GARP-G2-like	TF	GARP->GARP-G2-like
Lk42128	45.61	41.57	44.94	5.81	5.82	4.58	-2.75198	2.08373e-75	1.50487e-73	down	K17871 NADH:ubiquinone reductase (non-electrogenic) [EC:1.6.5.9] | (RefSeq) external alternative NAD(P)H-ubiquinone oxidoreductase B1, mitochondrial isoform X1 (A)	--	hypothetical protein AMTR_s00003p00270010 [Amborella trichopoda]	NDB1_SOLTU RecName: Full=External alternative NAD(P)H-ubiquinone oxidoreductase B1, mitochondrial; EC=1.6.5.9 {ECO:0000269|PubMed:10571867, ECO:0000269|PubMed:14731260}; AltName: Full=External alternative NADH dehydrogenase NDB1; AltName: Full=NADH:ubiquinone reductase (non-electrogenic) NDB1; Flags: Precursor;	A0A0D6R2N0_ARACU RecName: Full=NADH:ubiquinone reductase (non-electrogenic) {ECO:0000256|ARBA:ARBA00012637}; EC=1.6.5.9 {ECO:0000256|ARBA:ARBA00012637};	At4g05020	GO:0005743,mitochondrial inner membrane; GO:0005758,mitochondrial intermembrane space; GO:0005777,peroxisome; GO:0005509,calcium ion binding; GO:0050136,NADH dehydrogenase (quinone) activity; GO:0016491,oxidoreductase activity; GO:0003674,molecular_function; GO:0005488,binding; GO:0043167,ion binding; GO:0043169,cation binding; GO:0046872,metal ion binding; GO:0003824,catalytic activity; GO:00039…	PF07992.14:Pyridine nucleotide-disulphide oxidoreductase	--	--	--
Lk35736	5.76	4.93	4.5	42.59	45.82	37.38	3.32372	2.25723e-75	1.62615e-73	up	K01757 strictosidine synthase [EC:4.3.3.2] | (RefSeq) Calcium-dependent phosphotriesterase superfamily protein (A)	ko00901: Indole alkaloid biosynthesis; ko01100: Metabolic pathways; ko01110: Biosynthesis of secondary metabolites	unknown [Picea sitchensis]	SSL4_ARATH RecName: Full=Protein STRICTOSIDINE SYNTHASE-LIKE 4 {ECO:0000303|PubMed:10777701}; Short=AtSSL4 {ECO:0000303|PubMed:10777701}; Flags: Precursor;	B8LN24_PICSI RecName: Full=Str_synth domain-containing protein {ECO:0000259|Pfam:PF03088};	At3g51420	GO:0005829,cytosol; GO:0005773,vacuole; GO:0009058,biosynthetic process; GO:0009753,response to jasmonic acid; GO:0009611,response to wounding; GO:0008150,biological_process; GO:0008152,metabolic process; GO:0009719,response to endogenous stimulus; GO:0009725,response to hormone; GO:0010033,response to organic substance; GO:0033993,response to lipid; GO:0042221,response to chemical; GO:0050896,re…	PF03088.16:Strictosidine synthase	--	--	--
Lk44030	0.11	0.15	0.21	17.46	17.48	19.74	7.15193	2.48869e-75	1.7885e-73	up	K01051 pectinesterase [EC:3.1.1.11] | (RefSeq) pectinesterase (A)	ko00040: Pentose and glucuronate interconversions; ko01100: Metabolic pathways	unknown [Picea sitchensis]	PME51_ARATH RecName: Full=Probable pectinesterase/pectinesterase inhibitor 51; Includes: RecName: Full=Pectinesterase inhibitor 51; AltName: Full=Pectin methylesterase inhibitor 51; Includes: RecName: Full=Pectinesterase 51; Short=PE 51; EC=3.1.1.11; AltName: Full=Pectin methylesterase 51; Short=AtPME51; Flags: Precursor;	A0A6G9W1U8_CUNLA RecName: Full=Pectinesterase {ECO:0000256|ARBA:ARBA00013229, ECO:0000256|RuleBase:RU000589}; EC=3.1.1.11 {ECO:0000256|ARBA:ARBA00013229, ECO:0000256|RuleBase:RU000589};	At5g09760	GO:0005618,cell wall; GO:0005576,extracellular region; GO:0045330,aspartyl esterase activity; GO:0030599,pectinesterase activity; GO:0046910,pectinesterase inhibitor activity; GO:0042545,cell wall modification; GO:0045490,pectin catabolic process; GO:0003674,molecular_function; GO:0003824,catalytic activity; GO:0016787,hydrolase activity; GO:0016788,hydrolase activity, acting on ester bonds; GO:0…	PF01095.19:Pectinesterase	--	--	--
Lk37092	3.02	3.01	2.39	19.94	19.61	23.86	3.18862	6.24335e-75	4.47578e-73	up	K03122 transcription initiation factor TFIIA large subunit | (RefSeq) uncharacterized protein LOC114825099 (A)	ko03022: Basal transcription factors	hypothetical protein BC332_11714 [Capsicum chinense]	--	A0A0D6R3U8_ARACU RecName: Full=PB1 domain-containing protein {ECO:0000259|SMART:SM00666};	At5g09620	--	PF00564.24:PB1 domain	--	--	--
novel.2500	8.24	6.62	6.32	0.18	0.24	0.26	-4.68051	7.10943e-75	5.0842e-73	down	--	--	protein PLASTID MOVEMENT IMPAIRED 1-RELATED 1 [Carica papaya]	PMIR1_ARATH RecName: Full=Protein PLASTID MOVEMENT IMPAIRED 1-RELATED 1 {ECO:0000303|PubMed:26324877};	A0A0D6QUD3_ARACU RecName: Full=LysM domain-containing protein {ECO:0000259|PROSITE:PS51782};	At5g20610	GO:0005737,cytoplasm; GO:0030048,actin filament-based movement; GO:0009903,chloroplast avoidance movement; GO:0009902,chloroplast relocation; GO:0031022,nuclear migration along microfilament; GO:0009637,response to blue light; GO:0006928,movement of cell or subcellular component; GO:0008150,biological_process; GO:0009987,cellular process; GO:0030029,actin filament-based process; GO:0006996,organe…	PF01476.20:LysM domain	--	--	--
Lk14456	4.08	3.62	2.38	45.43	42.35	53.48	4.0798	7.19949e-75	5.13604e-73	up	K01114 phospholipase C [EC:3.1.4.3] | (RefSeq) non-specific phospholipase C2 (A)	ko00562: Inositol phosphate metabolism; ko00564: Glycerophospholipid metabolism; ko00565: Ether lipid metabolism; ko01100: Metabolic pathways; ko01110: Biosynthesis of secondary metabolites	unknown [Picea sitchensis]	NPC2_ARATH RecName: Full=Non-specific phospholipase C2; EC=3.1.-.-; Flags: Precursor;	B8LKC2_PICSI SubName: Full=Uncharacterized protein {ECO:0000313|EMBL:ABR16102.1};	At2g26870	GO:0009507,chloroplast; GO:0005576,extracellular region; GO:0005794,Golgi apparatus; GO:0004629,phospholipase C activity; GO:0042742,defense response to bacterium; GO:0048229,gametophyte development; GO:0009395,phospholipid catabolic process; GO:0048364,root development; GO:0003674,molecular_function; GO:0003824,catalytic activity; GO:0004620,phospholipase activity; GO:0008081,phosphoric diester …	PF04185.14:Phosphoesterase family	--	--	--
Lk09945	18.56	18.08	16.77	0.61	0.62	0.66	-4.54676	1.02225e-74	7.27486e-73	down	K01897 long-chain acyl-CoA synthetase [EC:6.2.1.3] | (RefSeq) long chain acyl-CoA synthetase 1 isoform X1 (A)	ko00061: Fatty acid biosynthesis; ko00071: Fatty acid degradation; ko01100: Metabolic pathways; ko01212: Fatty acid metabolism; ko04146: Peroxisome	long chain acyl-CoA synthetase 1 isoform X1 [Amborella trichopoda]	LACS4_ARATH RecName: Full=Long chain acyl-CoA synthetase 4; EC=6.2.1.3;	W1P871_AMBTC RecName: Full=AMP-binding domain-containing protein {ECO:0000259|Pfam:PF00501};	At4g23850	GO:0005783,endoplasmic reticulum; GO:0005794,Golgi apparatus; GO:0016020,membrane; GO:0005886,plasma membrane; GO:0005524,ATP binding; GO:0004467,long-chain fatty acid-CoA ligase activity; GO:0006631,fatty acid metabolic process; GO:0000166,nucleotide binding; GO:0003674,molecular_function; GO:0005488,binding; GO:0017076,purine nucleotide binding; GO:0030554,adenyl nucleotide binding; GO:0032553,…	PF00501.28:AMP-binding enzyme	--	--	--
Lk31326	0.4	0.49	0.6	24.67	21.01	24.81	5.82794	1.27708e-74	9.06631e-73	up	--	--	hypothetical protein POPTR_0018s09740g [Populus trichocarpa]	BH146_ARATH RecName: Full=Transcription factor bHLH146; AltName: Full=Basic helix-loop-helix protein 146; Short=AtbHLH146; Short=bHLH 146; AltName: Full=Transcription factor EN 141; AltName: Full=bHLH transcription factor bHLH146;	A9PFN1_POPTR SubName: Full=Uncharacterized protein {ECO:0000313|EMBL:ABK95184.1};	At4g30180	GO:0005634,nucleus; GO:0003677,DNA binding; GO:0003700,DNA-binding transcription factor activity; GO:0006355,regulation of transcription, DNA-templated; GO:0003674,molecular_function; GO:0003676,nucleic acid binding; GO:0005488,binding; GO:0097159,organic cyclic compound binding; GO:1901363,heterocyclic compound binding; GO:0140110,transcription regulator activity; GO:0006139,nucleobase-containin…	--	--	--	--
Lk32594	156.31	219.82	215.63	1439.46	1729.73	1508.57	3.26247	1.2972e-74	9.18685e-73	up	K20628 expansin | (RefSeq) expansin-A8-like (A)	--	expansin A4 [Pinus radiata]	EXPA7_ORYSJ RecName: Full=Expansin-A7; AltName: Full=Alpha-expansin-7; AltName: Full=OsEXP7; AltName: Full=OsEXPA7; AltName: Full=OsaEXPa1.26; Flags: Precursor;	A0A3G6JAC7_PINTA RecName: Full=Expansin {ECO:0000256|RuleBase:RU365023};	At2g39700	GO:0005618,cell wall; GO:0005576,extracellular region; GO:0016020,membrane; GO:0009664,plant-type cell wall organization; GO:0008150,biological_process; GO:0009987,cellular process; GO:0016043,cellular component organization; GO:0045229,external encapsulating structure organization; GO:0071554,cell wall organization or biogenesis; GO:0071555,cell wall organization; GO:0071669,plant-type cell wall…	PF01357.21:Pollen allergen	--	--	--
Lk23968	0.59	0.47	0.65	6.12	5.91	6.9	3.73989	1.41032e-74	9.96385e-73	up	K13172 serine/arginine repetitive matrix protein 2 | (RefSeq) uncharacterized protein LOC112285844 isoform X1 (A)	--	unknown [Picea sitchensis]	TRM32_ARATH RecName: Full=Protein TRM32; AltName: Full=TON1-RECRUITING MOTIF protein 32;	C0PQX7_PICSI SubName: Full=Uncharacterized protein {ECO:0000313|EMBL:ACN40217.1};	At3g53540	--	PF12552.8:Protein of unknown function (DUF3741)	--	--	--
Lk46164	1.59	1.36	1.48	15.78	15.42	11.81	3.55138	2.63594e-74	1.8578e-72	up	K12133 MYB-related transcription factor LHY | (RefSeq) protein CCA1 (A)	ko04712: Circadian rhythm - plant	unknown [Picea sitchensis]	LHY_ARATH RecName: Full=Protein LHY {ECO:0000303|PubMed:9657154}; AltName: Full=MYB-related transcription factor LHY {ECO:0000303|PubMed:9657154}; AltName: Full=Protein LATE ELONGATED HYPOCOTYL {ECO:0000303|PubMed:9657154};	A9NW27_PICSI RecName: Full=HTH myb-type domain-containing protein {ECO:0000259|PROSITE:PS51294};	At1g01060	GO:0005634,nucleus; GO:0003700,DNA-binding transcription factor activity; GO:0000976,transcription regulatory region sequence-specific DNA binding; GO:0007623,circadian rhythm; GO:0048574,long-day photoperiodism, flowering; GO:0042754,negative regulation of circadian rhythm; GO:0043433,negative regulation of DNA-binding transcription factor activity; GO:0042752,regulation of circadian rhythm; GO:…	PF00249.31:Myb-like DNA-binding domain	MYB-related	TF	MYB->MYB-related
Lk19663	6.07	10.78	9.98	133.33	156.23	192.44	4.44757	2.89476e-74	2.03531e-72	up	K13201 nucleolysin TIA-1/TIAR | (RefSeq) RNA-binding domain-containing protein (A)	--	unknown [Picea sitchensis]	RBP47_NICPL RecName: Full=Polyadenylate-binding protein RBP47; Short=Poly(A)-binding protein RBP47; AltName: Full=RNA-binding protein 47; Short=NplRBP47;	B8LRZ2_PICSI SubName: Full=Uncharacterized protein {ECO:0000313|EMBL:ABR18422.1};	At5g54900	GO:0010494,cytoplasmic stress granule; GO:0005634,nucleus; GO:0008143,poly(A) binding; GO:0034605,cellular response to heat; GO:0006397,mRNA processing; GO:0003674,molecular_function; GO:0003676,nucleic acid binding; GO:0003723,RNA binding; GO:0003727,single-stranded RNA binding; GO:0005488,binding; GO:0070717,poly-purine tract binding; GO:0097159,organic cyclic compound binding; GO:1901363,heter…	PF00076.22:RNA recognition motif. (a.k.a. RRM, RBD, or RNP domain)	--	--	--
Lk02592	122.83	78.06	91.98	2941.17	5807.27	7775.12	6.10284	4.3263e-74	3.03453e-72	up	--	--	embryo-abundant protein, partial [Picea abies]	GNKL_PICAB RecName: Full=Antifungal protein ginkbilobin-like protein {ECO:0000305}; AltName: Full=Embryo-abundant protein 24 {ECO:0000305}; Flags: Fragment;	H9VYG9_PINTA RecName: Full=Gnk2-homologous domain-containing protein {ECO:0000259|PROSITE:PS51473}; Flags: Fragment;	At3g60720	GO:0005537,mannose binding; GO:0042742,defense response to bacterium; GO:0050832,defense response to fungus; GO:0031640,killing of cells of other organism; GO:0003674,molecular_function; GO:0005488,binding; GO:0030246,carbohydrate binding; GO:0036094,small molecule binding; GO:0048029,monosaccharide binding; GO:0006950,response to stress; GO:0006952,defense response; GO:0008150,biological_process…	PF01657.17:Salt stress response/antifungal	--	--	--
Lk08534	0.25	0.54	0.54	40.22	25.27	33	6.48115	7.60182e-74	5.31927e-72	up	K03857 phosphatidylinositol N-acetylglucosaminyltransferase subunit A [EC:2.4.1.198] | (GenBank) phosphatidylinositol N-acetylglucosaminyltransferase (A)	ko00563: Glycosylphosphatidylinositol (GPI)-anchor biosynthesis; ko01100: Metabolic pathways	hypothetical protein AXG93_1774s1300 [Marchantia polymorpha subsp. ruderalis]	--	A0A176W1T1_MARPO SubName: Full=Uncharacterized protein {ECO:0000313|EMBL:OAE27020.1};	At1g73160	GO:0016757,transferase activity, transferring glycosyl groups; GO:0003674,molecular_function; GO:0003824,catalytic activity; GO:0016740,transferase activity	PF00534.20:Glycosyl transferases group 1	--	--	--
Lk40839	0.11	0.25	0.45	50.29	21.49	36.5	7.32133	9.41078e-74	6.56935e-72	up	K15333 tRNA guanosine-2'-O-methyltransferase [EC:2.1.1.34] | (RefSeq) uncharacterized protein LOC104224633 (A)	--	PREDICTED: CO(2)-response secreted protease-like [Nelumbo nucifera]	CRSP_ARATH RecName: Full=CO(2)-response secreted protease {ECO:0000303|PubMed:25043023}; AltName: Full=Subtilisin-like serine protease {ECO:0000303|PubMed:25043023}; Short=AtSBT5.2 {ECO:0000303|PubMed:25043023}; AltName: Full=Tripeptidyl-peptidase II {ECO:0000255|PROSITE-ProRule:PRU10081}; EC=3.4.14.10 {ECO:0000255|PROSITE-ProRule:PRU10081}; Flags: Precursor;	A0A0D6QWQ0_ARACU SubName: Full=Uncharacterized protein {ECO:0000313|EMBL:JAG94906.1};	At1g20160	GO:0048046,apoplast; GO:0005618,cell wall; GO:0004252,serine-type endopeptidase activity; GO:0008236,serine-type peptidase activity; GO:0008240,tripeptidyl-peptidase activity; GO:1900425,negative regulation of defense response to bacterium; GO:2000122,negative regulation of stomatal complex development; GO:0006508,proteolysis; GO:2000038,regulation of stomatal complex development; GO:0010037,resp…	PF00082.22:Subtilase family	--	--	--
Lk22679	0.11	0.29	0.26	18.36	14.51	13.66	6.41727	1.04927e-73	7.30716e-72	up	K20562 biphenyl-4-hydroxylase | (RefSeq) cytochrome P450 CYP736A12-like (A)	--	unknown [Picea sitchensis]	C75A1_PINTA RecName: Full=Cytochrome P450 750A1; EC=1.14.-.-; AltName: Full=Cytochrome P450 CYPC;	A0A0G7ZNS9_PICGL SubName: Full=Cytochrome P450 CYP750A26 {ECO:0000313|EMBL:JAI17720.1};	At5g07990	GO:0016021,integral component of membrane; GO:0020037,heme binding; GO:0005506,iron ion binding; GO:0004497,monooxygenase activity; GO:0016705,oxidoreductase activity, acting on paired donors, with incorporation or reduction of molecular oxygen; GO:0003674,molecular_function; GO:0005488,binding; GO:0046906,tetrapyrrole binding; GO:0097159,organic cyclic compound binding; GO:1901363,heterocyclic c…	PF00067.22:Cytochrome P450	--	--	--
Lk31622	6.53	5.2	4.87	35.1	30.31	31.17	2.80937	1.0807e-73	7.50814e-72	up	K13422 transcription factor MYC2 | (RefSeq) transcription factor MYC4-like (A)	ko04016: MAPK signaling pathway - plant; ko04075: Plant hormone signal transduction	transcription factor bHLH-2 [Picea abies]	BHLHW_PEA RecName: Full=Basic helix-loop-helix protein A;	A0A167V964_PICAB SubName: Full=Transcription factor bHLH-2 {ECO:0000313|EMBL:ANB66421.1};	At1g63650	GO:0005634,nucleus; GO:0046983,protein dimerization activity; GO:0009813,flavonoid biosynthetic process; GO:0003674,molecular_function; GO:0005488,binding; GO:0005515,protein binding; GO:0008150,biological_process; GO:0008152,metabolic process; GO:0009058,biosynthetic process; GO:0009812,flavonoid metabolic process; GO:0071704,organic substance metabolic process; GO:1901576,organic substance bios…	PF14215.6:bHLH-MYC and R2R3-MYB transcription factors N-terminal	bHLH	TF	bHLH
Lk42125	2.19	2.04	2.61	24.09	30.15	29.71	3.8962	1.12437e-73	7.79304e-72	up	K09645 vitellogenic carboxypeptidase-like protein [EC:3.4.16.-] | (RefSeq) serine carboxypeptidase-like 50 (A)	--	unknown [Picea sitchensis]	SCP50_ARATH RecName: Full=Serine carboxypeptidase-like 50; EC=3.4.16.-; Flags: Precursor;	D5AAE4_PICSI RecName: Full=Carboxypeptidase {ECO:0000256|RuleBase:RU361156}; EC=3.4.16.- {ECO:0000256|RuleBase:RU361156};	At1g15000	GO:0005576,extracellular region; GO:0005773,vacuole; GO:0004185,serine-type carboxypeptidase activity; GO:0003674,molecular_function; GO:0003824,catalytic activity; GO:0004180,carboxypeptidase activity; GO:0008233,peptidase activity; GO:0008236,serine-type peptidase activity; GO:0008238,exopeptidase activity; GO:0016787,hydrolase activity; GO:0017171,serine hydrolase activity; GO:0070008,serine-t…	PF00450.22:Serine carboxypeptidase	--	--	--
Lk45246	4.71	11.47	7.99	260.23	422.14	336.32	5.68645	1.75301e-73	1.21215e-71	up	K01859 chalcone isomerase [EC:5.5.1.6] | (RefSeq) probable chalcone--flavonone isomerase 3 isoform X1 (A)	ko00941: Flavonoid biosynthesis; ko01100: Metabolic pathways; ko01110: Biosynthesis of secondary metabolites	unknown [Picea sitchensis]	CHIL2_HUMLU RecName: Full=Chalcone isomerase-like protein 2 {ECO:0000303|PubMed:29760092}; Short=HlCHIL2 {ECO:0000303|PubMed:29760092}; EC=5.5.1.6 {ECO:0000250|UniProtKB:Q8VZW3};	A9NRN8_PICSI RecName: Full=Chalcone-flavonone isomerase family protein {ECO:0000256|RuleBase:RU361158};	At5g05270	GO:0016872,intramolecular lyase activity; GO:0003674,molecular_function; GO:0003824,catalytic activity; GO:0016853,isomerase activity	PF02431.15:Chalcone-flavanone isomerase	--	--	--
Lk12237	192.78	169.55	151.86	4183.69	7410.28	11133.9	5.74913	1.78158e-73	1.229e-71	up	--	--	embryo-abundant protein, partial [Picea abies]	GNKL_PICAB RecName: Full=Antifungal protein ginkbilobin-like protein {ECO:0000305}; AltName: Full=Embryo-abundant protein 24 {ECO:0000305}; Flags: Fragment;	H9VYG9_PINTA RecName: Full=Gnk2-homologous domain-containing protein {ECO:0000259|PROSITE:PS51473}; Flags: Fragment;	At3g60720	GO:0005537,mannose binding; GO:0042742,defense response to bacterium; GO:0050832,defense response to fungus; GO:0031640,killing of cells of other organism; GO:0003674,molecular_function; GO:0005488,binding; GO:0030246,carbohydrate binding; GO:0036094,small molecule binding; GO:0048029,monosaccharide binding; GO:0006950,response to stress; GO:0006952,defense response; GO:0008150,biological_process…	PF01657.17:Salt stress response/antifungal	--	--	--
Lk41183	11.31	9.91	10.84	47.23	37.68	42.49	2.2581	2.82276e-73	1.94266e-71	up	K11000 callose synthase [EC:2.4.1.-] | (RefSeq) callose synthase 12 (A)	--	callose synthase 12 [Amborella trichopoda]	CALSC_ARATH RecName: Full=Callose synthase 12; EC=2.4.1.34; AltName: Full=1,3-beta-glucan synthase; AltName: Full=Protein GLUCAN SYNTHASE-LIKE 5; AltName: Full=Protein POWDERY MILDEW RESISTANT 4;	A0A1D1XI91_9ARAE RecName: Full=1,3-beta-glucan synthase {ECO:0000256|ARBA:ARBA00019719}; EC=2.4.1.34 {ECO:0000256|ARBA:ARBA00012589};	At4g03550	GO:0000148,1,3-beta-D-glucan synthase complex; GO:0005794,Golgi apparatus; GO:0016021,integral component of membrane; GO:0005886,plasma membrane; GO:0009506,plasmodesma; GO:0003843,1,3-beta-D-glucan synthase activity; GO:0046527,glucosyltransferase activity; GO:0006075,(1->3)-beta-D-glucan biosynthetic process; GO:0006952,defense response; GO:0052542,defense response by callose deposition; GO:005…	PF02364.15:1,3-beta-glucan synthase component	--	--	--
Lk26529	23.66	30.17	23.71	1.1	0.64	0.53	-4.82808	2.84764e-73	1.95518e-71	down	--	--	hypothetical protein AXG93_1774s1300 [Marchantia polymorpha subsp. ruderalis]	--	A0A176W1T1_MARPO SubName: Full=Uncharacterized protein {ECO:0000313|EMBL:OAE27020.1};	At1g73160	GO:0016757,transferase activity, transferring glycosyl groups; GO:0003674,molecular_function; GO:0003824,catalytic activity; GO:0016740,transferase activity	PF00534.20:Glycosyl transferases group 1	--	--	--
Lk06941	74.07	124.11	102.79	2013.08	3621.55	2342.63	5.01737	4.674e-73	3.20164e-71	up	--	--	--	--	--	--	--	--	--	--	--
Lk45247	0.89	0.85	0.54	21.92	30.92	30.32	5.47363	4.81125e-73	3.28795e-71	up	K09753 cinnamoyl-CoA reductase [EC:1.2.1.44] | (RefSeq) cinnamoyl-CoA reductase 1-like (A)	ko00940: Phenylpropanoid biosynthesis; ko01100: Metabolic pathways; ko01110: Biosynthesis of secondary metabolites	unknown [Picea sitchensis]	CCR1_PETHY RecName: Full=Cinnamoyl-CoA reductase 1 {ECO:0000303|PubMed:24985707, ECO:0000303|PubMed:25217505}; Short=PhCCR1 {ECO:0000303|PubMed:24985707, ECO:0000303|PubMed:25217505}; EC=1.2.1.44 {ECO:0000250|UniProtKB:Q9S9N9}; AltName: Full=Coniferylaldehyde synthase {ECO:0000305}; EC=1.2.1.- {ECO:0000269|PubMed:24985707, ECO:0000269|PubMed:25217505};	A9NVV1_PICSI RecName: Full=Epimerase domain-containing protein {ECO:0000259|Pfam:PF01370};	At2g23910	GO:0005737,cytoplasm; GO:0016621,cinnamoyl-CoA reductase activity; GO:0000166,nucleotide binding; GO:0007623,circadian rhythm; GO:0010597,green leaf volatile biosynthetic process; GO:0009809,lignin biosynthetic process; GO:0009699,phenylpropanoid biosynthetic process; GO:0003674,molecular_function; GO:0003824,catalytic activity; GO:0016491,oxidoreductase activity; GO:0016620,oxidoreductase activi…	PF01370.21:NAD dependent epimerase/dehydratase family	--	--	--
Lk28575	29.42	23.23	29.07	212.23	296.77	239.83	3.47731	5.03718e-73	3.43432e-71	up	K00695 sucrose synthase [EC:2.4.1.13] | (RefSeq) sucrose synthase 2 (A)	ko00500: Starch and sucrose metabolism; ko01100: Metabolic pathways; ko01110: Biosynthesis of secondary metabolites	sucrose synthase [Pinus taeda]	SUS4_ORYSJ RecName: Full=Sucrose synthase 4; Short=OsSUS4; EC=2.4.1.13; AltName: Full=Sucrose-UDP glucosyltransferase 4;	A6N837_PINTA RecName: Full=Sucrose synthase {ECO:0000256|ARBA:ARBA00012540, ECO:0000256|RuleBase:RU280817}; EC=2.4.1.13 {ECO:0000256|ARBA:ARBA00012540, ECO:0000256|RuleBase:RU280817};	At4g02280	GO:0016157,sucrose synthase activity; GO:0005985,sucrose metabolic process; GO:0003674,molecular_function; GO:0003824,catalytic activity; GO:0008194,UDP-glycosyltransferase activity; GO:0016740,transferase activity; GO:0016757,transferase activity, transferring glycosyl groups; GO:0016758,transferase activity, transferring hexosyl groups; GO:0035251,UDP-glucosyltransferase activity; GO:0046527,gl…	PF00862.19:Sucrose synthase	--	--	--
Lk31041	3.9	3.09	3.98	36.95	49.91	36.77	3.77422	5.49059e-73	3.73475e-71	up	--	--	hypothetical protein AMTR_s00111p00079300 [Amborella trichopoda]	--	W1NY52_AMBTC SubName: Full=Uncharacterized protein {ECO:0000313|EMBL:ERN00186.1};	At3g60380	GO:0016021,integral component of membrane; GO:0005575,cellular_component; GO:0016020,membrane; GO:0031224,intrinsic component of membrane; GO:0110165,cellular anatomical entity	--	--	--	--
Lk33966	0.08	0.42	0.23	138.98	250.72	205.07	10.0044	5.75513e-73	3.90561e-71	up	--	--	unknown [Picea sitchensis]	SBT25_ARATH RecName: Full=Subtilisin-like protease SBT2.5 {ECO:0000303|PubMed:16193095}; EC=3.4.21.- {ECO:0000305}; AltName: Full=Subtilase subfamily 2 member 5 {ECO:0000303|PubMed:16193095}; Short=AtSBT2.5 {ECO:0000303|PubMed:16193095}; AltName: Full=Subtilisin-like serine protease 3 {ECO:0000303|PubMed:12702015}; Short=At-SLP3 {ECO:0000303|PubMed:12702015}; Flags: Precursor;	D5A8D0_PICSI RecName: Full=Inhibitor I9 domain-containing protein {ECO:0000259|Pfam:PF05922};	At2g19170	GO:0004252,serine-type endopeptidase activity; GO:0008236,serine-type peptidase activity; GO:0003674,molecular_function; GO:0003824,catalytic activity; GO:0004175,endopeptidase activity; GO:0008233,peptidase activity; GO:0016787,hydrolase activity; GO:0017171,serine hydrolase activity; GO:0140096,catalytic activity, acting on a protein	PF05922.16:Peptidase inhibitor I9	--	--	--
novel.13251	2.1	2.22	1.98	28.25	20.58	18.49	3.68424	6.10848e-73	4.13581e-71	up	K22419 Delta4-3-oxosteroid 5beta-reductase [EC:1.3.1.3] | (RefSeq) 3-oxo-Delta(4,5)-steroid 5-beta-reductase (A)	--	unknown [Picea sitchensis]	VEP1_ARATH RecName: Full=3-oxo-Delta(4,5)-steroid 5-beta-reductase; EC=1.3.1.3 {ECO:0000269|PubMed:19166903, ECO:0000269|PubMed:20598327, ECO:0000269|PubMed:22357344}; AltName: Full=Delta(4)-3-oxosteroid 5-beta-reductase; AltName: Full=Delta-4,5-steroid 5-beta-reductase; Short=At5beta-StR; AltName: Full=Progesterone 5-beta-reductase; Short=5beta-POR; AltName: Full=Protein VEIN PATTERNING 1;	A9NUS7_PICSI SubName: Full=Uncharacterized protein {ECO:0000313|EMBL:ABK24388.1};	At4g24220	GO:0005829,cytosol; GO:0047787,delta4-3-oxosteroid 5beta-reductase activity; GO:0035671,enone reductase activity; GO:0046983,protein dimerization activity; GO:0009611,response to wounding; GO:0008202,steroid metabolic process; GO:0010051,xylem and phloem pattern formation; GO:0003674,molecular_function; GO:0003824,catalytic activity; GO:0016491,oxidoreductase activity; GO:0016627,oxidoreductase a…	PF01370.21:NAD dependent epimerase/dehydratase family	--	--	--
Lk30065	0.26	0.26	0.17	18.95	28.48	30.36	7.09761	8.99679e-73	6.0773e-71	up	K13495 cis-zeatin O-glucosyltransferase [EC:2.4.1.215] | (RefSeq) zeatin O-glucosyltransferase-like (A)	ko00908: Zeatin biosynthesis	UDP-glycosyltransferase UGT2 [Picea glauca]	ZOG_PHALU RecName: Full=Zeatin O-glucosyltransferase; EC=2.4.1.203; AltName: Full=Trans-zeatin O-beta-D-glucosyltransferase;	A0A223PIL1_PICGL RecName: Full=Glycosyltransferase {ECO:0000256|RuleBase:RU362057}; EC=2.4.1.- {ECO:0000256|RuleBase:RU362057};	At2g15490	GO:0050403,trans-zeatin O-beta-D-glucosyltransferase activity; GO:0050404,zeatin O-beta-D-xylosyltransferase activity; GO:0009690,cytokinin metabolic process; GO:0048439,flower morphogenesis; GO:0009965,leaf morphogenesis; GO:0045926,negative regulation of growth; GO:0006486,protein glycosylation; GO:0010380,regulation of chlorophyll biosynthetic process; GO:0010083,regulation of vegetative meris…	PF00201.18:UDP-glucoronosyl and UDP-glucosyl transferase	--	--	--
Lk13590	20.16	24.34	23.21	231.79	349.33	239.77	3.88422	1.0872e-72	7.32706e-71	up	--	--	dormancy/auxin associated-like protein, partial [Picea sitchensis]	DRMH3_ARATH RecName: Full=Dormancy-associated protein homolog 3 {ECO:0000305}; AltName: Full=DRM1 homolog 3 {ECO:0000305};	E5F676_PICSI SubName: Full=Dormancy/auxin associated-like protein {ECO:0000313|EMBL:ADP94920.1}; Flags: Fragment;	At1g56220	--	PF05564.12:Dormancy/auxin associated protein	--	--	--
Lk37229	7.19	7.48	6.4	32.33	28.9	35.28	2.46683	1.92109e-72	1.29172e-70	up	K13420 LRR receptor-like serine/threonine-protein kinase FLS2 [EC:2.7.11.1] | (RefSeq) probable LRR receptor-like serine/threonine-protein kinase At3g47570 (A)	ko04016: MAPK signaling pathway - plant; ko04626: Plant-pathogen interaction	hypothetical protein EUGRSUZ_F03981, partial [Eucalyptus grandis]	XA21_ORYSI RecName: Full=Receptor kinase-like protein Xa21 {ECO:0000303|Ref.1}; EC=2.7.11.1 {ECO:0000255|PROSITE-ProRule:PRU00159, ECO:0000269|PubMed:11927577}; Contains: RecName: Full=Receptor kinase-like protein Xa21, processed {ECO:0000250|UniProtKB:Q2R2D5}; Flags: Precursor;	A0A5D2ZQY4_GOSMU RecName: Full=Protein kinase domain-containing protein {ECO:0000259|PROSITE:PS50011};	At3g47090	GO:0005789,endoplasmic reticulum membrane; GO:0016021,integral component of membrane; GO:0005634,nucleus; GO:0005886,plasma membrane; GO:0005524,ATP binding; GO:0106310,protein serine kinase activity; GO:0004674,protein serine/threonine kinase activity; GO:0106311,protein threonine kinase activity; GO:0006952,defense response; GO:0031349,positive regulation of defense response; GO:1900426,positiv…	PF07714.17:Protein tyrosine kinase	--	--	--
Lk00685	3.66	4.59	5.12	151.88	373.73	241.89	6.13786	2.12239e-72	1.4238e-70	up	--	--	--	--	--	--	--	--	--	--	--
Lk19424	4.57	2.46	3.52	66.91	98.57	71.03	4.7675	2.28158e-72	1.52709e-70	up	K05658 ATP-binding cassette, subfamily B (MDR/TAP), member 1 [EC:7.6.2.2] | (RefSeq) ABC transporter B family member 11-like isoform X1 (A)	ko02010: ABC transporters	MDR-like ABC transporter [Taxus cuspidata]	AB11B_ARATH RecName: Full=ABC transporter B family member 11; Short=ABC transporter ABCB.11; Short=AtABCB11; AltName: Full=Multidrug resistance protein 8; AltName: Full=P-glycoprotein 11;	A0A0D6QRW8_ARACU SubName: Full=Uncharacterized protein {ECO:0000313|EMBL:JAG93084.1};	At1g02520	GO:0005576,extracellular region; GO:0016021,integral component of membrane; GO:0005886,plasma membrane; GO:0009506,plasmodesma; GO:0005524,ATP binding; GO:0042626,ATPase-coupled transmembrane transporter activity; GO:0055085,transmembrane transport; GO:0000166,nucleotide binding; GO:0003674,molecular_function; GO:0005488,binding; GO:0017076,purine nucleotide binding; GO:0030554,adenyl nucleotide …	PF00664.23:ABC transporter transmembrane region	--	--	--
Lk22600	3.92	5.66	5.5	40.04	45.03	41.92	3.35347	3.24605e-72	2.16767e-70	up	K00344 NADPH:quinone reductase [EC:1.6.5.5] | (RefSeq) quinone oxidoreductase-like protein 2 homolog (A)	--	unknown [Picea sitchensis]	AOR_ARATH RecName: Full=NADPH-dependent alkenal/one oxidoreductase, chloroplastic {ECO:0000303|PubMed:21169366}; Short=AtAOR {ECO:0000303|PubMed:21169366}; EC=1.3.1.- {ECO:0000269|PubMed:21169366}; Flags: Precursor;	A9NNV6_PICSI RecName: Full=PKS_ER domain-containing protein {ECO:0000259|SMART:SM00829};	At3g56460	GO:0048046,apoplast; GO:0009507,chloroplast; GO:0009941,chloroplast envelope; GO:0009570,chloroplast stroma; GO:0005634,nucleus; GO:0010319,stromule; GO:0009579,thylakoid; GO:0035798,2-alkenal reductase (NADP+) activity; GO:0035671,enone reductase activity; GO:0008270,zinc ion binding; GO:0009409,response to cold; GO:0003674,molecular_function; GO:0003824,catalytic activity; GO:0016491,oxidoreduc…	PF00107.26:Zinc-binding dehydrogenase	--	--	--
Lk37110	45.37	45.14	39.67	6.51	5.8	5.52	-2.59807	3.68864e-72	2.45761e-70	down	K18810 cyclin D1/2/4, plant | (RefSeq) cyclin-D4-1-like (A)	--	unknown [Picea sitchensis]	CCD22_ORYSJ RecName: Full=Cyclin-D2-2; AltName: Full=G1/S-specific cyclin-D2-2; Short=CycD2;2;	D5A9Y7_PICSI SubName: Full=Uncharacterized protein {ECO:0000313|EMBL:ADE76356.1};	At2g22490	GO:0000307,cyclin-dependent protein kinase holoenzyme complex; GO:0005737,cytoplasm; GO:0005634,nucleus; GO:0016538,cyclin-dependent protein serine/threonine kinase regulator activity; GO:0051301,cell division; GO:0044772,mitotic cell cycle phase transition; GO:0000079,regulation of cyclin-dependent protein serine/threonine kinase activity; GO:0003674,molecular_function; GO:0019207,kinase regulat…	PF00134.23:Cyclin, N-terminal domain	--	--	--
Lk44144	28.96	24.62	25.56	99.41	90.62	100	2.1443	4.32627e-72	2.87589e-70	up	K22845 phlorizin synthase [EC:2.4.1.357] | (RefSeq) UDP-glycosyltransferase 88F5-like (A)	ko00941: Flavonoid biosynthesis; ko01110: Biosynthesis of secondary metabolites	unknown [Picea sitchensis]	U72B1_ARATH RecName: Full=UDP-glycosyltransferase 72B1; EC=2.4.1.-; AltName: Full=Arbutin synthase; AltName: Full=Probable hydroquinone glucosyltransferase; EC=2.4.1.218;	A9NXT2_PICSI SubName: Full=Uncharacterized protein {ECO:0000313|EMBL:ABK25443.1};	At4g01070	GO:0050505,hydroquinone glucosyltransferase activity; GO:0035251,UDP-glucosyltransferase activity; GO:0008194,UDP-glycosyltransferase activity; GO:0009809,lignin biosynthetic process; GO:0009636,response to toxic substance; GO:0042178,xenobiotic catabolic process; GO:0006805,xenobiotic metabolic process; GO:0003674,molecular_function; GO:0003824,catalytic activity; GO:0016740,transferase activity…	PF00201.18:UDP-glucoronosyl and UDP-glucosyl transferase	--	--	--
Lk01195	0.71	0.74	0.84	14.94	19.02	16.52	4.7451	6.50585e-72	4.31496e-70	up	K03327 multidrug resistance protein, MATE family | (RefSeq) protein DETOXIFICATION 40 (A)	--	unknown [Picea sitchensis]	DTX40_ARATH RecName: Full=Protein DETOXIFICATION 40 {ECO:0000303|PubMed:11739388}; Short=AtDTX40 {ECO:0000303|PubMed:11739388}; AltName: Full=Multidrug and toxic compound extrusion protein 40 {ECO:0000305}; Short=MATE protein 40 {ECO:0000305};	D5ADQ8_PICSI RecName: Full=Protein DETOXIFICATION {ECO:0000256|RuleBase:RU004914}; AltName: Full=Multidrug and toxic compound extrusion protein {ECO:0000256|RuleBase:RU004914};	At3g21690	GO:0016021,integral component of membrane; GO:0016020,membrane; GO:0005774,vacuolar membrane; GO:0005773,vacuole; GO:0015297,antiporter activity; GO:0022857,transmembrane transporter activity; GO:0042910,xenobiotic transmembrane transporter activity; GO:0003674,molecular_function; GO:0005215,transporter activity; GO:0015291,secondary active transmembrane transporter activity; GO:0022804,active tr…	PF01554.18:MatE	--	--	--
Lk06827	15.79	12.6	15.43	72.59	62.35	72.47	2.51208	6.60654e-72	4.37182e-70	up	K11975 E3 ubiquitin-protein ligase RNF144 [EC:2.3.2.31] | (RefSeq) probable E3 ubiquitin-protein ligase RNF217 (A)	--	unknown [Picea sitchensis]	DEAHB_ARATH RecName: Full=ATP-dependent RNA helicase DEAH11, chloroplastic; EC=3.6.4.13; Flags: Precursor;	D5ACW0_PICSI SubName: Full=Uncharacterized protein {ECO:0000313|EMBL:ADE77379.1};	At3g53690	GO:0009507,chloroplast; GO:0005524,ATP binding; GO:0016787,hydrolase activity; GO:0046872,metal ion binding; GO:0003723,RNA binding; GO:0003724,RNA helicase activity; GO:0016740,transferase activity; GO:0000166,nucleotide binding; GO:0003674,molecular_function; GO:0005488,binding; GO:0017076,purine nucleotide binding; GO:0030554,adenyl nucleotide binding; GO:0032553,ribonucleotide binding; GO:003…	PF01485.21:IBR domain, a half RING-finger domain	--	--	--
Lk35954	16.52	16.39	16.68	49.45	43.45	44.37	1.73937	7.92691e-72	5.23373e-70	up	--	--	protein NETWORKED 1D isoform X2 [Amborella trichopoda]	NET1D_ARATH RecName: Full=Protein NETWORKED 1D {ECO:0000303|PubMed:22840520};	A0A3S4P411_9MAGN SubName: Full=Protein NETWORKED 1D isoform X2 {ECO:0000313|EMBL:RWR85367.1};	At1g03080	GO:0005886,plasma membrane; GO:0051015,actin filament binding; GO:0003674,molecular_function; GO:0003779,actin binding; GO:0005488,binding; GO:0005515,protein binding; GO:0008092,cytoskeletal protein binding; GO:0044877,protein-containing complex binding; GO:0005575,cellular_component; GO:0016020,membrane; GO:0071944,cell periphery; GO:0110165,cellular anatomical entity	PF07765.12:KIP1-like protein	--	--	--
Lk36011	0.28	0.08	0.08	12.56	18.9	16.44	7.05224	1.2622e-71	8.31486e-70	up	K00695 sucrose synthase [EC:2.4.1.13] | (GenBank) sucrose synthase (A)	ko00500: Starch and sucrose metabolism; ko01100: Metabolic pathways; ko01110: Biosynthesis of secondary metabolites	unknown [Picea sitchensis]	TMVRN_NICGU RecName: Full=TMV resistance protein N; EC=3.2.2.6 {ECO:0000255|PROSITE-ProRule:PRU00204};	B8LRB4_PICSI RecName: Full=TIR domain-containing protein {ECO:0000259|PROSITE:PS50104};	At5g36930	GO:0005737,cytoplasm; GO:0043531,ADP binding; GO:0005524,ATP binding; GO:0050135,NAD(P)+ nucleosidase activity; GO:0061809,NAD+ nucleotidase, cyclic ADP-ribose generating; GO:0009626,plant-type hypersensitive response; GO:0007165,signal transduction; GO:0000166,nucleotide binding; GO:0003674,molecular_function; GO:0005488,binding; GO:0017076,purine nucleotide binding; GO:0030554,adenyl nucleotide…	PF01582.20:TIR domain	--	--	--
Lk27488	0.8	0.84	1.03	16.16	17.83	16.06	4.50297	1.81192e-71	1.19094e-69	up	K19589 release factor glutamine methyltransferase [EC:2.1.1.297] | (RefSeq) uncharacterized protein LOC100283871 (A)	--	CRKNOX3 [Ceratopteris richardii]	KNAT3_ARATH RecName: Full=Homeobox protein knotted-1-like 3; AltName: Full=Protein KNAT3;	A0A3G6J9M7_PINTA SubName: Full=Homeobox protein knotted-1-like 3 {ECO:0000313|EMBL:AZA14787.1};	At5g25220	GO:0005829,cytosol; GO:0005634,nucleus; GO:0003700,DNA-binding transcription factor activity; GO:0000981,DNA-binding transcription factor activity, RNA polymerase II-specific; GO:0000978,RNA polymerase II cis-regulatory region sequence-specific DNA binding; GO:0071345,cellular response to cytokine stimulus; GO:0009722,detection of cytokinin stimulus; GO:0006357,regulation of transcription by RNA …	PF03790.13:KNOX1 domain	--	--	--
Lk11605	4.5	4.45	4.01	19.85	22.04	21.23	2.55982	2.17769e-71	1.42814e-69	up	K17609 nucleoredoxin [EC:1.8.1.8] | (RefSeq) probable nucleoredoxin 1 (A)	--	unknown [Picea sitchensis]	WR52W_ARATH RecName: Full=Disease resistance protein RRS1 {ECO:0000303|PubMed:19519800}; AltName: Full=Disease resistance protein RCH2 {ECO:0000303|PubMed:19519800}; AltName: Full=Probable WRKY transcription factor 52; AltName: Full=Resistance to Colletotrichum higginsianum 2 protein {ECO:0000303|PubMed:19519800}; AltName: Full=Resistance to Ralstonia solanacearum 1 protein {ECO:0000303|PubMed:19…	C0PPX1_PICSI RecName: Full=NB-ARC domain-containing protein {ECO:0000259|Pfam:PF00931};	At5g45260	GO:0005634,nucleus; GO:0043531,ADP binding; GO:0005524,ATP binding; GO:0003700,DNA-binding transcription factor activity; GO:0043565,sequence-specific DNA binding; GO:0006952,defense response; GO:0000166,nucleotide binding; GO:0003674,molecular_function; GO:0005488,binding; GO:0017076,purine nucleotide binding; GO:0030554,adenyl nucleotide binding; GO:0032553,ribonucleotide binding; GO:0032555,pu…	PF00931.22:NB-ARC domain	--	--	--
Lk21825	187.81	292.16	256.07	4224.13	7210.02	4444.5	4.71925	2.41384e-71	1.57947e-69	up	--	--	--	--	--	--	--	--	--	--	--
Lk06313	0.73	1.89	1.19	36.68	44.82	35.68	5.23259	2.76365e-71	1.80433e-69	up	K01373 cathepsin F [EC:3.4.22.41] | (RefSeq) cysteine protease RD19A-like (A)	ko04626: Plant-pathogen interaction	unknown [Picea sitchensis]	RD19A_ARATH RecName: Full=Cysteine protease RD19A {ECO:0000305}; EC=3.4.22.- {ECO:0000305}; AltName: Full=Protein RESPONSIVE TO DEHYDRATION 19 {ECO:0000303|PubMed:8325504}; Short=RD19 {ECO:0000303|PubMed:8325504}; Flags: Precursor;	A9NU42_PICSI SubName: Full=Uncharacterized protein {ECO:0000313|EMBL:ABK24153.1};	At4g39090	GO:0005615,extracellular space; GO:0005764,lysosome; GO:0000323,lytic vacuole; GO:0005634,nucleus; GO:0005886,plasma membrane; GO:0005773,vacuole; GO:0004197,cysteine-type endopeptidase activity; GO:0042742,defense response to bacterium; GO:0051603,proteolysis involved in cellular protein catabolic process; GO:0006970,response to osmotic stress; GO:0009651,response to salt stress; GO:0003674,mole…	PF00112.23:Papain family cysteine protease	--	--	--
Lk28159	25.48	20.22	20.45	1.71	1.24	1.52	-3.62217	3.60115e-71	2.34588e-69	down	K21989 calcium permeable stress-gated cation channel | (RefSeq) CSC1-like protein ERD4 (A)	--	CSC1-like protein ERD4 [Prunus persica]	CSC1L_BRAJU RecName: Full=CSC1-like protein ERD4; AltName: Full=Protein EARLY-RESPONSIVE TO DEHYDRATION STRESS 4;	A0A0D6QTR2_ARACU SubName: Full=Uncharacterized protein {ECO:0000313|EMBL:JAG93393.1};	At1g30360	GO:0031969,chloroplast membrane; GO:0016021,integral component of membrane; GO:0006811,ion transport; GO:0006810,transport; GO:0008150,biological_process; GO:0051179,localization; GO:0051234,establishment of localization; GO:0005575,cellular_component; GO:0005622,intracellular anatomical structure; GO:0005737,cytoplasm; GO:0009507,chloroplast; GO:0009526,plastid envelope; GO:0009536,plastid; GO:0…	PF02714.15:Calcium-dependent channel, 7TM region, putative phosphate	--	--	--
Lk25381	3.21	3.01	3	28.67	19.1	26.93	3.28263	4.44114e-71	2.88664e-69	up	K07512 mitochondrial enoyl-[acyl-carrier protein] reductase / trans-2-enoyl-CoA reductase [EC:1.3.1.- 1.3.1.38] | (RefSeq) enoyl-[acyl-carrier-protein] reductase, mitochondrial-like (A)	ko00061: Fatty acid biosynthesis; ko00062: Fatty acid elongation; ko01100: Metabolic pathways; ko01212: Fatty acid metabolism	unknown [Picea sitchensis]	MECR_ARATH RecName: Full=Enoyl-[acyl-carrier-protein] reductase, mitochondrial; EC=1.3.1.104; AltName: Full=2-enoyl thioester reductase; Flags: Precursor;	A9P0G0_PICSI RecName: Full=PKS_ER domain-containing protein {ECO:0000259|SMART:SM00829};	CE16575	GO:0009507,chloroplast; GO:0005829,cytosol; GO:0005739,mitochondrion; GO:0005634,nucleus; GO:0005524,ATP binding; GO:0005507,copper ion binding; GO:0019166,trans-2-enoyl-CoA reductase (NADPH) activity; GO:0006633,fatty acid biosynthetic process; GO:0006631,fatty acid metabolic process; GO:0000166,nucleotide binding; GO:0003674,molecular_function; GO:0005488,binding; GO:0017076,purine nucleotide b…	PF00107.26:Zinc-binding dehydrogenase	--	--	--
Lk00920	47.15	42.86	45.33	3.32	1.79	1.73	-4.04901	5.17401e-71	3.35553e-69	down	K25006 RNA-binding protein 24/38 | (RefSeq) RNA-binding protein 38-like (A)	--	unknown [Picea sitchensis]	ARP1_ARATH RecName: Full=Probable RNA-binding protein ARP1; AltName: Full=ABA-regulated RNA-binding protein 1 {ECO:0000303|PubMed:23040517};	A9NV35_PICSI RecName: Full=RRM domain-containing protein {ECO:0000259|PROSITE:PS50102};	At1g20880	GO:0005634,nucleus; GO:0003729,mRNA binding; GO:0010029,regulation of seed germination; GO:0009737,response to abscisic acid; GO:0009651,response to salt stress; GO:0009414,response to water deprivation; GO:0003674,molecular_function; GO:0003676,nucleic acid binding; GO:0003723,RNA binding; GO:0005488,binding; GO:0097159,organic cyclic compound binding; GO:1901363,heterocyclic compound binding; G…	PF00076.22:RNA recognition motif. (a.k.a. RRM, RBD, or RNP domain)	--	--	--
Lk34203	0.59	0.75	0.65	20.58	30.18	21.1	5.45936	6.25136e-71	4.04526e-69	up	K22683 aspartyl protease family protein [EC:3.4.23.-] | (RefSeq) hypothetical protein (A)	--	hypothetical protein CICLE_v10031483mg [Citrus clementina]	PCS1L_ARATH RecName: Full=Aspartic proteinase PCS1; EC=3.4.23.-; AltName: Full=Aspartic protease 38; Short=AtASP38; AltName: Full=Protein EMBRYO DEFECTIVE 24; AltName: Full=Protein PROMOTION OF CELL SURVIVAL 1; Flags: Precursor;	A0A0D6QZC8_ARACU RecName: Full=Peptidase A1 domain-containing protein {ECO:0000259|PROSITE:PS51767};	At5g02190	GO:0005783,endoplasmic reticulum; GO:0004190,aspartic-type endopeptidase activity; GO:0008233,peptidase activity; GO:0012501,programmed cell death; GO:0003674,molecular_function; GO:0003824,catalytic activity; GO:0004175,endopeptidase activity; GO:0016787,hydrolase activity; GO:0070001,aspartic-type peptidase activity; GO:0140096,catalytic activity, acting on a protein; GO:0008150,biological_proc…	PF14543.6:Xylanase inhibitor N-terminal	--	--	--
novel.4926	0.11	0	0.06	87.42	73.31	81.9	10.7051	1.56936e-70	1.0133e-68	up	--	--	Wall-associated receptor kinase galacturonan-binding domain [Macleaya cordata]	--	A0A7J7MNP5_9MAGN SubName: Full=Uncharacterized protein {ECO:0000313|EMBL:KAF6156523.1};	At3g17350	--	PF13947.6:Wall-associated receptor kinase galacturonan-binding	--	--	--
Lk18963	23.59	34.96	25.19	0.3	0.07	0.16	-7.06426	1.70719e-70	1.09986e-68	down	--	--	PREDICTED: non-specific lipid transfer protein GPI-anchored 2 [Ziziphus jujuba]	LTPG5_ARATH RecName: Full=Non-specific lipid transfer protein GPI-anchored 5 {ECO:0000303|PubMed:23893219}; Short=AtLTPG-5 {ECO:0000303|PubMed:23893219}; Short=Protein LTP-GPI-ANCHORED 5 {ECO:0000303|PubMed:23893219}; AltName: Full=Xylogen like protein 12 {ECO:0000303|PubMed:21558309}; Short=AtXYLP12 {ECO:0000303|PubMed:21558309}; Short=AtXYP8 {ECO:0000303|PubMed:21558309}; Flags: Precursor;	A0A6P3Z6H6_ZIZJJ SubName: Full=non-specific lipid transfer protein GPI-anchored 2 {ECO:0000313|RefSeq:XP_015873284.1};	At3g22600	GO:0031225,anchored component of membrane; GO:0005829,cytosol; GO:0005886,plasma membrane; GO:0008289,lipid binding; GO:0050832,defense response to fungus; GO:0006869,lipid transport; GO:0140426,PAMP-triggered immunity signalling pathway; GO:0002237,response to molecule of bacterial origin; GO:0002240,response to molecule of oomycetes origin; GO:0003674,molecular_function; GO:0005488,binding; GO:…	PF14368.6:Probable lipid transfer	--	--	--
Lk14514	0.26	0.42	0.38	17.29	12.66	14.06	5.65326	1.85085e-70	1.18979e-68	up	K23452 UDP-glucosyltransferase 85A [EC:2.4.1.-] | (RefSeq) UDP-glycosyltransferase 85A1 (A)	ko00908: Zeatin biosynthesis; ko01110: Biosynthesis of secondary metabolites	unknown [Picea sitchensis]	7DLGT_CATRO RecName: Full=7-deoxyloganetic acid glucosyl transferase {ECO:0000303|PubMed:24104568, ECO:0000303|PubMed:24710322}; Short=7-DLGT {ECO:0000303|PubMed:24104568, ECO:0000303|PubMed:24710322}; Short=Cr7DLGT {ECO:0000303|PubMed:24104568, ECO:0000303|PubMed:24710322}; EC=2.4.1.323 {ECO:0000269|PubMed:24104568, ECO:0000269|PubMed:24710322}; AltName: Full=UDP glycosyltransferase 709C2 {ECO:0…	A9NVB5_PICSI RecName: Full=Glycosyltransferase {ECO:0000256|RuleBase:RU362057}; EC=2.4.1.- {ECO:0000256|RuleBase:RU362057};	At1g22400	GO:0005829,cytosol; GO:0005634,nucleus; GO:0102970,7-deoxyloganetic acid glucosyltransferase activity; GO:0008194,UDP-glycosyltransferase activity; GO:0003674,molecular_function; GO:0003824,catalytic activity; GO:0016740,transferase activity; GO:0016757,transferase activity, transferring glycosyl groups; GO:0016758,transferase activity, transferring hexosyl groups; GO:0005575,cellular_component; …	PF00201.18:UDP-glucoronosyl and UDP-glucosyl transferase	--	--	--
novel.9102	3.47	4.09	3.9	25.73	21.35	20.06	2.82153	2.27848e-70	1.46147e-68	up	--	--	--	--	--	--	--	--	--	--	--
Lk24175	1.21	3.21	2.58	82.53	83.75	74.88	5.39345	4.10893e-70	2.6298e-68	up	--	--	--	--	--	--	--	--	--	--	--
Lk06968	1.55	2.45	2.52	43.19	27.39	35.53	4.2898	4.49904e-70	2.8732e-68	up	--	--	unknown [Picea sitchensis]	--	A9NU04_PICSI SubName: Full=Uncharacterized protein {ECO:0000313|EMBL:ABK24115.1};	At2g26520	GO:0016021,integral component of membrane; GO:0005575,cellular_component; GO:0016020,membrane; GO:0031224,intrinsic component of membrane; GO:0110165,cellular anatomical entity	--	--	--	--
novel.429	30.31	25.77	24.49	0.59	0.21	0.76	-5.44587	5.38085e-70	3.42886e-68	down	--	--	uncharacterized protein LOC18431988 isoform X1 [Amborella trichopoda]	--	W1P1X1_AMBTC SubName: Full=Uncharacterized protein {ECO:0000313|EMBL:ERN03837.1};	At4g33590	GO:0005794,Golgi apparatus; GO:0016757,transferase activity, transferring glycosyl groups; GO:0003674,molecular_function; GO:0003824,catalytic activity; GO:0016740,transferase activity; GO:0005575,cellular_component; GO:0005622,intracellular anatomical structure; GO:0005737,cytoplasm; GO:0012505,endomembrane system; GO:0043226,organelle; GO:0043227,membrane-bounded organelle; GO:0043229,intracell…	--	--	--	--
Lk09794	6.4	4.92	4.15	132.31	69.12	93.43	4.50833	7.55246e-70	4.80221e-68	up	K02875 large subunit ribosomal protein L14e | (RefSeq) uncharacterized protein LOC105033615 (A)	ko03010: Ribosome	unknown [Picea sitchensis]	TSJT1_TOBAC RecName: Full=Stem-specific protein TSJT1;	A9NMJ2_PICSI RecName: Full=DUF3700 domain-containing protein {ECO:0000259|SMART:SM01172};	At5g19140	--	PF12481.8:Aluminium induced protein	--	--	--
Lk04024	2.19	5.41	2.91	92.79	113.55	101.1	5.15725	1.12702e-69	7.1506e-68	up	--	--	--	--	--	--	--	--	--	--	--
Lk02359	0.63	0.82	0.74	6.55	5.72	5.86	3.31725	1.28808e-69	8.1548e-68	up	--	--	unknown [Picea sitchensis]	--	A9NW54_PICSI SubName: Full=Uncharacterized protein {ECO:0000313|EMBL:ABK24865.1};	At5g61180	--	PF12872.7:OST-HTH/LOTUS domain	--	--	--
Lk22385	35.69	30.66	32.89	1.37	1.3	1.01	-4.4772	1.80854e-69	1.14251e-67	down	K02990 small subunit ribosomal protein S6 | (RefSeq) 30S ribosomal protein S6 alpha, chloroplastic-like (A)	ko03010: Ribosome	unknown [Picea sitchensis]	RR6_ARATH RecName: Full=30S ribosomal protein S6 alpha, chloroplastic; Flags: Precursor;	A9NNZ1_PICSI SubName: Full=Uncharacterized protein {ECO:0000313|EMBL:ABK22352.1};	At1g64510	GO:0009507,chloroplast; GO:0009535,chloroplast thylakoid membrane; GO:0005634,nucleus; GO:0005840,ribosome; GO:0009579,thylakoid; GO:0003729,mRNA binding; GO:0070181,small ribosomal subunit rRNA binding; GO:0003735,structural constituent of ribosome; GO:0006412,translation; GO:0003674,molecular_function; GO:0003676,nucleic acid binding; GO:0003723,RNA binding; GO:0005488,binding; GO:0097159,organ…	PF01250.17:Ribosomal protein S6	--	--	--
novel.13025	5.75	7.65	7.17	48.16	46.2	37.36	2.95355	2.70109e-69	1.70267e-67	up	--	--	--	--	--	--	--	--	--	--	--
Lk22550	0.93	1.02	1.05	18.05	19.87	16.17	4.45298	2.72384e-69	1.71332e-67	up	K24997 ganglioside-induced differentiation-associated protein 2 | (RefSeq) appr-1-p processing enzyme family protein (A)	--	PREDICTED: ganglioside-induced differentiation-associated protein 2 [Phoenix dactylifera]	--	A0A0C9S831_9SPER SubName: Full=TSA: Wollemia nobilis Ref_Wollemi_Transcript_6287_1253 transcribed RNA sequence {ECO:0000313|EMBL:JAG88662.1};	At3g10210	--	PF13716.6:Divergent CRAL/TRIO domain	--	--	--
Lk35733	0.31	0.26	0.18	12.97	20.19	12.55	6.20451	3.26768e-69	2.05099e-67	up	K01757 strictosidine synthase [EC:4.3.3.2] | (RefSeq) Calcium-dependent phosphotriesterase superfamily protein (A)	ko00901: Indole alkaloid biosynthesis; ko01100: Metabolic pathways; ko01110: Biosynthesis of secondary metabolites	unknown [Picea sitchensis]	SSL4_ARATH RecName: Full=Protein STRICTOSIDINE SYNTHASE-LIKE 4 {ECO:0000303|PubMed:10777701}; Short=AtSSL4 {ECO:0000303|PubMed:10777701}; Flags: Precursor;	B8LN24_PICSI RecName: Full=Str_synth domain-containing protein {ECO:0000259|Pfam:PF03088};	At3g51420	GO:0005829,cytosol; GO:0005773,vacuole; GO:0009058,biosynthetic process; GO:0009753,response to jasmonic acid; GO:0009611,response to wounding; GO:0008150,biological_process; GO:0008152,metabolic process; GO:0009719,response to endogenous stimulus; GO:0009725,response to hormone; GO:0010033,response to organic substance; GO:0033993,response to lipid; GO:0042221,response to chemical; GO:0050896,re…	PF03088.16:Strictosidine synthase	--	--	--
Lk40781	0.16	0.09	0.08	7.33	12.24	15.9	7.02997	3.5345e-69	2.20999e-67	up	K11701 helicase required for RNAi-mediated heterochromatin assembly 1 [EC:3.6.4.13] | (RefSeq) helicase required for RNAi-mediated heterochromatin assembly 1-like (A)	--	hypothetical protein SELMODRAFT_408664 [Selaginella moellendorffii]	RENT1_ARATH RecName: Full=Regulator of nonsense transcripts 1 homolog; EC=3.6.4.-; AltName: Full=ATP-dependent helicase UPF1;	A0A0M0K004_9EUKA SubName: Full=Nfx1-type zinc finger-containing protein 1 {ECO:0000313|EMBL:KOO31912.1};	Hs14786304_1	GO:0005737,cytoplasm; GO:0005829,cytosol; GO:0000932,P-body; GO:0005886,plasma membrane; GO:0009506,plasmodesma; GO:0005524,ATP binding; GO:0003677,DNA binding; GO:0003729,mRNA binding; GO:0003723,RNA binding; GO:0003724,RNA helicase activity; GO:0008270,zinc ion binding; GO:0042742,defense response to bacterium; GO:0009867,jasmonic acid mediated signaling pathway; GO:0048571,long-day photoperiod…	PF13087.6:AAA domain	--	--	--
Lk24542	23.62	38.43	35.76	0.19	0.09	0.1	-7.72845	3.53611e-69	2.20999e-67	down	K03294 basic amino acid/polyamine antiporter, APA family | (RefSeq) cationic amino acid transporter 1-like (A)	--	cationic amino acid transporter 7, chloroplastic-like isoform X1 [Durio zibethinus]	CAAT7_ARATH RecName: Full=Cationic amino acid transporter 7, chloroplastic; Flags: Precursor;	A0A7S6PS64_9SPER SubName: Full=Catalase {ECO:0000313|EMBL:QOU08748.1};	At3g10600	GO:0031969,chloroplast membrane; GO:0016021,integral component of membrane; GO:0005886,plasma membrane; GO:0015171,amino acid transmembrane transporter activity; GO:0006865,amino acid transport; GO:0003674,molecular_function; GO:0005215,transporter activity; GO:0005342,organic acid transmembrane transporter activity; GO:0008509,anion transmembrane transporter activity; GO:0015075,ion transmembran…	PF13520.6:Amino acid permease	--	--	--
Lk21086	21.98	18.59	20.7	74.5	66.83	69.81	2.05525	6.01515e-69	3.75132e-67	up	K14500 BR-signaling kinase [EC:2.7.11.1] | (RefSeq) probable serine/threonine-protein kinase At5g41260 isoform X1 (A)	ko04075: Plant hormone signal transduction	PREDICTED: probable serine/threonine-protein kinase At5g41260 [Vitis vinifera]	BSK5_ARATH RecName: Full=Serine/threonine-protein kinase BSK5 {ECO:0000305}; EC=2.7.11.1 {ECO:0000305}; AltName: Full=Brassinosteroid-signaling kinase 5 {ECO:0000303|PubMed:18653891};	A0A0D6QXQ7_ARACU RecName: Full=Protein kinase domain-containing protein {ECO:0000259|PROSITE:PS50011};	At5g59010	GO:0005886,plasma membrane; GO:0009506,plasmodesma; GO:0005524,ATP binding; GO:0106310,protein serine kinase activity; GO:0106311,protein threonine kinase activity; GO:0009742,brassinosteroid mediated signaling pathway; GO:0009737,response to abscisic acid; GO:0009409,response to cold; GO:0009651,response to salt stress; GO:0000166,nucleotide binding; GO:0003674,molecular_function; GO:0005488,bin…	PF07714.17:Protein tyrosine kinase	--	--	--
Lk40373	0.15	0.25	0.19	151.04	44.54	81.69	9.15217	1.09921e-68	6.84057e-67	up	K22683 aspartyl protease family protein [EC:3.4.23.-] | (RefSeq) aspartyl protease family protein 2-like (A)	--	unknown [Picea sitchensis]	ASP63_ARATH RecName: Full=Probable aspartyl protease At4g16563 {ECO:0000305}; EC=3.4.23.- {ECO:0000305}; Flags: Precursor;	D5AC09_PICSI RecName: Full=Peptidase A1 domain-containing protein {ECO:0000259|PROSITE:PS51767};	At3g52500	GO:0009505,plant-type cell wall; GO:0004190,aspartic-type endopeptidase activity; GO:0003674,molecular_function; GO:0003824,catalytic activity; GO:0004175,endopeptidase activity; GO:0008233,peptidase activity; GO:0016787,hydrolase activity; GO:0070001,aspartic-type peptidase activity; GO:0140096,catalytic activity, acting on a protein; GO:0005575,cellular_component; GO:0005618,cell wall; GO:00303…	PF14543.6:Xylanase inhibitor N-terminal	--	--	--
Lk13090	11.14	15.1	15.75	115.45	115.79	92.47	3.22208	2.37478e-68	1.47473e-66	up	--	--	PREDICTED: lachrymatory-factor synthase-like [Fragaria vesca subsp. vesca]	LFS_ALLCE RecName: Full=Lachrymatory-factor synthase; Flags: Precursor;	A0A2I4FLM7_JUGRE SubName: Full=lachrymatory-factor synthase-like {ECO:0000313|RefSeq:XP_018832530.2};	At4g32870	GO:0005773,vacuole; GO:0005575,cellular_component; GO:0005622,intracellular anatomical structure; GO:0005737,cytoplasm; GO:0043226,organelle; GO:0043227,membrane-bounded organelle; GO:0043229,intracellular organelle; GO:0043231,intracellular membrane-bounded organelle; GO:0110165,cellular anatomical entity	PF10604.9:Polyketide cyclase / dehydrase and lipid transport	--	--	--
Lk28692	2.39	3.09	3.88	34.02	34.85	26.91	3.63265	2.54403e-68	1.57649e-66	up	--	--	--	--	--	--	--	--	--	--	--
Lk32397	4.67	6.92	6.31	245.88	150.65	382.81	5.71244	2.59347e-68	1.60373e-66	up	--	--	--	--	--	--	--	--	--	--	--
Lk32722	8.53	10.42	10.81	49.38	42.97	42.69	2.45387	4.17118e-68	2.5739e-66	up	K00924 kinase [EC:2.7.1.-] | (RefSeq) receptor-like protein kinase HSL1 (A)	--	unknown [Picea sitchensis]	PXC3_ARATH RecName: Full=Leucine-rich repeat receptor-like tyrosine-protein kinase PXC3 {ECO:0000305}; EC=2.7.10.1; AltName: Full=Protein PXY/TDR-CORRELATED 3 {ECO:0000303|PubMed:23815750}; Flags: Precursor;	B8LRM4_PICSI RecName: Full=Protein kinase domain-containing protein {ECO:0000259|PROSITE:PS50011};	At2g41820	GO:0016021,integral component of membrane; GO:0005886,plasma membrane; GO:0005524,ATP binding; GO:0004714,transmembrane receptor protein tyrosine kinase activity; GO:0000166,nucleotide binding; GO:0003674,molecular_function; GO:0005488,binding; GO:0017076,purine nucleotide binding; GO:0030554,adenyl nucleotide binding; GO:0032553,ribonucleotide binding; GO:0032555,purine ribonucleotide binding; G…	PF00069.25:Protein kinase domain	--	--	--
Lk04464	14.01	12.95	15.1	58.83	66.1	61	2.42053	5.22621e-68	3.21813e-66	up	K12173 BRCA1-A complex subunit BRE | (RefSeq) BRISC and BRCA1-A complex member 2 (A)	ko03440: Homologous recombination	PREDICTED: thaumatin-like protein 1b [Vitis vinifera]	THLP1_ARATH RecName: Full=Thaumatin-like protein 1 {ECO:0000303|PubMed:15988566}; Short=AtTLP1 {ECO:0000303|PubMed:15988566}; Flags: Precursor;	A0A0D6QTW2_ARACU SubName: Full=Uncharacterized protein {ECO:0000313|EMBL:JAG95007.1};	At4g38660	GO:0005576,extracellular region; GO:0006952,defense response; GO:0009617,response to bacterium; GO:0009723,response to ethylene; GO:0006950,response to stress; GO:0008150,biological_process; GO:0050896,response to stimulus; GO:0009605,response to external stimulus; GO:0009607,response to biotic stimulus; GO:0043207,response to external biotic stimulus; GO:0044419,biological process involved in in…	PF00314.17:Thaumatin family	--	--	--
Lk10055	4.62	5.96	5.96	80.66	49.89	76.68	3.91223	5.31417e-68	3.26543e-66	up	--	--	unknown [Picea sitchensis]	--	A9NNX9_PICSI SubName: Full=Uncharacterized protein {ECO:0000313|EMBL:ABK22340.1};	--	--	--	--	--	--
Lk18118	58.56	58.61	53.12	186.76	194.56	199.48	2.04426	6.00912e-68	3.68471e-66	up	K09872 aquaporin PIP | (RefSeq) aquaporin PIP1-3 (A)	--	p-166-5, partial [Pinus resinosa]	PIP14_ARATH RecName: Full=Probable aquaporin PIP1-4; AltName: Full=Plasma membrane intrinsic protein 1-4; Short=AtPIP1;4; AltName: Full=Transmembrane protein C; Short=TMP-C;	Q4VDD7_PINRE SubName: Full=p-166-5 {ECO:0000313|EMBL:AAY17047.1}; Flags: Fragment;	At4g00430	GO:0005829,cytosol; GO:0016021,integral component of membrane; GO:0005886,plasma membrane; GO:0009506,plasmodesma; GO:0005773,vacuole; GO:0015250,water channel activity; GO:0009414,response to water deprivation; GO:0006833,water transport; GO:0003674,molecular_function; GO:0005215,transporter activity; GO:0005372,water transmembrane transporter activity; GO:0015267,channel activity; GO:0015318,in…	PF00230.20:Major intrinsic protein	--	--	--
Lk31650	3.37	4.35	5.09	46.36	37.69	51.79	3.67826	7.41568e-68	4.53768e-66	up	K10752 histone-binding protein RBBP4 | (RefSeq) LOW QUALITY PROTEIN: WD-40 repeat-containing protein MSI3 (A)	--	unknown [Picea sitchensis]	HIP23_ARATH RecName: Full=Heavy metal-associated isoprenylated plant protein 23 {ECO:0000303|PubMed:21072340, ECO:0000303|PubMed:23368984}; Short=AtHIP23 {ECO:0000303|PubMed:21072340, ECO:0000303|PubMed:23368984}; Flags: Precursor;	A9NU95_PICSI RecName: Full=HMA domain-containing protein {ECO:0000259|PROSITE:PS50846};	At4g39700	GO:0046872,metal ion binding; GO:0003674,molecular_function; GO:0005488,binding; GO:0043167,ion binding; GO:0043169,cation binding	PF00403.26:Heavy-metal-associated domain	--	--	--
novel.14624	1.95	4.77	3.52	160.48	380.41	285.81	6.63273	7.82297e-68	4.77691e-66	up	K00475 naringenin 3-dioxygenase [EC:1.14.11.9] | (RefSeq) naringenin,2-oxoglutarate 3-dioxygenase-like (A)	ko00941: Flavonoid biosynthesis; ko01100: Metabolic pathways; ko01110: Biosynthesis of secondary metabolites	unknown [Picea sitchensis]	FL3H_DIACA RecName: Full=Naringenin,2-oxoglutarate 3-dioxygenase; EC=1.14.11.9 {ECO:0000250|UniProtKB:Q7XZQ7}; AltName: Full=FHT; AltName: Full=Flavanone-3-hydroxylase; Short=F3H;	D5A9Q0_PICSI RecName: Full=Fe2OG dioxygenase domain-containing protein {ECO:0000259|PROSITE:PS51471};	At3g51240	GO:0031418,L-ascorbic acid binding; GO:0046872,metal ion binding; GO:0045486,naringenin 3-dioxygenase activity; GO:0009813,flavonoid biosynthetic process; GO:0003674,molecular_function; GO:0005488,binding; GO:0019842,vitamin binding; GO:0030246,carbohydrate binding; GO:0031406,carboxylic acid binding; GO:0036094,small molecule binding; GO:0043167,ion binding; GO:0043168,anion binding; GO:0043177,…	PF14226.6:non-haem dioxygenase in morphine synthesis N-terminal	--	--	--
Lk37893	14.63	15.26	15.72	1.29	1.22	1.26	-3.32267	8.99183e-68	5.47921e-66	down	K21777 G2/mitotic-specific cyclin-B, other | (RefSeq) G2/mitotic-specific cyclin S13-7-like (A)	--	unknown [Picea sitchensis]	CCNB1_SOYBN RecName: Full=G2/mitotic-specific cyclin S13-6; AltName: Full=B-like cyclin;	D5AC16_PICSI RecName: Full=Cyclin N-terminal domain-containing protein {ECO:0000259|PROSITE:PS00292};	At5g06150	GO:0000307,cyclin-dependent protein kinase holoenzyme complex; GO:0005737,cytoplasm; GO:0005634,nucleus; GO:0016538,cyclin-dependent protein serine/threonine kinase regulator activity; GO:0051301,cell division; GO:0044772,mitotic cell cycle phase transition; GO:0000079,regulation of cyclin-dependent protein serine/threonine kinase activity; GO:0003674,molecular_function; GO:0019207,kinase regulat…	PF00134.23:Cyclin, N-terminal domain	--	--	--
Lk13555	3.48	2.79	2.8	15.63	14	13.98	2.53545	1.47341e-67	8.95961e-66	up	--	--	mediator of RNA polymerase II transcription subunit 12 isoform X2 [Amborella trichopoda]	MED12_ARATH RecName: Full=Mediator of RNA polymerase II transcription subunit 12; AltName: Full=Protein CENTER CITY; AltName: Full=Protein CRYPTIC PRECOCIOUS;	W1NHP1_AMBTC RecName: Full=Med12 domain-containing protein {ECO:0000259|SMART:SM01281};	At4g00450	GO:0016592,mediator complex; GO:0005634,nucleus; GO:0003712,transcription coregulator activity; GO:0007275,multicellular organism development; GO:0040034,regulation of development, heterochronic; GO:0040008,regulation of growth; GO:0090213,regulation of radial pattern formation; GO:0006357,regulation of transcription by RNA polymerase II; GO:0003674,molecular_function; GO:0098772,molecular functi…	PF09497.10:Transcription mediator complex subunit Med12	--	--	--
novel.8594	11.64	12.91	12.06	58.44	55.8	68.87	2.59572	1.57646e-67	9.56636e-66	up	--	--	--	--	--	--	--	--	--	--	--
Lk37649	2.42	1.12	1.45	48.3	73.4	54.84	5.42418	1.59314e-67	9.64755e-66	up	K09422 transcription factor MYB, plant | (RefSeq) myb-related protein 308 (A)	--	MYB transcription factor MYB10 [Pinus radiata]	MYB4_ARATH RecName: Full=Transcription repressor MYB4; AltName: Full=Myb-related protein 4; Short=AtMYB4;	A0A1W2KRF6_PINRA SubName: Full=MYB transcription factor MYB10 {ECO:0000313|EMBL:AQW79623.1};	At4g38620	GO:0005634,nucleus; GO:0003677,DNA binding; GO:0003700,DNA-binding transcription factor activity; GO:0000976,transcription regulatory region sequence-specific DNA binding; GO:1903086,negative regulation of sinapate ester biosynthetic process; GO:0045892,negative regulation of transcription, DNA-templated; GO:2000762,regulation of phenylpropanoid metabolic process; GO:0010224,response to UV-B; GO:…	PF00249.31:Myb-like DNA-binding domain	MYB	TF	MYB->MYB
Lk39471	3.83	3.15	1.72	74.61	102.03	124.5	5.39221	2.04938e-67	1.23848e-65	up	K00799 glutathione S-transferase [EC:2.5.1.18] | (RefSeq) glutathione S-transferase U17-like (A)	ko00480: Glutathione metabolism; ko01100: Metabolic pathways	unknown [Picea sitchensis]	GSTUF_ARATH RecName: Full=Glutathione S-transferase U15; Short=AtGSTU15; EC=2.5.1.18; AltName: Full=GST class-tau member 15;	D5AB46_PICSI SubName: Full=Uncharacterized protein {ECO:0000313|EMBL:ADE76765.1};	At1g59670	GO:0005737,cytoplasm; GO:0005829,cytosol; GO:0004364,glutathione transferase activity; GO:0006749,glutathione metabolic process; GO:0009407,toxin catabolic process; GO:0003674,molecular_function; GO:0003824,catalytic activity; GO:0016740,transferase activity; GO:0016765,transferase activity, transferring alkyl or aryl (other than methyl) groups; GO:0006518,peptide metabolic process; GO:0006575,ce…	PF02798.20:Glutathione S-transferase, N-terminal domain	--	--	--
Lk20679	0.44	0.59	0.49	22.86	11.88	20.49	5.44571	3.77545e-67	2.27687e-65	up	K20495 long-chain fatty acid omega-monooxygenase [EC:1.14.14.80] | (RefSeq) cytochrome P450 704B1-like (A)	ko00071: Fatty acid degradation; ko00073: Cutin, suberine and wax biosynthesis; ko01100: Metabolic pathways	unknown [Picea sitchensis]	C70B1_ARATH RecName: Full=Cytochrome P450 704B1; AltName: Full=Long-chain fatty acid omega-hydroxylase; EC=1.14.14.80 {ECO:0000269|PubMed:19700560};	A0A0G7ZNU3_PICGL SubName: Full=Cytochrome P450 CYP704P1 {ECO:0000313|EMBL:JAI17641.1};	At1g69500	GO:0016021,integral component of membrane; GO:0018685,alkane 1-monooxygenase activity; GO:0020037,heme binding; GO:0005506,iron ion binding; GO:0102033,long-chain fatty acid omega-hydroxylase activity; GO:0010584,pollen exine formation; GO:0080110,sporopollenin biosynthetic process; GO:0003674,molecular_function; GO:0003824,catalytic activity; GO:0004497,monooxygenase activity; GO:0016491,oxidore…	PF00067.22:Cytochrome P450	--	--	--
Lk03091	20.86	23.47	18.77	126.37	160.88	154.83	3.08791	4.48049e-67	2.6965e-65	up	K13993 HSP20 family protein | (RefSeq) 17.8 kDa class I heat shock protein-like (A)	ko04141: Protein processing in endoplasmic reticulum	low molecular weight heat-shock protein [Pseudotsuga menziesii]	HSP12_DAUCA RecName: Full=18.0 kDa class I heat shock protein; AltName: Full=Clone DCHSP17.9;	Q40935_PSEMZ SubName: Full=Low molecular weight heat-shock protein {ECO:0000313|EMBL:CAA63570.1};	At5g59720	GO:0005737,cytoplasm; GO:0005575,cellular_component; GO:0005622,intracellular anatomical structure; GO:0110165,cellular anatomical entity	PF00011.21:Hsp20/alpha crystallin family	--	--	--
Lk37094	31.16	32.33	30.73	98.64	105.35	99.21	1.96142	5.5713e-67	3.3461e-65	up	K03122 transcription initiation factor TFIIA large subunit | (RefSeq) uncharacterized protein LOC114825099 (A)	ko03022: Basal transcription factors	hypothetical protein AMTR_s00046p00232890 [Amborella trichopoda]	--	A0A0D6R3U8_ARACU RecName: Full=PB1 domain-containing protein {ECO:0000259|SMART:SM00666};	At5g09620	--	PF00564.24:PB1 domain	--	--	--
Lk43499	2.95	3.66	3.15	17.52	17.75	16.83	2.69146	5.664e-67	3.3948e-65	up	--	--	PREDICTED: uncharacterized protein LOC103326027 [Prunus mume]	NCL2_ORYSJ RecName: Full=Sodium/calcium exchanger NCL2 {ECO:0000305}; AltName: Full=Na(+)/Ca(2+)-exchange protein NCL2 {ECO:0000305}; AltName: Full=OsEFCAX2 {ECO:0000303|PubMed:24286292}; AltName: Full=Protein NCX-like 2 {ECO:0000305}; Short=OsNCL2 {ECO:0000305};	A0A0D6QRC5_ARACU SubName: Full=Uncharacterized protein {ECO:0000313|EMBL:JAG93527.1};	At1g53210	GO:0016021,integral component of membrane; GO:0005886,plasma membrane; GO:0005509,calcium ion binding; GO:0015369,calcium:proton antiporter activity; GO:0070588,calcium ion transmembrane transport; GO:0006874,cellular calcium ion homeostasis; GO:0006814,sodium ion transport; GO:0003674,molecular_function; GO:0005488,binding; GO:0043167,ion binding; GO:0043169,cation binding; GO:0046872,metal ion …	PF01699.24:Sodium/calcium exchanger protein	--	--	--
Lk39826	0.71	0.3	0.83	24.13	19.09	17.67	5.29581	6.46134e-67	3.86478e-65	up	--	--	unknown [Picea sitchensis]	NDX1_ORYSJ RecName: Full=Protein NEOXANTHIN-DEFICIENT 1 {ECO:0000305};	B8LLS7_PICSI SubName: Full=Uncharacterized protein {ECO:0000313|EMBL:ABR16607.1};	At1g28100	--	--	--	--	--
Lk35960	122.13	152.66	139.24	20.79	22.73	22.14	-2.38012	6.73261e-67	4.01882e-65	down	K19791 iron transport multicopper oxidase | (RefSeq) L-ascorbate oxidase homolog (A)	--	unknown [Picea sitchensis]	ASOL_BRANA RecName: Full=L-ascorbate oxidase homolog; EC=1.10.3.-; Flags: Precursor;	A9NXG3_PICSI SubName: Full=Uncharacterized protein {ECO:0000313|EMBL:ABK25324.1};	At1g76160	GO:0005576,extracellular region; GO:0005507,copper ion binding; GO:0016491,oxidoreductase activity; GO:0003674,molecular_function; GO:0005488,binding; GO:0043167,ion binding; GO:0043169,cation binding; GO:0046872,metal ion binding; GO:0046914,transition metal ion binding; GO:0003824,catalytic activity; GO:0005575,cellular_component; GO:0110165,cellular anatomical entity	PF00394.22:Multicopper oxidase	--	--	--
[truncated: 13,352 more rows]
