# Supplementary material for: Integrated transcriptomic and metabolic analyses provide insights into the maintenance of embryogenic potential and the biosynthesis of phenolic acids and flavonoids involving transcription factors in Larix kaempferi (Lamb.) Carr
Source: Front Plant Sci. 2022 Nov 17;13:1056930. doi: 10.3389/fpls.2022.1056930 (PMC9714495; doi:10.3389/fpls.2022.1056930)
Supplement: Supplementary file 13 [file Table_6.xlsx]

## Sheet: Sheet1
Supplementary Table 6. KEGG pathway enrichment analysis of DEGs
KEGG_pathway	KO_ID	P-value	Corrected_P-value	count	GeneID	Up	Upregulated_gene	Down	Downregulated_gene
Plant hormone signal transduction	ko04075	0	0	336	Lk29030;Lk03696;Lk35973;Lk25904;Lk25054;Lk40663;Lk38287;Lk03006;Lk37955;Lk23152;Lk27028;Lk06862;Lk32165;Lk39630;Lk01503;Lk42934;Lk29280;Lk44101;Lk21065;Lk43922;Lk22456;Lk43923;Lk20965;Lk26103;Lk13857;Lk12296;Lk18617;Lk03144;Lk21792;Lk40479;Lk07233;Lk34000;Lk34002;Lk36139;Lk12069;Lk12068;Lk02532;Lk37833;Lk22709;Lk32068;Lk39534;Lk04966;Lk42760;Lk16340;Lk27115;Lk03153;Lk03154;Lk00622;Lk22284;Lk21847…	230	Lk25904;Lk25054;Lk40663;Lk38287;Lk03006;Lk27028;Lk32165;Lk39630;Lk01503;Lk42934;Lk29280;Lk44101;Lk21065;Lk43922;Lk22456;Lk43923;Lk20965;Lk26103;Lk13857;Lk12296;Lk18617;Lk21792;Lk07233;Lk34000;Lk34002;Lk36139;Lk12069;Lk12068;Lk02532;Lk22709;Lk32068;Lk39534;Lk04966;Lk42760;Lk16340;Lk03153;Lk03154;Lk22284;Lk21847;Lk19540;Lk25796;Lk10870;Lk33309;Lk21302;Lk31938;Lk13785;Lk30650;Lk27150;Lk34001;Lk06844…	106	Lk29030;Lk03696;Lk35973;Lk37955;Lk23152;Lk06862;Lk03144;Lk40479;Lk37833;Lk27115;Lk00622;Lk04972;Lk02471;Lk00231;Lk37413;Lk31536;Lk19080;Lk24057;novel.10075;novel.10861;novel.12127;novel.13903;novel.6655;Lk16821;Lk22988;Lk33465;Lk33463;Lk33468;Lk11767;Lk33471;Lk09992;Lk09990;Lk45800;Lk21297;Lk20401;Lk42809;Lk42810;Lk30856;Lk42709;Lk34923;Lk34577;Lk35659;Lk23085;Lk27068;Lk28414;novel.5371;novel.665…
Plant-pathogen interaction	ko04626	2.68486e-07	3.59772e-05	664	Lk06313;Lk24431;Lk27943;Lk33698;Lk32851;Lk26702;Lk37829;Lk32936;Lk40244;novel.7396;novel.7585;novel.779;novel.9062;novel.9567;novel.9895;novel.10360;novel.10361;novel.10943;novel.3652;novel.11408;novel.11450;novel.11612;novel.12662;novel.12944;novel.14013;novel.1830;novel.1944;novel.2236;novel.2396;novel.2428;novel.2826;novel.3029;novel.3823;novel.3228;novel.3298;novel.4586;novel.5003;novel.6112;…	502	Lk06313;Lk24431;Lk27943;Lk33698;Lk26702;Lk37829;novel.7585;novel.9062;novel.9567;novel.9895;novel.10360;novel.10361;novel.11450;novel.11612;novel.12662;novel.14013;novel.1830;novel.2236;novel.2396;novel.2428;novel.2826;novel.3823;novel.4586;novel.5003;novel.6112;novel.2663;Lk25287;Lk25288;Lk11754;Lk26215;novel.9084;novel.1547;Lk35925;Lk38306;Lk26531;Lk19232;Lk25054;Lk40663;Lk38287;Lk21267;Lk42760…	162	Lk32851;Lk32936;Lk40244;novel.7396;novel.779;novel.10943;novel.3652;novel.11408;novel.12944;novel.1944;novel.3029;novel.3228;novel.3298;novel.6366;Lk27856;Lk31761;Lk39596;novel.4216;Lk18545;Lk36854;Lk27384;Lk27385;Lk21067;Lk40838;Lk29528;Lk17348;Lk11867;novel.8657;novel.10613;Lk42968;Lk02527;Lk04737;Lk02800;Lk44860;novel.13545;Lk27115;Lk00622;Lk04972;Lk02471;Lk00231;Lk39040;Lk17959;Lk00559;Lk0115…
Glycosaminoglycan degradation	ko00531	4.98375e-06	0.000667822	34	Lk12013;Lk08094;Lk19415;Lk19414;Lk19412;Lk41082;novel.2093;Lk40577;Lk38725;Lk41436;Lk28461;Lk44093;Lk33741;Lk42485;Lk11763;Lk35211;Lk19179;Lk13231;Lk39901;Lk34761;Lk11079;Lk11078;Lk11077;Lk32235;Lk40224;Lk44657;Lk35504;Lk19180;Lk35855;novel.10254;novel.12890;Lk26114;Lk32039;novel.14705	23	Lk08094;Lk19415;Lk19414;Lk41082;Lk40577;Lk38725;Lk28461;Lk33741;Lk42485;Lk35211;Lk19179;Lk13231;Lk39901;Lk34761;Lk11079;Lk11078;Lk11077;Lk32235;Lk40224;Lk44657;Lk19180;Lk35855;novel.10254	11	Lk12013;Lk19412;novel.2093;Lk41436;Lk44093;Lk11763;Lk35504;novel.12890;Lk26114;Lk32039;novel.14705
Amino sugar and nucleotide sugar metabolism	ko00520	9.93377e-06	0.00133112	145	Lk07718;Lk00845;Lk33003;Lk01148;Lk42294;Lk42297;Lk42296;novel.1107;novel.12383;novel.2726;Lk26393;Lk42273;Lk01041;Lk21463;Lk18340;Lk19104;Lk20275;Lk32656;Lk33628;Lk13946;Lk28597;Lk35041;Lk13031;Lk05458;novel.2911;novel.5504;Lk44939;Lk08689;Lk05767;Lk12144;Lk17966;Lk18306;Lk18991;Lk37507;Lk25739;Lk16546;Lk07437;Lk46056;Lk44413;Lk42901;Lk34553;Lk44290;Lk17059;Lk44017;Lk46156;Lk43769;Lk17690;Lk09278…	74	Lk19104;Lk20275;Lk32656;Lk13946;Lk28597;Lk35041;novel.2911;Lk44939;Lk08689;Lk05767;Lk12144;Lk17966;Lk18991;Lk37507;Lk16546;Lk07437;Lk46056;Lk42901;Lk17059;Lk44017;Lk43769;Lk17690;Lk09278;Lk04866;Lk34117;Lk35404;Lk32119;Lk32118;Lk13137;Lk08193;Lk21479;Lk17941;Lk17940;Lk09277;Lk10191;Lk11216;Lk21034;Lk30121;Lk30126;Lk08428;Lk30116;Lk30119;Lk30118;Lk03848;Lk07985;Lk08414;novel.7493;novel.7494;novel.…	71	Lk07718;Lk00845;Lk33003;Lk01148;Lk42294;Lk42297;Lk42296;novel.1107;novel.12383;novel.2726;Lk26393;Lk42273;Lk01041;Lk21463;Lk18340;Lk33628;Lk13031;Lk05458;novel.5504;Lk18306;Lk25739;Lk44413;Lk34553;Lk44290;Lk46156;Lk01658;Lk30117;Lk04301;Lk15315;Lk38379;Lk42712;Lk40480;Lk27944;Lk34557;Lk02726;Lk30696;novel.1782;Lk26114;Lk32039;novel.14705;Lk32012;novel.4697;novel.5324;Lk14753;Lk09803;Lk31103;Lk311…
Glycosphingolipid biosynthesis - ganglio series	ko00604	1.22214e-05	0.00163766	25	Lk41436;Lk28461;Lk44093;Lk33741;Lk42485;Lk11763;Lk35211;Lk19179;Lk13231;Lk39901;Lk34761;Lk11079;Lk11078;Lk11077;Lk32235;Lk40224;Lk44657;Lk35504;Lk19180;Lk35855;novel.10254;novel.12890;Lk26114;Lk32039;novel.14705	17	Lk28461;Lk33741;Lk42485;Lk35211;Lk19179;Lk13231;Lk39901;Lk34761;Lk11079;Lk11078;Lk11077;Lk32235;Lk40224;Lk44657;Lk19180;Lk35855;novel.10254	8	Lk41436;Lk44093;Lk11763;Lk35504;novel.12890;Lk26114;Lk32039;novel.14705
Metabolic pathways	ko01100	3.00764e-05	0.00403024	1995	Lk35329;Lk35326;Lk36257;Lk41846;Lk07718;Lk00845;Lk33003;Lk01148;Lk42294;Lk42297;Lk42296;novel.1107;novel.12383;novel.2726;Lk05574;Lk05571;Lk05573;Lk39946;Lk23185;Lk22075;Lk22074;Lk22072;Lk22070;Lk22079;Lk04516;Lk22623;Lk16938;Lk22631;Lk22630;Lk22080;Lk22081;Lk31303;Lk31302;Lk01001;Lk01000;Lk43168;novel.208;Lk41562;Lk41560;Lk45449;Lk45448;Lk27183;Lk43747;Lk29624;Lk43746;Lk19561;Lk44782;novel.5404;…	1173	Lk35329;Lk35326;Lk36257;Lk41846;Lk05574;Lk05571;Lk05573;Lk39946;Lk23185;Lk22075;Lk22074;Lk22079;Lk22623;Lk16938;Lk22631;Lk22630;Lk22080;Lk22081;Lk31303;Lk31302;Lk01001;Lk01000;Lk43168;novel.208;Lk41562;Lk41560;Lk45448;Lk29624;Lk43746;novel.5404;Lk43158;Lk39860;Lk03694;Lk05650;Lk05653;Lk39524;Lk42966;Lk14791;Lk38310;Lk36760;Lk01058;Lk40785;Lk02112;Lk02650;Lk35491;Lk35494;Lk24247;Lk42845;Lk20268;no…	822	Lk07718;Lk00845;Lk33003;Lk01148;Lk42294;Lk42297;Lk42296;novel.1107;novel.12383;novel.2726;Lk22072;Lk22070;Lk04516;Lk45449;Lk27183;Lk43747;Lk19561;Lk44782;Lk41433;Lk20551;Lk05654;Lk42890;Lk35762;Lk45248;Lk14792;Lk13576;Lk40807;Lk03892;Lk03891;Lk38989;Lk10717;Lk10716;Lk38990;novel.3221;Lk40306;Lk35970;Lk35971;Lk08604;Lk35490;Lk24245;Lk42841;Lk42842;novel.13064;Lk06068;Lk27610;novel.14579;novel.612;…
Starch and sucrose metabolism	ko00500	9.47123e-05	0.0126914	327	Lk10455;Lk16460;Lk10625;novel.14112;Lk41238;Lk09144;Lk12864;Lk05179;Lk44161;Lk08243;Lk01696;Lk10340;Lk23611;Lk13513;Lk02652;Lk29954;Lk00915;Lk00429;Lk08063;Lk18358;Lk27560;Lk10166;Lk10168;Lk00552;Lk35722;Lk02706;Lk00668;Lk32689;Lk18571;Lk01287;Lk03623;Lk01858;Lk10356;Lk12275;Lk05196;Lk45280;Lk02858;Lk36011;Lk13533;Lk05979;Lk12428;Lk06334;Lk35994;Lk29780;Lk10066;Lk07974;Lk06661;Lk29965;Lk07415;Lk0…	226	Lk10455;Lk10625;novel.14112;Lk09144;Lk12864;Lk05179;Lk44161;Lk08243;Lk01696;Lk23611;Lk13513;Lk02652;Lk29954;Lk00915;Lk00429;Lk08063;Lk18358;Lk27560;Lk10166;Lk10168;Lk00552;Lk00668;Lk32689;Lk18571;Lk01287;Lk01858;Lk10356;Lk12275;Lk05196;Lk02858;Lk36011;Lk13533;Lk05979;Lk12428;Lk06334;Lk35994;Lk29780;Lk06661;Lk29965;Lk07415;Lk04803;Lk22226;Lk24506;Lk09795;Lk31081;Lk06165;Lk12597;Lk00323;Lk31696;Lk0…	101	Lk16460;Lk41238;Lk10340;Lk35722;Lk02706;Lk03623;Lk45280;Lk10066;Lk07974;Lk09170;Lk11654;Lk22637;Lk28885;Lk28889;Lk12882;Lk14420;Lk18567;Lk13167;Lk16196;novel.1425;Lk34184;Lk11953;novel.310;Lk18094;Lk31826;Lk43925;Lk03257;Lk26393;Lk42273;Lk01041;Lk21463;Lk18340;Lk18306;Lk25739;Lk44413;Lk34553;Lk44290;Lk25132;Lk45860;Lk30461;Lk36248;Lk33165;Lk42187;Lk08677;Lk08678;Lk19589;Lk23836;Lk24907;Lk41738;Lk…
Glycosylphosphatidylinositol (GPI)-anchor biosynthesis	ko00563	0.000260516	0.0349092	27	Lk08534;Lk30505;Lk23979;Lk18701;Lk35946;Lk17263;Lk13257;Lk29716;Lk13174;Lk16217;Lk12626;novel.9303;novel.10116;novel.10117;novel.10245;novel.10677;novel.10678;novel.12856;novel.13514;novel.6685;Lk34430;Lk21115;Lk24376;Lk17549;Lk09978;Lk30600;Lk14025	9	Lk08534;Lk30505;Lk23979;Lk17263;Lk29716;novel.10116;novel.10117;novel.10678;novel.12856	18	Lk18701;Lk35946;Lk13257;Lk13174;Lk16217;Lk12626;novel.9303;novel.10245;novel.10677;novel.13514;novel.6685;Lk34430;Lk21115;Lk24376;Lk17549;Lk09978;Lk30600;Lk14025
Circadian rhythm - plant	ko04712	0.000611527	0.0819446	51	Lk03902;Lk03900;Lk01060;Lk01104;Lk04951;Lk27238;Lk04715;Lk27589;Lk27236;Lk27237;Lk27235;Lk01597;Lk27590;Lk28283;Lk28284;Lk28285;Lk11123;Lk11122;Lk30617;novel.4707;novel.5510;novel.5680;Lk14261;Lk04950;Lk42121;Lk32843;Lk30951;Lk41495;Lk00213;Lk32988;Lk45495;Lk29030;Lk03696;Lk35973;Lk25904;Lk32563;Lk46164;Lk44762;Lk33274;Lk07622;Lk39165;Lk28699;Lk38872;Lk12710;Lk40868;Lk11826;Lk02620;Lk23537;Lk2123…	39	Lk03902;Lk03900;Lk01060;Lk01104;Lk04951;Lk27238;Lk04715;Lk27589;Lk27236;Lk27237;Lk27235;Lk01597;Lk27590;Lk28283;Lk28284;Lk28285;Lk11123;Lk11122;Lk30617;novel.4707;novel.5510;novel.5680;Lk41495;Lk00213;Lk32988;Lk45495;Lk25904;Lk46164;Lk44762;Lk07622;Lk39165;Lk28699;Lk12710;Lk40868;Lk11826;Lk02620;Lk23537;Lk21234;Lk45941	12	Lk14261;Lk04950;Lk42121;Lk32843;Lk30951;Lk29030;Lk03696;Lk35973;Lk32563;Lk33274;Lk38872;Lk35885
Ascorbate and aldarate metabolism	ko00053	0.000744035	0.0997007	83	Lk07718;Lk00845;Lk33003;Lk01148;Lk42294;Lk42297;Lk42296;novel.1107;novel.12383;novel.2726;Lk40306;Lk35970;Lk35971;Lk40785;Lk02112;Lk08604;Lk02650;Lk35491;Lk35490;Lk35494;Lk24247;Lk24245;Lk42841;Lk42842;Lk42845;Lk20268;novel.7049;novel.8475;novel.13064;novel.6599;Lk16020;Lk04763;Lk24887;Lk14310;Lk17448;Lk42637;Lk43745;Lk22281;Lk04827;Lk28605;Lk38247;Lk38246;Lk03160;Lk12822;Lk12551;Lk12550;Lk39675;…	42	Lk40785;Lk02112;Lk02650;Lk35491;Lk35494;Lk24247;Lk42845;Lk20268;novel.7049;novel.8475;novel.6599;Lk04763;Lk24887;Lk14310;Lk17448;Lk22281;Lk28605;Lk12822;Lk12551;Lk12550;Lk20121;Lk07204;Lk15744;Lk38517;Lk36649;novel.7028;novel.13087;Lk06667;Lk00591;Lk10413;Lk01981;Lk06251;Lk30425;Lk30424;Lk36019;novel.2029;novel.362;Lk24725;Lk26873;Lk39839;Lk08664;Lk12837	41	Lk07718;Lk00845;Lk33003;Lk01148;Lk42294;Lk42297;Lk42296;novel.1107;novel.12383;novel.2726;Lk40306;Lk35970;Lk35971;Lk08604;Lk35490;Lk24245;Lk42841;Lk42842;novel.13064;Lk16020;Lk42637;Lk43745;Lk04827;Lk38247;Lk38246;Lk03160;Lk39675;novel.1633;Lk41211;Lk35640;Lk35386;novel.1782;novel.4697;novel.5324;Lk12014;Lk12268;Lk38575;Lk11056;Lk10268;Lk14930;Lk36227
Arachidonic acid metabolism	ko00590	0.0010966	0.146945	27	Lk13576;Lk38310;Lk00945;Lk11263;Lk02127;Lk38921;Lk04035;Lk24154;Lk24155;Lk34540;Lk36294;Lk36292;Lk01565;Lk16944;Lk07463;Lk07464;Lk26155;Lk26156;Lk26157;Lk28357;Lk06653;Lk16905;Lk19550;novel.1370;Lk35505;Lk15835;novel.10058	18	Lk38310;Lk00945;Lk11263;Lk02127;Lk04035;Lk24154;Lk24155;Lk34540;Lk01565;Lk16944;Lk07463;Lk07464;Lk26155;Lk26156;Lk26157;Lk28357;Lk06653;Lk16905	9	Lk13576;Lk38921;Lk36294;Lk36292;Lk19550;novel.1370;Lk35505;Lk15835;novel.10058
Other glycan degradation	ko00511	0.00204332	0.273805	49	Lk16134;Lk16133;Lk02106;Lk38169;Lk34252;Lk08492;Lk22737;Lk08878;Lk31297;Lk31291;Lk31290;Lk31298;Lk22795;Lk12712;Lk37334;Lk37335;Lk16039;Lk26120;Lk09433;Lk31785;novel.9293;novel.14298;Lk10440;Lk15291;Lk41436;Lk28461;Lk44093;Lk33741;Lk42485;Lk11763;Lk35211;Lk19179;Lk13231;Lk39901;Lk34761;Lk11079;Lk11078;Lk11077;Lk32235;Lk40224;Lk44657;Lk35504;Lk19180;Lk35855;novel.10254;novel.12890;Lk26114;Lk32039;…	27	Lk16134;Lk16133;Lk02106;Lk08492;Lk31291;Lk31290;Lk22795;Lk12712;Lk26120;Lk09433;Lk28461;Lk33741;Lk42485;Lk35211;Lk19179;Lk13231;Lk39901;Lk34761;Lk11079;Lk11078;Lk11077;Lk32235;Lk40224;Lk44657;Lk19180;Lk35855;novel.10254	22	Lk38169;Lk34252;Lk22737;Lk08878;Lk31297;Lk31298;Lk37334;Lk37335;Lk16039;Lk31785;novel.9293;novel.14298;Lk10440;Lk15291;Lk41436;Lk44093;Lk11763;Lk35504;novel.12890;Lk26114;Lk32039;novel.14705
ABC transporters	ko02010	0.00286803	0.384316	107	Lk15914;Lk13860;Lk07848;Lk07342;Lk04242;Lk11920;Lk13859;novel.3028;Lk15511;Lk01342;Lk05852;Lk35710;Lk14880;Lk02909;Lk00994;Lk11396;Lk44073;Lk36554;Lk36553;Lk36552;Lk11299;Lk11298;Lk09361;Lk09362;Lk11367;Lk44270;Lk44272;Lk44275;Lk44274;Lk32254;Lk24742;Lk19424;Lk26899;Lk27152;Lk03271;Lk03835;Lk15371;Lk15374;Lk14879;Lk02364;Lk02156;Lk27109;Lk01336;Lk21624;Lk00171;Lk37838;Lk02136;Lk23164;Lk23165;Lk07…	50	Lk15914;Lk04242;Lk11920;Lk01342;Lk05852;Lk35710;Lk14880;Lk11396;Lk44073;Lk11299;Lk11298;Lk09361;Lk09362;Lk11367;Lk19424;Lk26899;Lk27152;Lk03271;Lk03835;Lk14879;Lk02364;Lk02156;Lk01336;Lk21624;Lk00171;Lk37838;Lk02136;Lk07452;novel.8408;Lk45914;Lk33449;novel.13648;Lk24202;Lk33451;Lk33450;Lk24217;Lk17596;Lk10886;Lk12222;Lk09269;Lk20445;Lk44372;novel.11535;Lk40788;Lk04295;Lk36690;Lk38719;Lk09065;Lk12…	57	Lk13860;Lk07848;Lk07342;Lk13859;novel.3028;Lk15511;Lk02909;Lk00994;Lk36554;Lk36553;Lk36552;Lk44270;Lk44272;Lk44275;Lk44274;Lk32254;Lk24742;Lk15371;Lk15374;Lk27109;Lk23164;Lk23165;novel.223;Lk32470;Lk25906;novel.5117;Lk01267;Lk11107;Lk12165;Lk43422;Lk11161;Lk17444;Lk34900;Lk34902;Lk25413;Lk07959;Lk39851;Lk39850;Lk15104;Lk30148;Lk33496;novel.8812;novel.10629;novel.4706;Lk34899;Lk34896;Lk12130;Lk169…
Sphingolipid metabolism	ko00600	0.00408661	0.547606	59	Lk43891;Lk40382;Lk44070;Lk40378;Lk27694;Lk26484;Lk38548;Lk36995;Lk36882;Lk27584;Lk26478;Lk41436;Lk28461;Lk44093;Lk33741;Lk42485;Lk11763;Lk35211;Lk19179;Lk13231;Lk39901;Lk34761;Lk11079;Lk11078;Lk11077;Lk32235;Lk40224;Lk44657;Lk35504;Lk19180;Lk35855;novel.10254;novel.12890;Lk10415;Lk05920;Lk21216;Lk21215;novel.7026;novel.7291;novel.7292;novel.8278;novel.8513;novel.8917;novel.927;novel.3361;novel.12…	38	Lk43891;Lk26484;Lk38548;Lk36995;Lk27584;Lk26478;Lk28461;Lk33741;Lk42485;Lk35211;Lk19179;Lk13231;Lk39901;Lk34761;Lk11079;Lk11078;Lk11077;Lk32235;Lk40224;Lk44657;Lk19180;Lk35855;novel.10254;Lk05920;Lk21216;Lk21215;novel.7291;novel.7292;novel.8917;novel.927;novel.3361;novel.13038;novel.13604;novel.1424;novel.2397;novel.3732;novel.4210;Lk44094	21	Lk40382;Lk44070;Lk40378;Lk27694;Lk36882;Lk41436;Lk44093;Lk11763;Lk35504;novel.12890;Lk10415;novel.7026;novel.8278;novel.8513;novel.12646;novel.13310;novel.14047;novel.14363;novel.14379;novel.5378;novel.5424
Monoterpenoid biosynthesis	ko00902	0.00608119	0.81488	24	Lk37228;Lk39444;Lk39442;Lk39443;Lk35577;Lk03478;Lk29461;Lk29460;Lk29462;Lk00615;Lk16163;Lk21678;Lk35568;Lk32636;Lk16850;Lk08446;Lk42716;Lk00133;Lk20103;Lk03170;Lk13931;Lk02845;Lk00254;novel.10251	17	Lk37228;Lk39444;Lk39442;Lk39443;Lk29461;Lk29460;Lk29462;Lk00615;Lk16163;Lk21678;Lk08446;Lk00133;Lk20103;Lk03170;Lk13931;Lk02845;novel.10251	7	Lk35577;Lk03478;Lk35568;Lk32636;Lk16850;Lk42716;Lk00254
Flavone and flavonol biosynthesis	ko00944	0.00832142	1	27	Lk11268;Lk30169;Lk19780;Lk17662;Lk25012;Lk02611;Lk28009;Lk21032;Lk44311;Lk01073;Lk27175;novel.5268;novel.12;Lk25029;Lk20904;Lk09761;Lk24458;Lk44595;Lk23545;Lk23546;Lk23547;Lk22065;Lk19312;Lk20907;novel.6928;Lk19311;Lk19313	26	Lk11268;Lk30169;Lk19780;Lk17662;Lk25012;Lk02611;Lk28009;Lk21032;Lk44311;Lk01073;Lk27175;novel.5268;novel.12;Lk25029;Lk20904;Lk09761;Lk24458;Lk44595;Lk23545;Lk23546;Lk23547;Lk22065;Lk19312;Lk20907;Lk19311;Lk19313	1	novel.6928
Biosynthesis of secondary metabolites	ko01110	0.0134999	1	1252	Lk35329;Lk35326;Lk36257;Lk41846;Lk30835;Lk41562;Lk41560;Lk45449;Lk45448;Lk27183;Lk43747;Lk29624;novel.5404;Lk43158;Lk41433;Lk03694;Lk20551;Lk05650;Lk05653;Lk05654;Lk42890;Lk35762;Lk39524;Lk45248;Lk40807;Lk03892;Lk03891;Lk38989;Lk36760;Lk10717;Lk10716;Lk38990;Lk01058;novel.3221;Lk40347;Lk18164;Lk18165;Lk18162;Lk16020;Lk04763;Lk24887;Lk14310;Lk17448;Lk42637;Lk43745;Lk22281;Lk34961;Lk08850;Lk39114;L…	792	Lk35329;Lk35326;Lk36257;Lk41846;Lk41562;Lk41560;Lk45448;Lk29624;novel.5404;Lk43158;Lk03694;Lk05650;Lk05653;Lk39524;Lk36760;Lk01058;Lk40347;Lk18164;Lk18165;Lk18162;Lk04763;Lk24887;Lk14310;Lk17448;Lk22281;Lk08850;Lk09414;Lk37175;Lk21826;Lk03881;Lk14168;Lk34218;Lk30466;Lk08189;Lk10424;Lk03817;Lk38350;Lk02023;Lk39511;Lk18753;Lk12714;Lk46075;Lk24880;Lk24881;Lk00613;Lk22888;Lk22889;Lk27668;Lk12246;Lk12…	460	Lk30835;Lk45449;Lk27183;Lk43747;Lk41433;Lk20551;Lk05654;Lk42890;Lk35762;Lk45248;Lk40807;Lk03892;Lk03891;Lk38989;Lk10717;Lk10716;Lk38990;novel.3221;Lk16020;Lk42637;Lk43745;Lk34961;Lk39114;Lk00315;Lk28114;Lk00975;Lk04686;Lk30069;Lk14274;Lk37286;Lk16506;Lk23151;Lk03921;Lk13433;novel.13577;Lk41744;novel.7814;novel.13068;novel.13581;Lk20009;Lk20007;Lk19117;Lk02144;Lk10729;Lk09104;Lk02251;Lk22964;Lk381…
Ether lipid metabolism	ko00565	0.0189592	1	26	Lk06822;Lk03438;Lk24154;Lk24155;Lk34540;Lk09309;Lk23280;Lk10341;Lk01502;Lk17264;Lk36265;Lk21178;Lk14456;novel.1700;novel.6473;Lk01105;Lk29688;Lk07160;Lk25619;Lk00144;Lk18033;Lk18035;novel.10720;Lk31219;novel.1370;Lk19632	15	Lk24154;Lk24155;Lk34540;Lk23280;Lk01502;Lk36265;Lk21178;Lk14456;novel.1700;Lk29688;Lk00144;Lk18033;Lk18035;novel.10720;Lk19632	11	Lk06822;Lk03438;Lk09309;Lk10341;Lk17264;novel.6473;Lk01105;Lk07160;Lk25619;Lk31219;novel.1370
Glutathione metabolism	ko00480	0.0194963	1	88	novel.5404;Lk43158;Lk00945;Lk11263;Lk02127;Lk38921;Lk04035;Lk20121;Lk07204;Lk15744;Lk38517;novel.13472;Lk39465;Lk39466;Lk39467;Lk39469;Lk21769;Lk10671;Lk43065;Lk43064;Lk43063;Lk17402;Lk03692;Lk16072;Lk16076;Lk01372;Lk01370;Lk37099;Lk39846;Lk06697;Lk05680;Lk39474;Lk39472;Lk39471;Lk21772;Lk19595;Lk09107;Lk21454;Lk08589;Lk16078;Lk16079;Lk07691;Lk37103;Lk37102;Lk37105;Lk37104;Lk37106;Lk36955;Lk20257;…	63	novel.5404;Lk43158;Lk00945;Lk11263;Lk02127;Lk04035;Lk20121;Lk07204;Lk15744;Lk38517;Lk39469;Lk10671;Lk03692;Lk16072;Lk16076;Lk01372;Lk01370;Lk37099;Lk39846;Lk06697;Lk05680;Lk39474;Lk39472;Lk39471;Lk21772;Lk19595;Lk21454;Lk08589;Lk16078;Lk16079;Lk37103;Lk37102;Lk37105;Lk37104;Lk37106;Lk20257;Lk14681;Lk14680;Lk21633;Lk20447;Lk10862;Lk42747;Lk06097;Lk04241;Lk21636;Lk44419;Lk44417;Lk16075;Lk07687;Lk07…	25	Lk38921;novel.13472;Lk39465;Lk39466;Lk39467;Lk21769;Lk43065;Lk43064;Lk43063;Lk17402;Lk09107;Lk07691;Lk36955;Lk44462;Lk19245;Lk03863;Lk21138;Lk03943;Lk32764;Lk39953;novel.4725;Lk15835;novel.10058;Lk36227;Lk15202
Pentose and glucuronate interconversions	ko00040	0.022438	1	111	Lk07718;Lk00845;Lk33003;Lk01148;Lk42294;Lk42297;Lk42296;novel.1107;novel.12383;novel.2726;Lk42966;Lk14792;Lk14791;Lk23004;Lk43677;Lk06345;Lk38826;Lk38823;Lk38822;Lk11666;Lk01692;Lk41912;Lk19977;Lk03794;Lk13645;Lk10418;Lk10417;Lk39894;Lk38480;Lk44029;Lk10240;Lk18553;Lk02482;Lk28903;Lk28902;Lk30548;Lk19123;Lk18182;Lk35013;Lk11146;Lk11514;Lk35822;Lk30112;Lk03464;Lk15693;Lk35356;Lk00419;Lk15538;Lk121…	66	Lk42966;Lk14791;Lk23004;Lk43677;Lk38826;Lk38823;Lk38822;Lk11666;Lk19977;Lk03794;Lk10418;Lk10417;Lk38480;Lk44029;Lk10240;Lk18553;Lk02482;Lk28903;Lk28902;Lk30548;Lk11146;Lk35822;Lk30112;Lk03464;Lk15693;Lk35356;Lk00419;Lk12188;Lk15694;Lk28772;Lk44030;Lk39435;Lk43681;Lk43680;Lk43687;Lk43688;Lk30550;novel.14754;novel.1555;novel.2988;Lk13824;Lk43187;Lk02139;Lk40870;Lk37708;Lk43811;Lk43147;Lk05189;Lk077…	45	Lk07718;Lk00845;Lk33003;Lk01148;Lk42294;Lk42297;Lk42296;novel.1107;novel.12383;novel.2726;Lk14792;Lk06345;Lk01692;Lk41912;Lk13645;Lk39894;Lk19123;Lk18182;Lk35013;Lk11514;Lk15538;Lk43676;novel.8027;novel.9311;novel.13880;novel.1864;novel.2987;Lk04653;Lk28249;Lk12600;Lk24830;Lk12894;Lk43641;Lk12893;novel.13463;novel.1583;novel.4440;Lk14577;novel.6076;Lk12715;novel.4697;novel.5324;Lk12014;Lk12268;Lk…
Indole alkaloid biosynthesis	ko00901	0.0236812	1	17	Lk41199;Lk33232;Lk32077;Lk24519;Lk06158;Lk44006;Lk44007;Lk12052;Lk06841;Lk06843;Lk38027;Lk38026;Lk12876;Lk40790;Lk35733;Lk35734;Lk35736	12	Lk33232;Lk32077;Lk06158;Lk44006;Lk12052;Lk38027;Lk38026;Lk12876;Lk40790;Lk35733;Lk35734;Lk35736	5	Lk41199;Lk24519;Lk44007;Lk06841;Lk06843
Ubiquinone and other terpenoid-quinone biosynthesis	ko00130	0.0250356	1	37	Lk12197;Lk25205;Lk02308;Lk19648;Lk38153;Lk18448;Lk13653;Lk18346;novel.8576;novel.5472;novel.6063;Lk29096;Lk27929;Lk31344;Lk04626;Lk16052;Lk19687;Lk07603;novel.4653;Lk02644;novel.3829;Lk32602;Lk31959;Lk05175;Lk14861;Lk42609;Lk45775;Lk30727;Lk27427;Lk03583;Lk13495;Lk27061;Lk24744;Lk33522;Lk15659;Lk39802;novel.12196	21	Lk12197;Lk25205;Lk02308;Lk19648;Lk38153;Lk18448;novel.8576;Lk29096;Lk31344;Lk16052;Lk19687;novel.3829;Lk32602;Lk05175;Lk14861;Lk42609;Lk45775;Lk13495;Lk27061;Lk24744;Lk33522	16	Lk13653;Lk18346;novel.5472;novel.6063;Lk27929;Lk04626;Lk07603;novel.4653;Lk02644;Lk31959;Lk30727;Lk27427;Lk03583;Lk15659;Lk39802;novel.12196
Linoleic acid metabolism	ko00591	0.0292698	1	15	Lk38508;Lk24154;Lk24155;Lk34540;novel.1370;Lk06563;Lk26885;Lk27078;Lk02310;Lk03969;Lk13880;Lk43043;Lk12536;novel.11899;novel.5785	8	Lk38508;Lk24154;Lk24155;Lk34540;Lk26885;Lk27078;Lk13880;novel.5785	7	novel.1370;Lk06563;Lk02310;Lk03969;Lk43043;Lk12536;novel.11899
Phenylalanine, tyrosine and tryptophan biosynthesis	ko00400	0.0313365	1	36	Lk11861;Lk25296;Lk13653;Lk18346;novel.8576;novel.5472;novel.6063;Lk42972;Lk35004;Lk29650;Lk25011;Lk15779;novel.13926;Lk23927;Lk22772;Lk35551;Lk27252;Lk19670;Lk12861;Lk40003;Lk44457;Lk44456;Lk20349;Lk44458;Lk22572;Lk22573;Lk22575;Lk20348;Lk34990;novel.10651;Lk35926;Lk26771;Lk27321;Lk27322;Lk27323;novel.8158	21	Lk25296;novel.8576;Lk35004;Lk25011;Lk15779;Lk22772;Lk19670;Lk12861;Lk40003;Lk44457;Lk44456;Lk44458;Lk22572;Lk22573;Lk22575;Lk34990;Lk35926;Lk27321;Lk27322;Lk27323;novel.8158	15	Lk11861;Lk13653;Lk18346;novel.5472;novel.6063;Lk42972;Lk29650;novel.13926;Lk23927;Lk35551;Lk27252;Lk20349;Lk20348;novel.10651;Lk26771
Photosynthesis - antenna proteins	ko00196	0.0338155	1	7	Lk32438;Lk26941;Lk31354;Lk34180;Lk34179;Lk24759;Lk45114	7	Lk32438;Lk26941;Lk31354;Lk34180;Lk34179;Lk24759;Lk45114	0	--
MAPK signaling pathway - plant	ko04016	0.033828	1	340	Lk28580;Lk39830;Lk33698;Lk32851;Lk20316;Lk38795;novel.6551;Lk25054;Lk40663;Lk38287;Lk21267;Lk42760;Lk16340;Lk27115;Lk03153;Lk03154;Lk00622;Lk22284;Lk21847;Lk19540;Lk25796;Lk10870;Lk33309;Lk21302;Lk31938;Lk13785;Lk30650;Lk27150;Lk04972;Lk34001;Lk06844;Lk02471;Lk00231;Lk00143;Lk00142;Lk20916;Lk04682;Lk06452;Lk01499;novel.9651;novel.3716;novel.6388;Lk39040;Lk17959;Lk32690;Lk38828;Lk00602;Lk28341;Lk0…	255	Lk28580;Lk33698;Lk38795;novel.6551;Lk25054;Lk40663;Lk38287;Lk21267;Lk42760;Lk16340;Lk03153;Lk03154;Lk22284;Lk21847;Lk19540;Lk25796;Lk10870;Lk33309;Lk21302;Lk31938;Lk13785;Lk30650;Lk27150;Lk34001;Lk06844;Lk00143;Lk00142;Lk20916;Lk04682;Lk06452;Lk01499;novel.9651;novel.3716;novel.6388;Lk32690;Lk38828;Lk00602;Lk28341;Lk42791;Lk04435;Lk28382;Lk36231;Lk01559;Lk01189;Lk23326;Lk37229;Lk23269;Lk16899;Lk3…	85	Lk39830;Lk32851;Lk20316;Lk27115;Lk00622;Lk04972;Lk02471;Lk00231;Lk39040;Lk17959;Lk00559;Lk01159;Lk04011;Lk09709;Lk07817;Lk12381;Lk10015;Lk02507;Lk17413;Lk24227;Lk11094;Lk35676;Lk38794;Lk37315;Lk13848;novel.10585;novel.13919;novel.14507;novel.1517;Lk37413;Lk31536;Lk09055;Lk08956;Lk26139;Lk18232;Lk37082;Lk09089;Lk18262;Lk15582;Lk37714;Lk43959;Lk42577;novel.9775;novel.12198;novel.2152;novel.3057;nov…
Flavonoid biosynthesis	ko00941	0.0445477	1	111	Lk00843;Lk17613;Lk22742;Lk23465;Lk25583;Lk23278;novel.14624;Lk19648;Lk38153;Lk18448;Lk09659;Lk12671;Lk17759;Lk17760;Lk29217;Lk09014;Lk03902;Lk03900;Lk01060;Lk01104;Lk04951;Lk27238;Lk04715;Lk27589;Lk27236;Lk27237;Lk27235;Lk01597;Lk27590;Lk28283;Lk28284;Lk28285;Lk11123;Lk11122;Lk30617;novel.4707;novel.5510;novel.5680;Lk06712;Lk34848;Lk45246;Lk25578;novel.6784;Lk05745;Lk08113;Lk08114;Lk00086;Lk38777…	97	Lk00843;Lk17613;Lk22742;Lk25583;Lk23278;novel.14624;Lk19648;Lk38153;Lk18448;Lk17759;Lk17760;Lk29217;Lk03902;Lk03900;Lk01060;Lk01104;Lk04951;Lk27238;Lk04715;Lk27589;Lk27236;Lk27237;Lk27235;Lk01597;Lk27590;Lk28283;Lk28284;Lk28285;Lk11123;Lk11122;Lk30617;novel.4707;novel.5510;novel.5680;Lk34848;Lk45246;Lk25578;novel.6784;Lk05745;Lk08113;Lk08114;Lk00086;Lk38777;Lk20846;Lk34691;Lk34692;Lk18443;Lk18442…	14	Lk23465;Lk09659;Lk12671;Lk09014;Lk06712;Lk16760;Lk23114;novel.8261;Lk12611;Lk21778;Lk37551;Lk45039;Lk14327;Lk00510
RNA polymerase	ko03020	0.0446486	1	305	novel.7309;novel.8301;Lk27138;Lk11473;Lk21869;Lk40683;novel.6869;novel.6891;novel.6984;novel.7004;novel.7013;novel.7016;novel.7092;novel.7093;novel.7117;novel.72;novel.716;novel.7300;novel.735;novel.736;novel.7418;novel.7422;novel.747;novel.7503;novel.7561;novel.7597;novel.7626;novel.7743;novel.7805;novel.7810;novel.7816;novel.7829;novel.8029;novel.8110;novel.8126;novel.8143;novel.8221;novel.8250…	139	novel.8301;Lk27138;novel.6869;novel.7013;novel.7092;novel.7093;novel.7117;novel.72;novel.735;novel.7418;novel.7422;novel.747;novel.7810;novel.7816;novel.8110;novel.8126;novel.8250;novel.8298;novel.8327;novel.8345;novel.8472;novel.8575;novel.8585;novel.8656;novel.8700;novel.9024;novel.9104;novel.9124;novel.9166;novel.9213;novel.9270;novel.9275;novel.9349;novel.9907;novel.969;novel.972;novel.10102;…	166	novel.7309;Lk11473;Lk21869;Lk40683;novel.6891;novel.6984;novel.7004;novel.7016;novel.716;novel.7300;novel.736;novel.7503;novel.7561;novel.7597;novel.7626;novel.7743;novel.7805;novel.7829;novel.8029;novel.8143;novel.8221;novel.8268;novel.8305;novel.8433;novel.8514;novel.8539;novel.8631;novel.8729;novel.8759;novel.8942;novel.8944;novel.82;novel.9049;novel.9092;novel.9119;novel.9125;novel.9235;novel…
Nitrogen metabolism	ko00910	0.045286	1	21	Lk12380;Lk09001;Lk44867;Lk36515;novel.7814;novel.13068;novel.13581;novel.11231;Lk11922;Lk03667;Lk31931;Lk25139;Lk25137;Lk25134;Lk15575;Lk26196;Lk26197;Lk14073;Lk38804;Lk41973;Lk41975	8	novel.11231;Lk03667;Lk25139;Lk25134;Lk26197;Lk38804;Lk41973;Lk41975	13	Lk12380;Lk09001;Lk44867;Lk36515;novel.7814;novel.13068;novel.13581;Lk11922;Lk31931;Lk25137;Lk15575;Lk26196;Lk14073
Phenylpropanoid biosynthesis	ko00940	0.0466858	1	196	Lk40807;Lk03892;Lk03891;Lk38989;Lk36760;Lk10717;Lk10716;Lk38990;Lk01058;novel.3221;Lk03817;Lk38160;Lk43512;Lk38350;Lk42075;Lk42079;Lk02023;Lk38159;Lk39511;Lk18753;Lk25640;Lk12714;Lk46075;Lk24066;Lk17462;Lk24880;Lk24881;Lk00613;Lk46143;Lk22888;Lk22889;Lk27668;Lk12246;Lk12245;Lk33139;Lk08901;Lk26168;Lk22220;Lk39509;Lk17999;Lk24871;Lk03908;Lk01926;Lk01927;Lk14454;Lk25414;Lk05202;Lk24064;Lk00787;Lk42…	107	Lk36760;Lk01058;Lk03817;Lk38350;Lk02023;Lk39511;Lk18753;Lk12714;Lk46075;Lk24880;Lk24881;Lk00613;Lk22888;Lk22889;Lk27668;Lk12246;Lk12245;Lk26168;Lk39509;Lk17999;Lk03908;Lk01926;Lk01927;Lk14454;Lk25414;Lk05202;Lk00787;Lk42664;Lk42665;Lk42666;Lk12113;Lk09685;Lk41054;Lk22653;Lk07872;Lk03918;Lk13351;novel.7444;novel.10584;novel.5393;novel.6029;novel.646;Lk19648;Lk38153;Lk18448;Lk17759;Lk17760;Lk29217;…	89	Lk40807;Lk03892;Lk03891;Lk38989;Lk10717;Lk10716;Lk38990;novel.3221;Lk38160;Lk43512;Lk42075;Lk42079;Lk38159;Lk25640;Lk24066;Lk17462;Lk46143;Lk33139;Lk08901;Lk22220;Lk24871;Lk24064;Lk21729;Lk22465;Lk37789;Lk44016;novel.1592;Lk09659;Lk12671;Lk09014;Lk00554;Lk36684;Lk07403;Lk02309;novel.2588;Lk27929;Lk04626;Lk07603;novel.4653;Lk08249;Lk44339;Lk44337;Lk44340;Lk44343;Lk41028;Lk41724;Lk05459;Lk28956;nov…
Phenylalanine metabolism	ko00360	0.0490167	1	35	Lk21826;Lk20009;Lk20007;Lk03881;Lk14168;Lk19117;Lk02144;Lk10729;Lk34218;Lk12197;Lk25205;Lk02308;Lk11861;Lk25296;Lk13653;Lk18346;novel.8576;novel.5472;novel.6063;Lk12167;Lk25091;Lk12168;Lk16296;novel.6344;Lk41199;Lk33232;Lk29253;Lk34877;Lk34879;Lk34880;Lk28167;Lk10810;Lk33868;Lk21836;Lk40327	18	Lk21826;Lk03881;Lk14168;Lk34218;Lk12197;Lk25205;Lk02308;Lk25296;novel.8576;Lk16296;Lk33232;Lk34877;Lk34879;Lk34880;Lk28167;Lk33868;Lk21836;Lk40327	17	Lk20009;Lk20007;Lk19117;Lk02144;Lk10729;Lk11861;Lk13653;Lk18346;novel.5472;novel.6063;Lk12167;Lk25091;Lk12168;novel.6344;Lk41199;Lk29253;Lk10810
Sulfur metabolism	ko00920	0.0506374	1	20	Lk07107;Lk01161;Lk31899;Lk31900;Lk35687;Lk14914;Lk28630;Lk27675;Lk39043;Lk01684;Lk15427;novel.10767;Lk38338;Lk12724;Lk08223;Lk17995;Lk28299;Lk41935;Lk25087;Lk32159	9	Lk01161;Lk31899;Lk31900;Lk35687;Lk14914;Lk39043;Lk15427;Lk12724;Lk08223	11	Lk07107;Lk28630;Lk27675;Lk01684;novel.10767;Lk38338;Lk17995;Lk28299;Lk41935;Lk25087;Lk32159
Valine, leucine and isoleucine degradation	ko00280	0.0578169	1	49	Lk05574;Lk05571;Lk05573;Lk39946;Lk23185;Lk22075;Lk22074;Lk22072;Lk22070;Lk22079;Lk04516;Lk22623;Lk16938;Lk22631;Lk22630;Lk22080;Lk22081;Lk31303;Lk31302;Lk01001;Lk01000;Lk43168;novel.208;Lk16020;Lk04763;Lk24887;Lk14310;Lk17448;Lk42637;Lk43745;Lk22281;Lk04686;Lk41744;Lk35318;Lk07617;Lk21001;Lk20999;Lk27451;Lk24531;Lk11952;Lk37180;Lk31657;Lk44283;Lk09280;novel.6628;Lk20219;Lk16423;Lk39948;Lk37088	33	Lk05574;Lk05571;Lk05573;Lk39946;Lk23185;Lk22075;Lk22074;Lk22079;Lk22623;Lk16938;Lk22631;Lk22630;Lk22080;Lk22081;Lk31303;Lk31302;Lk01001;Lk01000;Lk43168;novel.208;Lk04763;Lk24887;Lk14310;Lk17448;Lk22281;Lk35318;Lk27451;Lk11952;Lk37180;Lk09280;novel.6628;Lk16423;Lk39948	16	Lk22072;Lk22070;Lk04516;Lk16020;Lk42637;Lk43745;Lk04686;Lk41744;Lk07617;Lk21001;Lk20999;Lk24531;Lk31657;Lk44283;Lk20219;Lk37088
Carotenoid biosynthesis	ko00906	0.0736826	1	33	Lk44870;Lk27002;Lk31687;Lk33141;Lk29421;Lk04479;Lk29135;Lk16655;Lk16656;Lk12005;Lk35759;Lk40317;Lk12642;Lk33762;novel.8799;Lk40116;Lk29164;Lk29165;Lk36001;Lk17394;Lk12337;Lk37824;Lk00215;Lk36821;Lk29156;novel.13097;novel.13098;Lk44345;Lk24950;Lk05180;Lk27607;Lk23878;Lk12581	23	Lk31687;Lk04479;Lk29135;Lk16655;Lk16656;Lk12005;Lk40317;Lk33762;novel.8799;Lk29164;Lk29165;Lk36001;Lk37824;Lk00215;Lk36821;Lk29156;novel.13097;novel.13098;Lk44345;Lk24950;Lk05180;Lk27607;Lk23878	10	Lk44870;Lk27002;Lk33141;Lk29421;Lk35759;Lk12642;Lk40116;Lk17394;Lk12337;Lk12581
Galactose metabolism	ko00052	0.0806141	1	72	Lk26393;Lk02984;Lk18456;Lk43183;Lk28012;Lk28011;Lk28010;Lk19551;Lk20768;novel.5141;Lk22562;Lk42011;novel.7568;novel.13733;Lk43602;Lk33575;Lk06884;Lk06883;Lk03322;Lk03501;Lk23606;Lk45747;Lk45750;Lk09530;Lk36132;Lk14550;Lk16636;Lk04333;novel.13395;Lk40819;Lk06453;Lk40480;Lk38039;Lk38040;Lk35469;Lk29064;Lk35468;Lk26484;Lk38548;Lk36995;Lk36882;Lk27584;Lk26478;Lk41436;Lk28461;Lk44093;Lk33741;Lk42485;L…	48	Lk02984;Lk43183;Lk28011;Lk28010;Lk20768;novel.5141;Lk33575;Lk06884;Lk06883;Lk03322;Lk03501;Lk23606;Lk45747;Lk09530;Lk36132;Lk14550;Lk16636;Lk04333;novel.13395;Lk06453;Lk38039;Lk38040;Lk29064;Lk26484;Lk38548;Lk36995;Lk27584;Lk26478;Lk28461;Lk33741;Lk42485;Lk35211;Lk19179;Lk13231;Lk39901;Lk34761;Lk11079;Lk11078;Lk11077;Lk32235;Lk40224;Lk44657;Lk19180;Lk35855;novel.10254;novel.2029;novel.362;Lk01285	24	Lk26393;Lk18456;Lk28012;Lk19551;Lk22562;Lk42011;novel.7568;novel.13733;Lk43602;Lk45750;Lk40819;Lk40480;Lk35469;Lk35468;Lk36882;Lk41436;Lk44093;Lk11763;Lk35504;novel.12890;novel.4697;novel.5324;Lk42279;Lk42284
Carbon fixation in photosynthetic organisms	ko00710	0.0996216	1	61	Lk27183;Lk43747;Lk29624;Lk43746;Lk19561;Lk44782;Lk39860;Lk08850;Lk27099;Lk41734;Lk17077;Lk44654;Lk19678;Lk27072;Lk27073;Lk03390;Lk16789;Lk22886;Lk38316;Lk13191;Lk18714;Lk18713;Lk01279;Lk16790;Lk17876;Lk17875;Lk10989;Lk06233;Lk44301;Lk44303;Lk44302;Lk44304;novel.194;Lk21862;novel.2269;novel.6630;Lk30163;Lk18572;Lk43638;novel.5669;Lk01848;Lk30910;Lk31735;Lk45910;Lk36547;Lk45909;Lk39916;Lk39917;Lk02…	36	Lk29624;Lk43746;Lk39860;Lk08850;Lk44654;Lk19678;Lk03390;Lk22886;Lk13191;Lk18714;Lk18713;Lk01279;Lk17876;Lk17875;Lk10989;Lk06233;Lk44301;Lk44303;Lk44302;Lk44304;novel.2269;novel.6630;Lk30163;Lk18572;novel.5669;Lk01848;Lk30910;Lk45910;Lk45909;Lk02771;Lk06423;Lk08527;Lk05830;Lk19201;Lk08528;Lk27826	25	Lk27183;Lk43747;Lk19561;Lk44782;Lk27099;Lk41734;Lk17077;Lk27072;Lk27073;Lk16789;Lk38316;Lk16790;novel.194;Lk21862;Lk43638;Lk31735;Lk36547;Lk39916;Lk39917;novel.9190;Lk14577;novel.6076;Lk34115;Lk11786;Lk23739
Fructose and mannose metabolism	ko00051	0.114068	1	52	Lk26393;Lk42273;Lk01041;Lk21463;Lk18340;Lk19104;Lk02984;Lk18456;Lk43183;Lk28012;Lk28011;Lk28010;Lk19551;Lk20768;novel.5141;Lk31934;Lk35162;novel.862;Lk20275;Lk32656;Lk33628;Lk13946;Lk28597;Lk35041;Lk13031;Lk05458;novel.2911;novel.5504;Lk39916;Lk39917;Lk02771;Lk06423;Lk08527;Lk05830;Lk19201;Lk08528;novel.9190;Lk34115;Lk11786;Lk26783;Lk12715;Lk27944;Lk27826;Lk23739;Lk06272;Lk21776;Lk40688;Lk36278;L…	30	Lk19104;Lk02984;Lk43183;Lk28011;Lk28010;Lk20768;novel.5141;Lk31934;Lk35162;novel.862;Lk20275;Lk32656;Lk13946;Lk28597;Lk35041;novel.2911;Lk02771;Lk06423;Lk08527;Lk05830;Lk19201;Lk08528;Lk26783;Lk27826;Lk06272;Lk40688;Lk28724;Lk40693;Lk40691;Lk40694	22	Lk26393;Lk42273;Lk01041;Lk21463;Lk18340;Lk18456;Lk28012;Lk19551;Lk33628;Lk13031;Lk05458;novel.5504;Lk39916;Lk39917;novel.9190;Lk34115;Lk11786;Lk12715;Lk27944;Lk23739;Lk21776;Lk36278
Base excision repair	ko03410	0.119041	1	27	Lk40281;Lk26505;Lk41680;Lk09663;Lk18212;Lk18213;Lk31070;Lk39341;Lk22759;Lk39828;Lk16751;Lk02926;novel.1604;Lk23491;Lk26809;Lk07705;Lk09209;Lk31602;Lk38796;Lk37712;Lk40226;Lk22967;Lk40001;Lk02267;Lk08564;Lk11932;Lk35785	5	Lk41680;Lk09663;Lk07705;Lk38796;Lk02267	22	Lk40281;Lk26505;Lk18212;Lk18213;Lk31070;Lk39341;Lk22759;Lk39828;Lk16751;Lk02926;novel.1604;Lk23491;Lk26809;Lk09209;Lk31602;Lk37712;Lk40226;Lk22967;Lk40001;Lk08564;Lk11932;Lk35785
Tropane, piperidine and pyridine alkaloid biosynthesis	ko00960	0.126755	1	18	Lk21826;Lk20009;Lk20007;Lk03881;Lk14168;Lk19117;Lk02144;Lk10729;Lk34218;Lk25296;Lk13653;Lk18346;novel.8576;novel.5472;novel.6063;Lk18666;Lk15768;Lk43889	8	Lk21826;Lk03881;Lk14168;Lk34218;Lk25296;novel.8576;Lk18666;Lk15768	10	Lk20009;Lk20007;Lk19117;Lk02144;Lk10729;Lk13653;Lk18346;novel.5472;novel.6063;Lk43889
Biosynthesis of cofactors	ko01240	0.19293	1	168	Lk07718;Lk00845;Lk33003;Lk01148;Lk42294;Lk42297;Lk42296;novel.1107;novel.12383;novel.2726;Lk03694;Lk20551;Lk05650;Lk05653;Lk05654;Lk42890;Lk35762;Lk39524;Lk45248;Lk40306;Lk35970;Lk35971;Lk40785;Lk02112;Lk08604;Lk02650;Lk35491;Lk35490;Lk35494;Lk24247;Lk24245;Lk42841;Lk42842;Lk42845;Lk20268;novel.7049;novel.8475;novel.13064;novel.6599;Lk16020;Lk04763;Lk24887;Lk14310;Lk17448;Lk42637;Lk43745;Lk22281;…	81	Lk03694;Lk05650;Lk05653;Lk39524;Lk40785;Lk02112;Lk02650;Lk35491;Lk35494;Lk24247;Lk42845;Lk20268;novel.7049;novel.8475;novel.6599;Lk04763;Lk24887;Lk14310;Lk17448;Lk22281;Lk12197;Lk25205;Lk02308;Lk36870;Lk26721;Lk14275;Lk37064;Lk28580;Lk20275;Lk32656;Lk13946;Lk28597;Lk35041;novel.2911;Lk29096;Lk28967;Lk28347;Lk40655;Lk19014;Lk43248;novel.3829;Lk17039;Lk02180;Lk03448;Lk06667;Lk06743;Lk23089;Lk23088;…	87	Lk07718;Lk00845;Lk33003;Lk01148;Lk42294;Lk42297;Lk42296;novel.1107;novel.12383;novel.2726;Lk20551;Lk05654;Lk42890;Lk35762;Lk45248;Lk40306;Lk35970;Lk35971;Lk08604;Lk35490;Lk24245;Lk42841;Lk42842;novel.13064;Lk16020;Lk42637;Lk43745;Lk30069;Lk14274;Lk13293;Lk22690;Lk35265;Lk34047;novel.12822;Lk45969;Lk32306;Lk05166;Lk07617;Lk21001;Lk20999;novel.1360;Lk24777;Lk12289;Lk25775;Lk33953;Lk39830;Lk15160;Lk…
Riboflavin metabolism	ko00740	0.198251	1	14	Lk45870;Lk31660;Lk15179;Lk13793;Lk13796;Lk19320;Lk07090;Lk06460;novel.4989;novel.4991;Lk29596;Lk07676;Lk04922;novel.5591	10	Lk45870;Lk13793;Lk13796;Lk19320;Lk07090;Lk06460;novel.4989;Lk07676;Lk04922;novel.5591	4	Lk31660;Lk15179;novel.4991;Lk29596
Porphyrin and chlorophyll metabolism	ko00860	0.201646	1	34	Lk37175;Lk38367;Lk28967;Lk40211;Lk40655;Lk17286;Lk30697;Lk16717;Lk36489;Lk36487;Lk36486;Lk05547;Lk08463;novel.10726;Lk09160;Lk33571;Lk19970;Lk20276;Lk10784;Lk10783;Lk34785;Lk38210;Lk34360;Lk24164;Lk08883;Lk22912;Lk22913;Lk22914;Lk01536;Lk02394;Lk08231;Lk16225;novel.12181;Lk42416	19	Lk37175;Lk28967;Lk40655;Lk17286;Lk30697;Lk16717;Lk36486;Lk05547;Lk08463;Lk09160;Lk19970;Lk20276;Lk10783;Lk38210;Lk34360;Lk22912;Lk01536;Lk08231;Lk42416	15	Lk38367;Lk40211;Lk36489;Lk36487;novel.10726;Lk33571;Lk10784;Lk34785;Lk24164;Lk08883;Lk22913;Lk22914;Lk02394;Lk16225;novel.12181
Pyrimidine metabolism	ko00240	0.208481	1	37	novel.12822;Lk34198;Lk19151;Lk10763;Lk40337;Lk15280;Lk28300;Lk20035;Lk28580;Lk39830;Lk24268;Lk30720;Lk31381;Lk31382;Lk29391;Lk01542;Lk29585;Lk07225;Lk05526;Lk39069;novel.14810;novel.2136;Lk45870;Lk31660;Lk36038;Lk16271;Lk40729;Lk40958;Lk42587;Lk32070;novel.4153;novel.4154;Lk32764;Lk39953;Lk15151;Lk29531;Lk25889	11	Lk34198;Lk28580;Lk29391;Lk01542;Lk29585;Lk39069;Lk45870;Lk42587;Lk32070;novel.4153;novel.4154	26	novel.12822;Lk19151;Lk10763;Lk40337;Lk15280;Lk28300;Lk20035;Lk39830;Lk24268;Lk30720;Lk31381;Lk31382;Lk07225;Lk05526;novel.14810;novel.2136;Lk31660;Lk36038;Lk16271;Lk40729;Lk40958;Lk32764;Lk39953;Lk15151;Lk29531;Lk25889
Steroid biosynthesis	ko00100	0.242165	1	16	Lk37286;Lk23151;Lk03921;Lk13433;novel.13577;Lk21153;Lk21152;Lk03540;Lk12752;Lk14202;Lk39903;Lk19619;novel.13929;Lk42341;novel.1370;Lk18467	4	Lk03540;Lk12752;novel.13929;Lk42341	12	Lk37286;Lk23151;Lk03921;Lk13433;novel.13577;Lk21153;Lk21152;Lk14202;Lk39903;Lk19619;novel.1370;Lk18467
Folate biosynthesis	ko00790	0.262539	1	17	Lk13576;Lk38310;Lk11861;Lk30010;Lk36640;Lk20958;Lk43040;Lk43248;Lk32850;Lk29596;novel.7401;Lk31688;Lk29142;Lk42780;Lk38812;Lk17918;Lk29435	6	Lk38310;Lk36640;Lk43248;novel.7401;Lk38812;Lk29435	11	Lk13576;Lk11861;Lk30010;Lk20958;Lk43040;Lk32850;Lk29596;Lk31688;Lk29142;Lk42780;Lk17918
Glycolysis / Gluconeogenesis	ko00010	0.274972	1	100	Lk35329;Lk35326;Lk36257;Lk41846;Lk40347;Lk18164;Lk18165;Lk18162;Lk16020;Lk04763;Lk24887;Lk14310;Lk17448;Lk42637;Lk43745;Lk22281;Lk08850;Lk39114;Lk00315;Lk28114;Lk00975;Lk36114;Lk02328;novel.2900;Lk26393;Lk02984;Lk18456;Lk43183;Lk28012;Lk28011;Lk28010;Lk19551;Lk20768;novel.5141;Lk24777;Lk14275;Lk12289;Lk31934;Lk35162;novel.862;Lk19678;Lk27072;Lk27073;Lk03390;Lk16789;Lk22886;Lk38316;Lk13191;Lk18714…	61	Lk35329;Lk35326;Lk36257;Lk41846;Lk40347;Lk18164;Lk18165;Lk18162;Lk04763;Lk24887;Lk14310;Lk17448;Lk22281;Lk08850;Lk02984;Lk43183;Lk28011;Lk28010;Lk20768;novel.5141;Lk14275;Lk31934;Lk35162;novel.862;Lk19678;Lk03390;Lk22886;Lk13191;Lk18714;Lk18713;Lk01279;Lk17876;Lk17875;Lk10989;Lk06233;Lk44301;Lk44303;Lk44302;Lk44304;novel.2269;novel.6630;Lk45910;Lk45909;Lk02771;Lk06423;Lk08527;Lk05830;Lk19201;Lk08…	39	Lk16020;Lk42637;Lk43745;Lk39114;Lk00315;Lk28114;Lk00975;Lk36114;Lk02328;novel.2900;Lk26393;Lk18456;Lk28012;Lk19551;Lk24777;Lk12289;Lk27072;Lk27073;Lk16789;Lk38316;Lk16790;novel.194;Lk21862;Lk31735;Lk36547;Lk39916;Lk39917;novel.9190;novel.12456;Lk40819;Lk34115;Lk11786;Lk42712;Lk40480;Lk23739;novel.3402;Lk36985;Lk02763;novel.564
Sulfur relay system	ko04122	0.283735	1	5	Lk43248;Lk32850;Lk44037;Lk29847;Lk02919	3	Lk43248;Lk29847;Lk02919	2	Lk32850;Lk44037
Glucosinolate biosynthesis	ko00966	0.284394	1	9	Lk07617;Lk21001;Lk20999;Lk14444;Lk38313;Lk05915;Lk21445;Lk06230;Lk06040	5	Lk14444;Lk05915;Lk21445;Lk06230;Lk06040	4	Lk07617;Lk21001;Lk20999;Lk38313
Non-homologous end-joining	ko03450	0.286356	1	6	Lk16751;Lk02926;novel.1604;Lk46080;Lk33585;Lk33586	0	--	6	Lk16751;Lk02926;novel.1604;Lk46080;Lk33585;Lk33586
Inositol phosphate metabolism	ko00562	0.29734	1	44	Lk36649;Lk41211;novel.7028;novel.8611;Lk45017;Lk03159;Lk19094;Lk16583;Lk31310;Lk31311;Lk32203;novel.14142;Lk25565;Lk09309;Lk23280;Lk10341;Lk01502;Lk17264;Lk36265;Lk21178;Lk14456;novel.1700;novel.6473;Lk34115;Lk11786;Lk45180;Lk45179;Lk43486;Lk39404;Lk40962;Lk30425;Lk30424;Lk36019;Lk13512;Lk43595;Lk32548;Lk36076;Lk26292;Lk01733;Lk39995;Lk35958;Lk41742;Lk19099;Lk24147	19	Lk36649;novel.7028;Lk31310;Lk31311;novel.14142;Lk23280;Lk01502;Lk36265;Lk21178;Lk14456;novel.1700;Lk40962;Lk30425;Lk30424;Lk36019;Lk13512;Lk26292;Lk39995;Lk24147	25	Lk41211;novel.8611;Lk45017;Lk03159;Lk19094;Lk16583;Lk32203;Lk25565;Lk09309;Lk10341;Lk17264;novel.6473;Lk34115;Lk11786;Lk45180;Lk45179;Lk43486;Lk39404;Lk43595;Lk32548;Lk36076;Lk01733;Lk35958;Lk41742;Lk19099
Glycerophospholipid metabolism	ko00564	0.319578	1	77	Lk30835;Lk15785;Lk45212;novel.11929;Lk27116;Lk03028;Lk16498;Lk27793;Lk43356;Lk35330;Lk06630;Lk06822;Lk03438;Lk24154;Lk24155;Lk34540;Lk43611;Lk09309;Lk23280;Lk10341;Lk01502;Lk17264;Lk36265;Lk21178;Lk14456;novel.1700;novel.6473;Lk01105;Lk29688;Lk07160;Lk25619;Lk00144;Lk18033;Lk18035;novel.10720;Lk17971;Lk23934;Lk28197;Lk16868;Lk21578;Lk31125;Lk29354;Lk26333;Lk02541;Lk28711;Lk15924;Lk33313;Lk35632;L…	38	novel.11929;Lk27793;Lk24154;Lk24155;Lk34540;Lk23280;Lk01502;Lk36265;Lk21178;Lk14456;novel.1700;Lk29688;Lk00144;Lk18033;Lk18035;novel.10720;Lk17971;Lk16868;Lk26592;Lk00903;Lk10818;Lk00593;Lk07915;Lk07914;Lk38119;Lk05083;Lk45416;Lk27652;Lk27653;Lk02138;Lk17330;novel.11555;novel.13165;Lk19632;Lk38942;Lk35231;Lk21362;Lk08853	39	Lk30835;Lk15785;Lk45212;Lk27116;Lk03028;Lk16498;Lk43356;Lk35330;Lk06630;Lk06822;Lk03438;Lk43611;Lk09309;Lk10341;Lk17264;novel.6473;Lk01105;Lk07160;Lk25619;Lk23934;Lk28197;Lk21578;Lk31125;Lk29354;Lk26333;Lk02541;Lk28711;Lk15924;Lk33313;Lk35632;Lk44968;Lk31219;Lk11068;Lk37845;Lk18521;Lk27701;novel.1370;Lk40150;Lk45338
Biosynthesis of various secondary metabolites - part 2	ko00998	0.333197	1	5	Lk19455;Lk35800;Lk03768;Lk05088;Lk34067	3	Lk19455;Lk05088;Lk34067	2	Lk35800;Lk03768
Tyrosine metabolism	ko00350	0.345018	1	40	Lk35329;Lk35326;Lk36257;Lk41846;Lk40347;Lk18164;Lk18165;Lk18162;Lk21826;Lk20009;Lk20007;Lk03881;Lk14168;Lk19117;Lk02144;Lk10729;Lk34218;Lk12197;Lk25205;Lk02308;Lk16629;Lk27349;Lk16630;novel.6365;Lk25296;Lk13653;Lk18346;novel.8576;novel.5472;novel.6063;Lk41199;Lk33232;Lk43342;Lk29253;Lk18161;Lk05894;Lk02763;Lk18245;Lk16792;novel.564	27	Lk35329;Lk35326;Lk36257;Lk41846;Lk40347;Lk18164;Lk18165;Lk18162;Lk21826;Lk03881;Lk14168;Lk34218;Lk12197;Lk25205;Lk02308;Lk16629;Lk27349;Lk16630;novel.6365;Lk25296;novel.8576;Lk33232;Lk43342;Lk18161;Lk05894;Lk18245;Lk16792	13	Lk20009;Lk20007;Lk19117;Lk02144;Lk10729;Lk13653;Lk18346;novel.5472;novel.6063;Lk41199;Lk29253;Lk02763;novel.564
Isoflavonoid biosynthesis	ko00943	0.372609	1	15	Lk43726;Lk30873;Lk41260;Lk43731;Lk28006;Lk04012;Lk32705;Lk32706;Lk32707;Lk31956;Lk10693;novel.11778;novel.11878;novel.14141;novel.4777	12	Lk43726;Lk30873;Lk41260;Lk43731;Lk28006;Lk04012;Lk32705;Lk32706;Lk10693;novel.11778;novel.11878;novel.4777	3	Lk32707;Lk31956;novel.14141
Phosphatidylinositol signaling system	ko04070	0.376512	1	31	novel.8611;Lk45017;Lk27116;Lk03028;Lk16498;Lk27793;Lk43356;Lk03159;Lk19094;Lk16583;Lk31310;Lk31311;Lk32203;novel.14142;Lk25565;Lk33698;Lk32851;Lk39404;Lk40962;Lk30425;Lk30424;Lk36019;Lk13512;Lk43595;Lk32548;Lk36076;Lk26292;Lk01733;Lk21145;Lk39995;Lk35958	12	Lk27793;Lk31310;Lk31311;novel.14142;Lk33698;Lk40962;Lk30425;Lk30424;Lk36019;Lk13512;Lk26292;Lk39995	19	novel.8611;Lk45017;Lk27116;Lk03028;Lk16498;Lk43356;Lk03159;Lk19094;Lk16583;Lk32203;Lk25565;Lk32851;Lk39404;Lk43595;Lk32548;Lk36076;Lk01733;Lk21145;Lk35958
Photosynthesis	ko00195	0.395206	1	25	Lk07965;Lk42624;Lk24735;Lk37493;Lk15318;Lk32677;novel.7384;Lk45771;Lk36017;Lk02157;Lk15287;novel.6943;Lk33083;Lk33867;Lk04403;Lk12181;Lk38152;Lk25164;Lk42634;Lk19998;Lk38593;Lk40543;Lk19592;Lk13822;Lk14626	24	Lk07965;Lk42624;Lk24735;Lk37493;Lk15318;Lk32677;novel.7384;Lk45771;Lk36017;Lk02157;Lk15287;novel.6943;Lk33083;Lk33867;Lk04403;Lk12181;Lk38152;Lk25164;Lk19998;Lk38593;Lk40543;Lk19592;Lk13822;Lk14626	1	Lk42634
Biotin metabolism	ko00780	0.426018	1	18	Lk03694;Lk20551;Lk05650;Lk05653;Lk05654;Lk42890;Lk35762;Lk39524;Lk45248;Lk30069;Lk14274;Lk45969;Lk31280;Lk06743;Lk29775;Lk23089;Lk23088;novel.4626	8	Lk03694;Lk05650;Lk05653;Lk39524;Lk06743;Lk23089;Lk23088;novel.4626	10	Lk20551;Lk05654;Lk42890;Lk35762;Lk45248;Lk30069;Lk14274;Lk45969;Lk31280;Lk29775
beta-Alanine metabolism	ko00410	0.431736	1	39	Lk16020;Lk04763;Lk24887;Lk14310;Lk17448;Lk42637;Lk43745;Lk22281;Lk21826;Lk20009;Lk20007;Lk03881;Lk14168;Lk19117;Lk02144;Lk10729;Lk34218;Lk29391;Lk20761;Lk32130;Lk43970;Lk24940;Lk04490;Lk02662;Lk31795;Lk44128;Lk44283;Lk09280;novel.6628;Lk24718;Lk24715;Lk13615;Lk19833;Lk33897;Lk27160;Lk46037;Lk04416;novel.11981;Lk22411	21	Lk04763;Lk24887;Lk14310;Lk17448;Lk22281;Lk21826;Lk03881;Lk14168;Lk34218;Lk29391;Lk20761;Lk32130;Lk43970;Lk24940;Lk04490;Lk02662;Lk09280;novel.6628;Lk24718;Lk24715;Lk13615	18	Lk16020;Lk42637;Lk43745;Lk20009;Lk20007;Lk19117;Lk02144;Lk10729;Lk31795;Lk44128;Lk44283;Lk19833;Lk33897;Lk27160;Lk46037;Lk04416;novel.11981;Lk22411
Glycosphingolipid biosynthesis - globo and isoglobo series	ko00603	0.461204	1	9	Lk26484;Lk38548;Lk36995;Lk36882;Lk27584;Lk26478;Lk26114;Lk32039;novel.14705	5	Lk26484;Lk38548;Lk36995;Lk27584;Lk26478	4	Lk36882;Lk26114;Lk32039;novel.14705
Glycerolipid metabolism	ko00561	0.468268	1	70	Lk16020;Lk04763;Lk24887;Lk14310;Lk17448;Lk42637;Lk43745;Lk22281;Lk15785;Lk45212;novel.11929;Lk04472;Lk19836;Lk34751;Lk08684;Lk37997;Lk19835;Lk44405;Lk08283;Lk18555;Lk31177;Lk31175;Lk26871;Lk14041;Lk38077;Lk37988;Lk32188;Lk31455;Lk31454;Lk38623;Lk29621;Lk29620;novel.770;Lk27116;Lk03028;Lk16498;Lk27793;Lk43356;Lk28038;Lk05659;Lk30443;Lk30963;Lk14961;Lk41988;Lk21844;Lk21843;Lk16356;Lk26484;Lk38548;L…	33	Lk04763;Lk24887;Lk14310;Lk17448;Lk22281;novel.11929;Lk04472;Lk19836;Lk08684;Lk19835;Lk44405;Lk31177;Lk31455;Lk31454;Lk29620;Lk27793;Lk28038;Lk05659;Lk30963;Lk41988;Lk21844;Lk21843;Lk26484;Lk38548;Lk36995;Lk27584;Lk26478;Lk26592;Lk00903;Lk10818;Lk00555;Lk19817;Lk17953	37	Lk16020;Lk42637;Lk43745;Lk15785;Lk45212;Lk34751;Lk37997;Lk08283;Lk18555;Lk31175;Lk26871;Lk14041;Lk38077;Lk37988;Lk32188;Lk38623;Lk29621;novel.770;Lk27116;Lk03028;Lk16498;Lk43356;Lk30443;Lk14961;Lk16356;Lk36882;novel.14280;Lk33313;Lk35632;Lk44968;Lk11068;Lk37845;novel.1370;Lk17414;Lk20872;Lk36252;Lk19816
Fatty acid elongation	ko00062	0.489605	1	19	Lk25381;novel.8080;Lk24048;Lk37357;Lk42706;Lk42704;Lk28051;Lk21227;Lk28794;Lk01799;Lk18544;Lk14695;Lk36792;Lk22336;Lk36582;Lk33623;Lk02469;Lk26699;Lk11239	3	Lk25381;Lk37357;Lk36792	16	novel.8080;Lk24048;Lk42706;Lk42704;Lk28051;Lk21227;Lk28794;Lk01799;Lk18544;Lk14695;Lk22336;Lk36582;Lk33623;Lk02469;Lk26699;Lk11239
Histidine metabolism	ko00340	0.522285	1	16	Lk16020;Lk04763;Lk24887;Lk14310;Lk17448;Lk42637;Lk43745;Lk22281;Lk29129;Lk38164;Lk34852;Lk34853;Lk34850;Lk42030;Lk10127;Lk34849	7	Lk04763;Lk24887;Lk14310;Lk17448;Lk22281;Lk38164;Lk10127	9	Lk16020;Lk42637;Lk43745;Lk29129;Lk34852;Lk34853;Lk34850;Lk42030;Lk34849
Isoquinoline alkaloid biosynthesis	ko00950	0.525985	1	20	Lk21826;Lk20009;Lk20007;Lk03881;Lk14168;Lk19117;Lk02144;Lk10729;Lk34218;Lk25296;Lk13653;Lk18346;novel.8576;novel.5472;novel.6063;Lk41199;Lk33232;Lk10089;Lk40892;novel.5343	10	Lk21826;Lk03881;Lk14168;Lk34218;Lk25296;novel.8576;Lk33232;Lk10089;Lk40892;novel.5343	10	Lk20009;Lk20007;Lk19117;Lk02144;Lk10729;Lk13653;Lk18346;novel.5472;novel.6063;Lk41199
Fatty acid biosynthesis	ko00061	0.536152	1	34	Lk03694;Lk20551;Lk05650;Lk05653;Lk05654;Lk42890;Lk35762;Lk39524;Lk45248;Lk30069;Lk14274;Lk38560;Lk16236;Lk32767;Lk12911;Lk09945;Lk25253;novel.5007;Lk22761;Lk28588;Lk05367;Lk36336;Lk21218;Lk42438;Lk01239;Lk25381;Lk31280;Lk06743;Lk29775;Lk23089;Lk23088;novel.4626;Lk02769;Lk37088	14	Lk03694;Lk05650;Lk05653;Lk39524;Lk32767;Lk05367;Lk36336;Lk21218;Lk01239;Lk25381;Lk06743;Lk23089;Lk23088;novel.4626	20	Lk20551;Lk05654;Lk42890;Lk35762;Lk45248;Lk30069;Lk14274;Lk38560;Lk16236;Lk12911;Lk09945;Lk25253;novel.5007;Lk22761;Lk28588;Lk42438;Lk31280;Lk29775;Lk02769;Lk37088
Fatty acid metabolism	ko01212	0.543039	1	46	Lk03694;Lk20551;Lk05650;Lk05653;Lk05654;Lk42890;Lk35762;Lk39524;Lk45248;Lk30069;Lk14274;Lk41744;Lk35318;Lk38560;Lk16236;Lk32767;Lk12911;Lk09945;Lk25253;novel.5007;Lk22761;Lk28588;Lk05367;Lk36336;Lk21218;Lk42438;Lk01239;Lk25381;Lk16423;Lk39948;Lk31280;Lk06743;Lk29775;Lk23089;Lk23088;novel.4626;novel.8080;Lk24048;Lk37357;Lk28144;Lk42706;Lk42704;Lk28051;Lk21227;Lk02769;Lk37088	18	Lk03694;Lk05650;Lk05653;Lk39524;Lk35318;Lk32767;Lk05367;Lk36336;Lk21218;Lk01239;Lk25381;Lk16423;Lk39948;Lk06743;Lk23089;Lk23088;novel.4626;Lk37357	28	Lk20551;Lk05654;Lk42890;Lk35762;Lk45248;Lk30069;Lk14274;Lk41744;Lk38560;Lk16236;Lk12911;Lk09945;Lk25253;novel.5007;Lk22761;Lk28588;Lk42438;Lk31280;Lk29775;novel.8080;Lk24048;Lk28144;Lk42706;Lk42704;Lk28051;Lk21227;Lk02769;Lk37088
Pentose phosphate pathway	ko00030	0.544355	1	33	novel.5404;Lk43158;Lk27099;Lk26576;Lk02984;Lk18456;Lk43183;Lk28012;Lk28011;Lk28010;Lk19551;Lk20768;novel.5141;Lk35852;Lk41606;Lk31934;Lk35162;novel.862;Lk39916;Lk39917;Lk02771;Lk06423;Lk08527;Lk05830;Lk19201;Lk08528;novel.9190;Lk14577;novel.6076;Lk42712;Lk40480;Lk27826;Lk23739	19	novel.5404;Lk43158;Lk02984;Lk43183;Lk28011;Lk28010;Lk20768;novel.5141;Lk35852;Lk31934;Lk35162;novel.862;Lk02771;Lk06423;Lk08527;Lk05830;Lk19201;Lk08528;Lk27826	14	Lk27099;Lk26576;Lk18456;Lk28012;Lk19551;Lk41606;Lk39916;Lk39917;novel.9190;Lk14577;novel.6076;Lk42712;Lk40480;Lk23739
alpha-Linolenic acid metabolism	ko00592	0.550823	1	62	Lk16506;Lk38508;Lk24154;Lk24155;Lk34540;Lk45923;Lk15630;novel.3617;Lk19291;Lk19290;Lk38106;Lk12704;Lk02613;Lk15460;Lk23443;Lk12737;Lk12738;Lk10642;Lk39799;Lk39796;Lk39797;Lk28633;Lk39800;Lk30859;Lk13139;novel.11590;Lk16423;Lk39948;Lk12010;Lk42112;Lk42117;Lk32298;novel.12788;Lk07081;Lk22930;Lk16389;Lk21533;Lk08729;Lk28144;Lk25233;novel.1370;Lk07915;Lk07914;Lk38119;Lk40150;Lk05083;Lk45416;Lk45338;L…	37	Lk38508;Lk24154;Lk24155;Lk34540;Lk38106;Lk15460;Lk12737;Lk12738;Lk39796;Lk16423;Lk39948;Lk12010;Lk42112;Lk42117;Lk32298;Lk07081;Lk16389;Lk21533;Lk08729;Lk25233;Lk07915;Lk07914;Lk38119;Lk05083;Lk45416;Lk27652;Lk27653;Lk02138;Lk17330;novel.11555;novel.13165;Lk18161;Lk05894;Lk18245;Lk16792;Lk21362;Lk08853	25	Lk16506;Lk45923;Lk15630;novel.3617;Lk19291;Lk19290;Lk12704;Lk02613;Lk23443;Lk10642;Lk39799;Lk39797;Lk28633;Lk39800;Lk30859;Lk13139;novel.11590;novel.12788;Lk22930;Lk28144;novel.1370;Lk40150;Lk45338;Lk02763;novel.564
Carbon metabolism	ko01200	0.561545	1	140	Lk27183;Lk43747;Lk29624;Lk43746;Lk19561;Lk44782;novel.5404;Lk43158;Lk39860;Lk41433;Lk40347;Lk18164;Lk18165;Lk18162;Lk08850;Lk39114;Lk00315;Lk28114;Lk00975;Lk09414;Lk12380;Lk09001;Lk44867;Lk09104;Lk02251;Lk22964;Lk35265;Lk34047;Lk26721;Lk27099;Lk26576;Lk35318;Lk36114;Lk02328;novel.2900;Lk01161;Lk31899;Lk31900;Lk35687;Lk41734;Lk17077;Lk01711;Lk26393;Lk02984;Lk18456;Lk43183;Lk28012;Lk28011;Lk28010;L…	75	Lk29624;Lk43746;novel.5404;Lk43158;Lk39860;Lk40347;Lk18164;Lk18165;Lk18162;Lk08850;Lk09414;Lk26721;Lk35318;Lk01161;Lk31899;Lk31900;Lk35687;Lk02984;Lk43183;Lk28011;Lk28010;Lk20768;novel.5141;Lk35852;Lk44654;Lk14275;Lk19678;Lk03390;Lk22886;Lk13191;Lk18714;Lk18713;Lk01279;Lk17876;Lk17875;Lk10989;Lk06233;Lk44301;Lk44303;Lk44302;Lk44304;novel.2269;novel.6630;Lk03667;Lk30163;Lk18572;novel.5669;Lk01848;…	65	Lk27183;Lk43747;Lk19561;Lk44782;Lk41433;Lk39114;Lk00315;Lk28114;Lk00975;Lk12380;Lk09001;Lk44867;Lk09104;Lk02251;Lk22964;Lk35265;Lk34047;Lk27099;Lk26576;Lk36114;Lk02328;novel.2900;Lk41734;Lk17077;Lk01711;Lk26393;Lk18456;Lk28012;Lk19551;Lk24777;Lk12289;Lk27072;Lk27073;Lk16789;Lk38316;Lk16790;novel.194;Lk21862;Lk11922;Lk43638;Lk31735;Lk36547;Lk39916;Lk39917;novel.9190;Lk25637;Lk34935;novel.5601;Lk28…
Zeatin biosynthesis	ko00908	0.587303	1	38	Lk31315;Lk39639;Lk34352;Lk03224;Lk27300;Lk38855;Lk32758;Lk39950;novel.4331;Lk22481;novel.5659;Lk26191;Lk30065;Lk23357;Lk14767;Lk04542;Lk02259;novel.4247;Lk46244;Lk05474;Lk04643;Lk23358;Lk19873;novel.3293;novel.5187;Lk03008;Lk22355;Lk12351;Lk14514;Lk42289;Lk13386;Lk29304;Lk02732;Lk24926;Lk32219;Lk32216;Lk32217;Lk33777	24	Lk39639;Lk34352;Lk03224;Lk32758;Lk26191;Lk30065;Lk23357;Lk14767;Lk04542;Lk46244;Lk05474;Lk04643;Lk23358;novel.5187;Lk03008;Lk22355;Lk14514;Lk42289;Lk29304;Lk02732;Lk32219;Lk32216;Lk32217;Lk33777	14	Lk31315;Lk27300;Lk38855;Lk39950;novel.4331;Lk22481;novel.5659;Lk02259;novel.4247;Lk19873;novel.3293;Lk12351;Lk13386;Lk24926
Nicotinate and nicotinamide metabolism	ko00760	0.604156	1	12	Lk13293;Lk22690;novel.1360;Lk30720;Lk31381;Lk31382;Lk45870;Lk31660;Lk19200;Lk40958;Lk36907;Lk30189	1	Lk45870	11	Lk13293;Lk22690;novel.1360;Lk30720;Lk31381;Lk31382;Lk31660;Lk19200;Lk40958;Lk36907;Lk30189
Taurine and hypotaurine metabolism	ko00430	0.605025	1	7	Lk32130;Lk43970;Lk24940;Lk04490;Lk02662;Lk15835;novel.10058	5	Lk32130;Lk43970;Lk24940;Lk04490;Lk02662	2	Lk15835;novel.10058
Biosynthesis of amino acids	ko01230	0.620935	1	142	Lk41433;Lk34961;Lk08850;novel.7814;novel.13068;novel.13581;Lk11861;Lk26887;Lk12193;Lk31741;Lk29839;Lk35265;Lk34047;Lk26721;Lk27099;Lk26576;Lk01161;Lk31899;Lk31900;Lk35687;Lk14914;Lk28630;Lk32306;Lk05166;Lk25296;Lk41734;Lk17077;Lk07617;Lk21001;Lk20999;Lk02984;Lk18456;Lk43183;Lk28012;Lk28011;Lk28010;Lk19551;Lk20768;novel.5141;Lk00423;Lk24777;Lk14275;Lk12289;Lk42972;Lk19678;Lk27072;Lk27073;Lk03390;L…	75	Lk08850;Lk26721;Lk01161;Lk31899;Lk31900;Lk35687;Lk14914;Lk25296;Lk02984;Lk43183;Lk28011;Lk28010;Lk20768;novel.5141;Lk00423;Lk14275;Lk19678;Lk03390;Lk22886;Lk13191;Lk18714;Lk18713;Lk01279;Lk17876;Lk17875;Lk10989;Lk06233;Lk44301;Lk44303;Lk44302;Lk44304;Lk03092;Lk02771;Lk06423;Lk08527;Lk05830;Lk19201;Lk08528;Lk35004;Lk25011;Lk15779;Lk43457;Lk22772;Lk14266;Lk38645;Lk18788;Lk19670;Lk12861;Lk39043;Lk15…	67	Lk41433;Lk34961;novel.7814;novel.13068;novel.13581;Lk11861;Lk26887;Lk12193;Lk31741;Lk29839;Lk35265;Lk34047;Lk27099;Lk26576;Lk28630;Lk32306;Lk05166;Lk41734;Lk17077;Lk07617;Lk21001;Lk20999;Lk18456;Lk28012;Lk19551;Lk24777;Lk12289;Lk42972;Lk27072;Lk27073;Lk16789;Lk38316;Lk16790;novel.194;Lk25949;Lk02497;Lk39916;Lk39917;novel.9190;Lk29650;novel.13926;Lk37107;Lk23927;Lk35551;Lk29129;Lk28061;novel.12456…
Butanoate metabolism	ko00650	0.648514	1	11	Lk33514;Lk35318;Lk32130;Lk43970;Lk24940;Lk04490;Lk02662;Lk43457;Lk37107;Lk29980;Lk32946	9	Lk33514;Lk35318;Lk32130;Lk43970;Lk24940;Lk04490;Lk02662;Lk43457;Lk29980	2	Lk37107;Lk32946
Diterpenoid biosynthesis	ko00904	0.677935	1	23	Lk38363;Lk30409;Lk13519;Lk13570;Lk22507;Lk15386;Lk32487;novel.8001;Lk05173;Lk00738;Lk33426;Lk33425;novel.9759;Lk37254;Lk37259;Lk30439;Lk13851;Lk30412;Lk30411;Lk39291;Lk18104;Lk30407;novel.4576	18	Lk38363;Lk30409;Lk13570;Lk22507;Lk15386;Lk32487;Lk05173;Lk33426;Lk33425;Lk37254;Lk37259;Lk30439;Lk13851;Lk30412;Lk30411;Lk39291;Lk30407;novel.4576	5	Lk13519;novel.8001;Lk00738;novel.9759;Lk18104
Fatty acid degradation	ko00071	0.698883	1	44	Lk35329;Lk35326;Lk36257;Lk41846;Lk40347;Lk18164;Lk18165;Lk18162;Lk16020;Lk04763;Lk24887;Lk14310;Lk17448;Lk42637;Lk43745;Lk22281;Lk41744;Lk35318;Lk16236;Lk32767;Lk12911;Lk09945;Lk25253;novel.5007;Lk16423;Lk39948;Lk36074;Lk36071;Lk41986;Lk28144;Lk18161;Lk05894;Lk02763;Lk18245;Lk16792;novel.564;Lk20679;Lk26209;Lk23354;Lk37346;Lk37344;Lk37341;Lk37340;Lk33656	30	Lk35329;Lk35326;Lk36257;Lk41846;Lk40347;Lk18164;Lk18165;Lk18162;Lk04763;Lk24887;Lk14310;Lk17448;Lk22281;Lk35318;Lk32767;Lk16423;Lk39948;Lk36074;Lk36071;Lk41986;Lk18161;Lk05894;Lk18245;Lk16792;Lk20679;Lk26209;Lk23354;Lk37346;Lk37341;Lk37340	14	Lk16020;Lk42637;Lk43745;Lk41744;Lk16236;Lk12911;Lk09945;Lk25253;novel.5007;Lk28144;Lk02763;novel.564;Lk37344;Lk33656
Limonene and pinene degradation	ko00903	0.709274	1	8	Lk16020;Lk04763;Lk24887;Lk14310;Lk17448;Lk42637;Lk43745;Lk22281	5	Lk04763;Lk24887;Lk14310;Lk17448;Lk22281	3	Lk16020;Lk42637;Lk43745
Synthesis and degradation of ketone bodies	ko00072	0.721404	1	1	Lk35318	1	Lk35318	0	--
Betalain biosynthesis	ko00965	0.723511	1	15	Lk16629;Lk27349;Lk16630;novel.6365;Lk41199;Lk33232;Lk11551;Lk17381;Lk41704;Lk10172;Lk08855;Lk25763;novel.7239;novel.1268;novel.2521	10	Lk16629;Lk27349;Lk16630;novel.6365;Lk33232;Lk11551;Lk17381;Lk41704;novel.7239;novel.1268	5	Lk41199;Lk10172;Lk08855;Lk25763;novel.2521
Thiamine metabolism	ko00730	0.729238	1	12	Lk37064;Lk25775;Lk33953;Lk15160;Lk26359;Lk24014;Lk19014;Lk26356;Lk15159;Lk19492;Lk14757;Lk39578	5	Lk37064;Lk24014;Lk19014;Lk14757;Lk39578	7	Lk25775;Lk33953;Lk15160;Lk26359;Lk26356;Lk15159;Lk19492
Vitamin B6 metabolism	ko00750	0.739774	1	9	Lk05551;Lk15908;Lk13865;Lk17039;Lk02180;Lk03448;Lk07891;Lk37524;Lk37530	6	Lk13865;Lk17039;Lk02180;Lk03448;Lk37524;Lk37530	3	Lk05551;Lk15908;Lk07891
Tryptophan metabolism	ko00380	0.741905	1	53	Lk16020;Lk04763;Lk24887;Lk14310;Lk17448;Lk42637;Lk43745;Lk22281;Lk36870;Lk35318;Lk12167;Lk25091;Lk12168;Lk16296;novel.6344;Lk41199;Lk33232;Lk20316;Lk38795;novel.6551;Lk07754;Lk17192;Lk39613;Lk14444;Lk38313;Lk05915;Lk21445;Lk06230;Lk06040;Lk07997;Lk18302;Lk00528;Lk02968;Lk15057;novel.14791;Lk22753;novel.4289;Lk38157;Lk38156;Lk41570;Lk38170;Lk31566;Lk35306;Lk40843;Lk39146;Lk02415;novel.3877;Lk31593…	33	Lk04763;Lk24887;Lk14310;Lk17448;Lk22281;Lk36870;Lk35318;Lk16296;Lk33232;Lk38795;novel.6551;Lk17192;Lk39613;Lk14444;Lk05915;Lk21445;Lk06230;Lk06040;Lk18302;Lk00528;novel.14791;Lk38157;Lk38156;Lk38170;Lk40843;Lk39146;novel.3877;Lk31593;Lk32003;Lk32001;Lk40734;Lk01619;novel.7945	20	Lk16020;Lk42637;Lk43745;Lk12167;Lk25091;Lk12168;novel.6344;Lk41199;Lk20316;Lk07754;Lk38313;Lk07997;Lk02968;Lk15057;Lk22753;novel.4289;Lk41570;Lk31566;Lk35306;Lk02415
Protein processing in endoplasmic reticulum	ko04141	0.753618	1	199	Lk11347;Lk11346;Lk03687;Lk16586;Lk18738;novel.4211;Lk19436;Lk10365;Lk08709;Lk31682;Lk31683;Lk14982;Lk14983;Lk32034;Lk19433;Lk25548;Lk13272;Lk31253;novel.10234;novel.3196;Lk13415;Lk12446;novel.8840;novel.10134;novel.12234;Lk25487;Lk27023;Lk27021;Lk11553;Lk03157;Lk11214;Lk31021;Lk31023;Lk06711;Lk14373;Lk26288;Lk26289;Lk29198;Lk29197;Lk37945;Lk29201;Lk31713;Lk03830;Lk16188;Lk20378;Lk16861;Lk28431;Lk…	101	Lk11347;Lk11346;Lk18738;novel.4211;Lk19436;Lk10365;Lk14983;Lk32034;Lk19433;Lk25548;Lk13272;Lk31253;novel.10234;Lk25487;Lk27023;Lk11553;Lk03157;Lk11214;Lk31021;Lk06711;Lk26288;Lk26289;Lk31713;Lk03830;Lk16188;Lk16861;Lk28431;Lk17556;novel.7150;novel.9397;novel.10650;novel.10835;novel.13870;Lk01253;Lk30097;Lk11044;novel.2663;Lk37481;Lk36834;Lk31518;Lk00940;Lk10225;Lk13872;Lk20294;Lk15621;Lk03425;Lk2…	98	Lk03687;Lk16586;Lk08709;Lk31682;Lk31683;Lk14982;novel.3196;Lk13415;Lk12446;novel.8840;novel.10134;novel.12234;Lk27021;Lk31023;Lk14373;Lk29198;Lk29197;Lk37945;Lk29201;Lk20378;novel.1343;Lk19766;novel.1559;novel.4661;Lk27856;Lk31761;Lk39596;novel.4216;Lk15971;Lk31967;Lk18435;novel.2608;Lk33871;Lk28997;novel.2092;Lk25024;Lk35726;novel.12770;Lk43141;Lk26972;Lk18724;novel.2387;Lk41917;Lk01609;novel.52…
Phosphonate and phosphinate metabolism	ko00440	0.765065	1	4	Lk35330;Lk06630;Lk06822;Lk03438	0	--	4	Lk35330;Lk06630;Lk06822;Lk03438
Pyruvate metabolism	ko00620	0.788216	1	60	Lk35329;Lk35326;Lk36257;Lk41846;Lk27183;Lk43747;Lk29624;Lk43746;Lk19561;Lk44782;Lk39860;Lk40347;Lk18164;Lk18165;Lk18162;Lk16020;Lk04763;Lk24887;Lk14310;Lk17448;Lk42637;Lk43745;Lk22281;Lk39114;Lk00315;Lk28114;Lk00975;Lk35318;Lk36114;Lk02328;novel.2900;Lk24777;Lk14275;Lk12289;Lk21862;novel.2269;novel.6630;Lk45594;Lk30163;Lk18572;Lk43638;novel.5669;Lk31735;Lk45910;Lk36547;Lk45909;Lk34935;novel.5601;…	34	Lk35329;Lk35326;Lk36257;Lk41846;Lk29624;Lk43746;Lk39860;Lk40347;Lk18164;Lk18165;Lk18162;Lk04763;Lk24887;Lk14310;Lk17448;Lk22281;Lk35318;Lk14275;novel.2269;novel.6630;Lk45594;Lk30163;Lk18572;novel.5669;Lk45910;Lk45909;Lk34824;Lk10844;Lk17416;Lk29980;Lk18161;Lk05894;Lk18245;Lk16792	26	Lk27183;Lk43747;Lk19561;Lk44782;Lk16020;Lk42637;Lk43745;Lk39114;Lk00315;Lk28114;Lk00975;Lk36114;Lk02328;novel.2900;Lk24777;Lk12289;Lk21862;Lk43638;Lk31735;Lk36547;Lk34935;novel.5601;novel.2125;Lk22761;Lk02763;novel.564
Alanine, aspartate and glutamate metabolism	ko00250	0.790734	1	27	Lk12380;Lk09001;Lk44867;Lk36515;novel.7814;novel.13068;novel.13581;Lk13293;Lk22690;novel.12822;Lk18152;Lk25296;Lk41734;Lk17077;Lk27451;Lk24531;Lk11952;Lk01711;Lk32130;Lk43970;Lk24940;Lk04490;Lk02662;Lk32534;Lk24822;Lk19557;Lk32946	10	Lk25296;Lk27451;Lk11952;Lk32130;Lk43970;Lk24940;Lk04490;Lk02662;Lk32534;Lk24822	17	Lk12380;Lk09001;Lk44867;Lk36515;novel.7814;novel.13068;novel.13581;Lk13293;Lk22690;novel.12822;Lk18152;Lk41734;Lk17077;Lk24531;Lk01711;Lk19557;Lk32946
Lysine degradation	ko00310	0.797174	1	25	Lk16020;Lk04763;Lk24887;Lk14310;Lk17448;Lk42637;Lk43745;Lk22281;Lk27816;Lk35318;Lk09059;Lk17660;Lk21971;Lk40375;Lk15610;Lk01069;Lk19169;Lk19166;Lk27528;Lk02393;Lk01398;novel.10854;Lk40947;novel.2801;Lk38857	16	Lk04763;Lk24887;Lk14310;Lk17448;Lk22281;Lk27816;Lk35318;Lk15610;Lk01069;Lk19169;Lk19166;Lk27528;Lk02393;Lk01398;Lk40947;novel.2801	9	Lk16020;Lk42637;Lk43745;Lk09059;Lk17660;Lk21971;Lk40375;novel.10854;Lk38857
Biosynthesis of unsaturated fatty acids	ko01040	0.797194	1	15	Lk28588;Lk05367;Lk36336;Lk21218;Lk42438;Lk01239;Lk16423;Lk39948;novel.8080;Lk24048;Lk37357;Lk42706;Lk42704;Lk28051;Lk21227	7	Lk05367;Lk36336;Lk21218;Lk01239;Lk16423;Lk39948;Lk37357	8	Lk28588;Lk42438;novel.8080;Lk24048;Lk42706;Lk42704;Lk28051;Lk21227
Pantothenate and CoA biosynthesis	ko00770	0.809686	1	20	Lk16020;Lk04763;Lk24887;Lk14310;Lk17448;Lk42637;Lk43745;Lk22281;Lk07617;Lk21001;Lk20999;Lk29391;Lk45870;Lk31660;Lk42619;Lk43457;Lk37107;Lk31795;Lk44128;Lk22411	8	Lk04763;Lk24887;Lk14310;Lk17448;Lk22281;Lk29391;Lk45870;Lk43457	12	Lk16020;Lk42637;Lk43745;Lk07617;Lk21001;Lk20999;Lk31660;Lk42619;Lk37107;Lk31795;Lk44128;Lk22411
Arginine and proline metabolism	ko00330	0.822588	1	41	Lk16020;Lk04763;Lk24887;Lk14310;Lk17448;Lk42637;Lk43745;Lk22281;Lk30466;Lk08189;Lk10424;novel.14446;novel.13472;Lk25296;Lk08467;Lk16742;Lk12167;Lk25091;Lk12168;Lk16296;novel.6344;Lk03943;Lk02807;Lk29379;Lk03404;Lk04178;Lk24718;Lk24715;Lk13615;Lk12394;Lk19833;Lk33897;Lk27160;Lk46037;Lk04416;novel.11981;Lk00284;Lk17091;Lk35683;Lk31664;Lk22411	22	Lk04763;Lk24887;Lk14310;Lk17448;Lk22281;Lk30466;Lk08189;Lk10424;Lk25296;Lk08467;Lk16742;Lk16296;Lk02807;Lk03404;Lk04178;Lk24718;Lk24715;Lk13615;Lk00284;Lk17091;Lk35683;Lk31664	19	Lk16020;Lk42637;Lk43745;novel.14446;novel.13472;Lk12167;Lk25091;Lk12168;novel.6344;Lk03943;Lk29379;Lk12394;Lk19833;Lk33897;Lk27160;Lk46037;Lk04416;novel.11981;Lk22411
Neomycin, kanamycin and gentamicin biosynthesis	ko00524	0.832921	1	1	Lk26393	0	--	1	Lk26393
Cyanoamino acid metabolism	ko00460	0.834653	1	49	Lk35265;Lk34047;Lk26721;Lk20393;Lk32621;Lk42885;Lk13439;Lk06742;Lk00554;Lk27431;Lk36684;Lk20392;Lk07403;Lk02309;novel.12510;novel.2588;Lk11922;Lk03667;Lk08249;Lk44339;Lk44337;Lk44340;Lk44343;Lk28973;Lk41028;Lk41724;Lk05459;Lk28956;novel.1558;Lk05584;Lk05582;Lk04021;Lk00791;Lk12724;Lk08223;Lk18535;Lk18534;Lk16407;Lk19557;Lk22357;Lk29305;Lk07122;Lk32211;Lk33772;Lk15835;novel.10058;Lk10827;Lk23035;L…	27	Lk26721;Lk20393;Lk32621;Lk42885;Lk13439;Lk06742;Lk27431;Lk20392;novel.12510;Lk03667;Lk28973;Lk05584;Lk05582;Lk04021;Lk00791;Lk12724;Lk08223;Lk18535;Lk18534;Lk16407;Lk22357;Lk29305;Lk07122;Lk32211;Lk33772;Lk10827;Lk23035	22	Lk35265;Lk34047;Lk00554;Lk36684;Lk07403;Lk02309;novel.2588;Lk11922;Lk08249;Lk44339;Lk44337;Lk44340;Lk44343;Lk41028;Lk41724;Lk05459;Lk28956;novel.1558;Lk19557;Lk15835;novel.10058;Lk02846
SNARE interactions in vesicular transport	ko04130	0.868086	1	15	Lk10825;Lk10824;Lk44109;Lk40568;Lk40591;Lk42540;Lk28811;Lk15295;Lk41632;Lk25432;novel.11092;Lk13682;Lk08624;Lk10323;Lk15050	7	Lk10825;Lk10824;Lk42540;Lk41632;Lk25432;Lk13682;Lk08624	8	Lk44109;Lk40568;Lk40591;Lk28811;Lk15295;novel.11092;Lk10323;Lk15050
Stilbenoid, diarylheptanoid and gingerol biosynthesis	ko00945	0.889868	1	16	Lk19648;Lk38153;Lk18448;Lk09659;Lk12671;Lk17759;Lk17760;Lk29217;Lk09014;Lk09804;Lk00868;Lk44139;Lk12611;Lk21778;Lk37551;Lk31540	10	Lk19648;Lk38153;Lk18448;Lk17759;Lk17760;Lk29217;Lk09804;Lk00868;Lk44139;Lk31540	6	Lk09659;Lk12671;Lk09014;Lk12611;Lk21778;Lk37551
Other types of O-glycan biosynthesis	ko00514	0.902526	1	3	Lk02033;Lk37176;Lk36193	1	Lk37176	2	Lk02033;Lk36193
Brassinosteroid biosynthesis	ko00905	0.914873	1	25	Lk42028;Lk33023;Lk35304;Lk10305;Lk36439;Lk02445;Lk05891;Lk16667;Lk34847;novel.12568;novel.14100;Lk15546;Lk40972;Lk40973;novel.11954;Lk27582;Lk39561;Lk00180;Lk35234;Lk39555;Lk39557;Lk15471;Lk43309;Lk43311;Lk01139	13	Lk36439;Lk02445;Lk16667;Lk34847;novel.12568;novel.14100;Lk40972;Lk40973;novel.11954;Lk35234;Lk15471;Lk43309;Lk01139	12	Lk42028;Lk33023;Lk35304;Lk10305;Lk05891;Lk15546;Lk27582;Lk39561;Lk00180;Lk39555;Lk39557;Lk43311
Lysine biosynthesis	ko00300	0.91912	1	4	Lk34961;Lk19084;Lk27697;novel.13262	2	Lk19084;novel.13262	2	Lk34961;Lk27697
C5-Branched dibasic acid metabolism	ko00660	0.922876	1	2	Lk43457;Lk37107	1	Lk43457	1	Lk37107
Monobactam biosynthesis	ko00261	0.937357	1	2	Lk34961;Lk17995	0	--	2	Lk34961;Lk17995
Glyoxylate and dicarboxylate metabolism	ko00630	0.939508	1	35	Lk27183;Lk43747;Lk29624;Lk09104;Lk02251;Lk22964;novel.11231;Lk35265;Lk34047;Lk26721;Lk35318;Lk01711;Lk11922;Lk03667;Lk01848;Lk30910;Lk25637;Lk15662;Lk28061;Lk29980;Lk20316;Lk38795;novel.6551;Lk19335;Lk32491;Lk43597;Lk06609;Lk20435;Lk40592;Lk41541;Lk03925;Lk38450;Lk28518;Lk28520;Lk44519	20	Lk29624;novel.11231;Lk26721;Lk35318;Lk03667;Lk01848;Lk30910;Lk15662;Lk29980;Lk38795;novel.6551;Lk19335;Lk32491;Lk06609;Lk20435;Lk40592;Lk41541;Lk03925;Lk28518;Lk28520	15	Lk27183;Lk43747;Lk09104;Lk02251;Lk22964;Lk35265;Lk34047;Lk01711;Lk11922;Lk25637;Lk28061;Lk20316;Lk43597;Lk38450;Lk44519
Mismatch repair	ko03430	0.951666	1	35	Lk31070;Lk22759;Lk13698;Lk27717;Lk00532;Lk28821;Lk37851;Lk23711;Lk30238;Lk09298;Lk15783;novel.12273;novel.14215;novel.4043;Lk45214;Lk32153;novel.2425;Lk09142;Lk45343;Lk10288;Lk02092;Lk21622;Lk35454;Lk38805;Lk05739;Lk21412;Lk26809;Lk10990;Lk19360;Lk42365;Lk32018;Lk19475;novel.12062;Lk35128;novel.6219	11	Lk28821;Lk37851;Lk23711;Lk30238;Lk09298;Lk15783;novel.12273;novel.14215;novel.4043;Lk42365;novel.12062	24	Lk31070;Lk22759;Lk13698;Lk27717;Lk00532;Lk45214;Lk32153;novel.2425;Lk09142;Lk45343;Lk10288;Lk02092;Lk21622;Lk35454;Lk38805;Lk05739;Lk21412;Lk26809;Lk10990;Lk19360;Lk32018;Lk19475;Lk35128;novel.6219
Valine, leucine and isoleucine biosynthesis	ko00290	0.958879	1	6	Lk07617;Lk21001;Lk20999;Lk43457;Lk37107;Lk33144	2	Lk43457;Lk33144	4	Lk07617;Lk21001;Lk20999;Lk37107
Autophagy - other	ko04136	0.963127	1	11	Lk16583;Lk27317;Lk36853;Lk06239;Lk41573;Lk44704;Lk40443;Lk27173;Lk20190;Lk35089;Lk06237	5	Lk27317;Lk36853;Lk06239;Lk44704;Lk06237	6	Lk16583;Lk41573;Lk40443;Lk27173;Lk20190;Lk35089
Selenocompound metabolism	ko00450	0.965507	1	10	Lk21822;Lk45463;Lk26887;Lk12193;Lk31741;Lk29839;Lk22025;Lk38561;Lk37442;Lk17995	3	Lk21822;Lk45463;Lk37442	7	Lk26887;Lk12193;Lk31741;Lk29839;Lk22025;Lk38561;Lk17995
Peroxisome	ko04146	0.967216	1	42	Lk27816;Lk01711;Lk20761;Lk16236;Lk32767;Lk12911;Lk09945;Lk25253;novel.5007;Lk20316;Lk38795;novel.6551;Lk31497;Lk07952;Lk16423;Lk39948;Lk01565;Lk16944;Lk07463;Lk07464;Lk26155;Lk26156;Lk26157;Lk28357;Lk06653;Lk16905;Lk19550;Lk39064;Lk19335;Lk32491;Lk05310;Lk00107;Lk05311;novel.9029;novel.5092;Lk05190;novel.12238;novel.13457;novel.4037;Lk21162;Lk27108;Lk30131	30	Lk27816;Lk20761;Lk32767;Lk38795;novel.6551;Lk16423;Lk39948;Lk01565;Lk16944;Lk07463;Lk07464;Lk26155;Lk26156;Lk26157;Lk28357;Lk06653;Lk16905;Lk19335;Lk32491;Lk05310;Lk00107;Lk05311;novel.9029;novel.5092;Lk05190;novel.12238;novel.13457;novel.4037;Lk21162;Lk30131	12	Lk01711;Lk16236;Lk12911;Lk09945;Lk25253;novel.5007;Lk20316;Lk31497;Lk07952;Lk19550;Lk39064;Lk27108
Proteasome	ko03050	0.968394	1	29	Lk28221;novel.6866;Lk37623;Lk04448;Lk18642;Lk35635;Lk04788;novel.14206;novel.14846;Lk24966;Lk09007;Lk33851;Lk35562;novel.9843;Lk05286;Lk34407;novel.9889;novel.5678;novel.14422;Lk14244;Lk26662;Lk26660;Lk30514;Lk30515;Lk12392;Lk09465;Lk01249;Lk24973;novel.8106	21	Lk28221;novel.6866;Lk37623;Lk04448;Lk18642;Lk35635;Lk24966;Lk09007;Lk34407;novel.9889;novel.5678;novel.14422;Lk14244;Lk26662;Lk26660;Lk30514;Lk30515;Lk12392;Lk01249;Lk24973;novel.8106	8	Lk04788;novel.14206;novel.14846;Lk33851;Lk35562;novel.9843;Lk05286;Lk09465
Arginine biosynthesis	ko00220	0.974527	1	13	Lk12380;Lk09001;Lk44867;Lk36515;Lk25296;Lk41734;Lk17077;Lk00284;Lk17091;Lk35683;Lk31664;Lk43419;Lk35597	7	Lk25296;Lk00284;Lk17091;Lk35683;Lk31664;Lk43419;Lk35597	6	Lk12380;Lk09001;Lk44867;Lk36515;Lk41734;Lk17077
Purine metabolism	ko00230	0.975776	1	44	Lk32275;Lk18152;Lk18281;Lk27675;Lk24777;Lk14275;Lk12289;Lk25775;Lk33953;Lk28580;Lk39830;Lk13667;Lk29431;Lk35556;Lk29455;Lk01233;Lk17990;novel.8632;Lk07225;Lk05526;Lk39069;novel.14810;novel.2136;Lk45870;Lk31660;Lk21578;Lk40480;Lk40745;Lk30319;Lk02390;Lk13213;Lk13085;Lk40958;Lk19492;Lk32070;novel.4153;novel.4154;Lk32764;Lk39953;Lk14576;Lk39775;Lk17995;Lk15151;Lk34465	12	Lk32275;Lk14275;Lk28580;Lk13667;Lk29455;Lk39069;Lk45870;Lk32070;novel.4153;novel.4154;Lk14576;Lk39775	32	Lk18152;Lk18281;Lk27675;Lk24777;Lk12289;Lk25775;Lk33953;Lk39830;Lk29431;Lk35556;Lk01233;Lk17990;novel.8632;Lk07225;Lk05526;novel.14810;novel.2136;Lk31660;Lk21578;Lk40480;Lk40745;Lk30319;Lk02390;Lk13213;Lk13085;Lk40958;Lk19492;Lk32764;Lk39953;Lk17995;Lk15151;Lk34465
Basal transcription factors	ko03022	0.977454	1	13	Lk44558;Lk34638;Lk03081;Lk30929;Lk37092;Lk37094;Lk20981;novel.6509;novel.11877;Lk30091;Lk00387;Lk32499;Lk25738	6	Lk34638;Lk03081;Lk30929;Lk37092;Lk37094;Lk00387	7	Lk44558;Lk20981;novel.6509;novel.11877;Lk30091;Lk32499;Lk25738
RNA degradation	ko03018	0.9777	1	52	Lk02984;Lk18456;Lk43183;Lk28012;Lk28011;Lk28010;Lk19551;Lk20768;novel.5141;Lk04357;Lk40283;Lk02028;Lk14266;Lk38645;Lk18788;novel.12456;Lk32653;Lk35333;Lk08261;Lk03547;Lk23150;Lk35007;Lk23377;Lk27902;Lk20993;Lk12081;Lk23149;Lk23146;Lk23147;Lk29244;Lk08311;novel.7127;Lk12043;Lk17335;Lk20643;Lk37019;Lk32745;novel.7088;novel.3082;novel.3999;novel.5266;novel.6334;novel.11546;Lk14998;Lk08257;Lk02874;Lk…	22	Lk02984;Lk43183;Lk28011;Lk28010;Lk20768;novel.5141;Lk14266;Lk38645;Lk18788;Lk23150;Lk27902;Lk23149;Lk29244;Lk12043;novel.7088;novel.5266;Lk14998;Lk06309;Lk27309;Lk40058;Lk11345;Lk08503	30	Lk18456;Lk28012;Lk19551;Lk04357;Lk40283;Lk02028;novel.12456;Lk32653;Lk35333;Lk08261;Lk03547;Lk35007;Lk23377;Lk20993;Lk12081;Lk23146;Lk23147;Lk08311;novel.7127;Lk17335;Lk20643;Lk37019;Lk32745;novel.3082;novel.3999;novel.6334;novel.11546;Lk08257;Lk02874;Lk35986
Citrate cycle (TCA cycle)	ko00020	0.982824	1	19	Lk27183;Lk43747;Lk29624;Lk39114;Lk00315;Lk28114;Lk00975;Lk09414;Lk36114;Lk02328;novel.2900;Lk31735;Lk45910;Lk36547;Lk45909;Lk34935;novel.5601;Lk28061;Lk13948	4	Lk29624;Lk09414;Lk45910;Lk45909	15	Lk27183;Lk43747;Lk39114;Lk00315;Lk28114;Lk00975;Lk36114;Lk02328;novel.2900;Lk31735;Lk36547;Lk34935;novel.5601;Lk28061;Lk13948
Propanoate metabolism	ko00640	0.986107	1	8	Lk04686;Lk35318;Lk20761;Lk13948;Lk22761;Lk44283;Lk09280;novel.6628	4	Lk35318;Lk20761;Lk09280;novel.6628	4	Lk04686;Lk13948;Lk22761;Lk44283
Oxidative phosphorylation	ko00190	0.986602	1	32	Lk19018;Lk19017;Lk27498;Lk36635;Lk34281;Lk19192;Lk05301;Lk37643;Lk08466;Lk19799;novel.8748;novel.13720;Lk07965;Lk42624;Lk24735;novel.8359;Lk43283;Lk44821;Lk19997;Lk27471;Lk17297;Lk15993;novel.3765;Lk40655;novel.11104;Lk25983;Lk45767;novel.8396;Lk27506;Lk07297;Lk39028;novel.799	13	Lk37643;Lk08466;Lk19799;novel.13720;Lk07965;Lk42624;Lk24735;Lk15993;novel.3765;Lk40655;novel.11104;Lk07297;novel.799	19	Lk19018;Lk19017;Lk27498;Lk36635;Lk34281;Lk19192;Lk05301;novel.8748;novel.8359;Lk43283;Lk44821;Lk19997;Lk27471;Lk17297;Lk25983;Lk45767;novel.8396;Lk27506;Lk39028
Sesquiterpenoid and triterpenoid biosynthesis	ko00909	0.98801	1	3	Lk21153;Lk21152;novel.10662	1	novel.10662	2	Lk21153;Lk21152
Endocytosis	ko04144	0.988584	1	91	Lk45017;Lk01105;Lk29688;Lk07160;Lk25619;Lk00144;Lk18033;Lk18035;novel.10720;novel.2465;Lk25487;Lk27023;Lk27021;Lk11553;Lk03157;Lk11214;Lk31021;Lk31023;Lk06711;Lk14373;Lk26288;Lk26289;Lk29198;Lk29197;Lk37945;Lk29201;Lk31713;Lk03830;Lk16188;Lk20378;Lk16861;Lk28431;Lk17556;novel.7150;novel.9397;novel.10650;novel.10835;novel.13870;novel.1343;Lk05813;Lk44862;Lk03112;novel.10893;Lk25849;Lk30570;Lk24131…	64	Lk29688;Lk00144;Lk18033;Lk18035;novel.10720;novel.2465;Lk25487;Lk27023;Lk11553;Lk03157;Lk11214;Lk31021;Lk06711;Lk26288;Lk26289;Lk31713;Lk03830;Lk16188;Lk16861;Lk28431;Lk17556;novel.7150;novel.9397;novel.10650;novel.10835;novel.13870;Lk05813;Lk03112;novel.10893;Lk30570;Lk24131;Lk18884;Lk39405;Lk30567;Lk32811;Lk33063;Lk40340;Lk39823;Lk27840;Lk16847;Lk15730;novel.4187;Lk09086;Lk01760;Lk19560;Lk00599…	27	Lk45017;Lk01105;Lk07160;Lk25619;Lk27021;Lk31023;Lk14373;Lk29198;Lk29197;Lk37945;Lk29201;Lk20378;novel.1343;Lk44862;Lk25849;novel.14109;Lk42556;Lk21405;novel.11336;Lk10891;Lk07830;Lk12970;Lk36735;Lk13358;novel.14001;novel.14082;Lk23142
Glycine, serine and threonine metabolism	ko00260	0.991295	1	39	Lk41433;Lk06068;Lk27610;Lk21402;Lk15705;Lk05583;novel.14579;novel.612;Lk34961;Lk21826;Lk20009;Lk20007;Lk03881;Lk14168;Lk19117;Lk02144;Lk10729;Lk34218;Lk09104;Lk02251;Lk22964;Lk27816;Lk35265;Lk34047;Lk26721;Lk27451;Lk24531;Lk11952;Lk01711;Lk00423;Lk25949;Lk03092;Lk02497;Lk27252;Lk33144;Lk40770;novel.9355;novel.3402;Lk36985	16	Lk21402;Lk15705;Lk05583;Lk21826;Lk03881;Lk14168;Lk34218;Lk27816;Lk26721;Lk27451;Lk11952;Lk00423;Lk03092;Lk33144;Lk40770;novel.9355	23	Lk41433;Lk06068;Lk27610;novel.14579;novel.612;Lk34961;Lk20009;Lk20007;Lk19117;Lk02144;Lk10729;Lk09104;Lk02251;Lk22964;Lk35265;Lk34047;Lk24531;Lk01711;Lk25949;Lk02497;Lk27252;novel.3402;Lk36985
Phagosome	ko04145	0.99281	1	30	Lk16583;Lk31310;Lk31311;Lk32203;novel.14142;Lk44821;Lk19997;Lk27471;Lk17297;Lk36413;Lk35896;Lk13368;Lk36941;Lk08597;Lk30682;Lk30681;Lk25074;Lk17861;Lk38776;Lk30308;Lk44895;novel.10756;Lk05813;Lk44862;Lk03112;novel.10893;Lk28997;novel.2092;Lk15050;Lk06041	14	Lk31310;Lk31311;novel.14142;Lk36413;Lk13368;Lk30682;Lk30681;Lk25074;Lk38776;Lk44895;Lk05813;Lk03112;novel.10893;Lk06041	16	Lk16583;Lk32203;Lk44821;Lk19997;Lk27471;Lk17297;Lk35896;Lk36941;Lk08597;Lk17861;Lk30308;novel.10756;Lk44862;Lk28997;novel.2092;Lk15050
Aminoacyl-tRNA biosynthesis	ko00970	0.995738	1	19	Lk13875;Lk14618;Lk30939;Lk18733;Lk22025;Lk27050;Lk07745;Lk35478;novel.10770;Lk13666;Lk40091;Lk25222;Lk25221;Lk11672;Lk38728;Lk17478;Lk02344;Lk28542;Lk19385	6	Lk13875;Lk14618;Lk30939;Lk35478;Lk17478;Lk19385	13	Lk18733;Lk22025;Lk27050;Lk07745;novel.10770;Lk13666;Lk40091;Lk25222;Lk25221;Lk11672;Lk38728;Lk02344;Lk28542
Homologous recombination	ko03440	0.996181	1	49	Lk31070;Lk39341;Lk03526;Lk22759;Lk00532;Lk28821;Lk37851;Lk23711;Lk30238;Lk09298;Lk15783;novel.12273;novel.14215;novel.4043;Lk14000;Lk26173;Lk32743;Lk28105;Lk28104;Lk22007;Lk21622;Lk35454;Lk40356;Lk43843;Lk02381;Lk46214;Lk27392;Lk27751;Lk18124;Lk34257;Lk27972;Lk44160;Lk37659;Lk03543;Lk00288;Lk37661;Lk00663;Lk00350;Lk44157;Lk44158;Lk31875;Lk20512;Lk46067;Lk23250;Lk04464;Lk18272;Lk03721;novel.10270;…	28	Lk28821;Lk37851;Lk23711;Lk30238;Lk09298;Lk15783;novel.12273;novel.14215;novel.4043;Lk22007;Lk44160;Lk37659;Lk03543;Lk00288;Lk37661;Lk00663;Lk00350;Lk44157;Lk44158;Lk31875;Lk20512;Lk46067;Lk23250;Lk04464;Lk18272;Lk03721;novel.10270;novel.13103	21	Lk31070;Lk39341;Lk03526;Lk22759;Lk00532;Lk14000;Lk26173;Lk32743;Lk28105;Lk28104;Lk21622;Lk35454;Lk40356;Lk43843;Lk02381;Lk46214;Lk27392;Lk27751;Lk18124;Lk34257;Lk27972
One carbon pool by folate	ko00670	0.999017	1	3	Lk35265;Lk34047;Lk26721	1	Lk26721	2	Lk35265;Lk34047
Protein export	ko03060	0.999367	1	15	Lk34760;Lk13446;Lk12382;Lk19901;Lk14957;Lk06041;novel.12770;novel.9244;novel.10510;novel.11415;novel.1451;Lk39918;Lk36173;novel.12809;Lk24794	9	Lk34760;Lk12382;Lk06041;novel.9244;novel.10510;novel.11415;novel.1451;Lk36173;Lk24794	6	Lk13446;Lk19901;Lk14957;novel.12770;Lk39918;novel.12809
2-Oxocarboxylic acid metabolism	ko01210	0.999731	1	18	Lk34961;Lk25296;Lk41734;Lk17077;Lk07617;Lk21001;Lk20999;Lk43457;Lk37107;Lk28061;Lk14444;Lk38313;Lk05915;Lk21445;Lk06230;Lk06040;Lk43419;Lk35597	9	Lk25296;Lk43457;Lk14444;Lk05915;Lk21445;Lk06230;Lk06040;Lk43419;Lk35597	9	Lk34961;Lk41734;Lk17077;Lk07617;Lk21001;Lk20999;Lk37107;Lk28061;Lk38313
N-Glycan biosynthesis	ko00510	0.999731	1	19	Lk26109;Lk44226;Lk11347;Lk11346;Lk03687;Lk16586;Lk18738;novel.4211;Lk43084;Lk26931;Lk13750;Lk33975;novel.2608;Lk33871;Lk40696;novel.12617;Lk11789;Lk33947;Lk41579	6	Lk26109;Lk11347;Lk11346;Lk18738;novel.4211;Lk11789	13	Lk44226;Lk03687;Lk16586;Lk43084;Lk26931;Lk13750;Lk33975;novel.2608;Lk33871;Lk40696;novel.12617;Lk33947;Lk41579
Various types of N-glycan biosynthesis	ko00513	0.99974	1	15	Lk11347;Lk11346;Lk03687;Lk16586;Lk18738;novel.4211;Lk43084;Lk26931;Lk13750;Lk33871;Lk26114;Lk32039;novel.14705;Lk33947;Lk41579	4	Lk11347;Lk11346;Lk18738;novel.4211	11	Lk03687;Lk16586;Lk43084;Lk26931;Lk13750;Lk33871;Lk26114;Lk32039;novel.14705;Lk33947;Lk41579
DNA replication	ko03030	0.999884	1	37	Lk02151;Lk04465;Lk28901;Lk27125;Lk18212;Lk18213;Lk31070;Lk39341;Lk40844;Lk36309;novel.559;Lk40767;Lk22759;Lk16751;Lk02926;novel.1604;Lk00532;Lk28821;Lk37851;Lk23711;Lk30238;Lk09298;Lk15783;novel.12273;novel.14215;novel.4043;Lk21622;Lk35454;Lk27643;Lk27644;Lk26809;Lk10990;Lk19360;Lk42365;Lk32018;Lk19475;novel.12062	13	Lk28901;Lk40767;Lk28821;Lk37851;Lk23711;Lk30238;Lk09298;Lk15783;novel.12273;novel.14215;novel.4043;Lk42365;novel.12062	24	Lk02151;Lk04465;Lk27125;Lk18212;Lk18213;Lk31070;Lk39341;Lk40844;Lk36309;novel.559;Lk22759;Lk16751;Lk02926;novel.1604;Lk00532;Lk21622;Lk35454;Lk27643;Lk27644;Lk26809;Lk10990;Lk19360;Lk32018;Lk19475
Cysteine and methionine metabolism	ko00270	0.999923	1	59	Lk27183;Lk43747;Lk29624;Lk41433;Lk34961;Lk24688;Lk26887;Lk12193;Lk31741;Lk29839;Lk07333;Lk35912;Lk43748;novel.1035;novel.13816;novel.1394;novel.645;Lk01161;Lk31899;Lk31900;Lk35687;Lk14914;Lk28630;Lk32306;Lk05166;novel.13472;Lk25296;Lk13653;Lk18346;novel.8576;novel.5472;novel.6063;Lk07617;Lk21001;Lk20999;Lk27451;Lk24531;Lk11952;Lk17883;Lk40740;Lk04178;Lk39043;Lk01684;Lk15427;novel.10767;Lk36809;Lk…	31	Lk29624;Lk07333;novel.1035;novel.13816;novel.645;Lk01161;Lk31899;Lk31900;Lk35687;Lk14914;Lk25296;novel.8576;Lk27451;Lk11952;Lk17883;Lk40740;Lk04178;Lk39043;Lk15427;Lk36809;Lk34480;novel.30;Lk28347;Lk23037;Lk09783;Lk03660;Lk12724;Lk08223;Lk42574;Lk11878;novel.10694	28	Lk27183;Lk43747;Lk41433;Lk34961;Lk24688;Lk26887;Lk12193;Lk31741;Lk29839;Lk35912;Lk43748;novel.1394;Lk28630;Lk32306;Lk05166;novel.13472;Lk13653;Lk18346;novel.5472;novel.6063;Lk07617;Lk21001;Lk20999;Lk24531;Lk01684;novel.10767;novel.14698;novel.5661
Cutin, suberine and wax biosynthesis	ko00073	0.999959	1	46	Lk20477;Lk15800;Lk15799;Lk38760;Lk13659;Lk27140;Lk22424;Lk13185;Lk45659;Lk15290;Lk46018;Lk37029;Lk03023;Lk29066;novel.4796;Lk46154;Lk24049;Lk37774;Lk35005;Lk33552;novel.4068;Lk18510;Lk13789;Lk17180;Lk43072;Lk23208;novel.6633;Lk34500;Lk34502;Lk34498;Lk34497;Lk34503;novel.1693;Lk20679;Lk26209;Lk23354;Lk37346;Lk37344;Lk37341;Lk37340;Lk33656;Lk00450;Lk28669;novel.6621;Lk33861;novel.3219	15	Lk20477;Lk27140;Lk03023;novel.4068;Lk34497;novel.1693;Lk20679;Lk26209;Lk23354;Lk37346;Lk37341;Lk37340;Lk00450;Lk28669;novel.6621	31	Lk15800;Lk15799;Lk38760;Lk13659;Lk22424;Lk13185;Lk45659;Lk15290;Lk46018;Lk37029;Lk29066;novel.4796;Lk46154;Lk24049;Lk37774;Lk35005;Lk33552;Lk18510;Lk13789;Lk17180;Lk43072;Lk23208;novel.6633;Lk34500;Lk34502;Lk34498;Lk34503;Lk37344;Lk33656;Lk33861;novel.3219
Nucleotide excision repair	ko03420	0.999975	1	32	Lk18212;Lk18213;Lk31070;Lk39341;Lk00387;Lk32499;Lk22759;Lk13698;Lk00532;Lk28821;Lk37851;Lk23711;Lk30238;Lk09298;Lk15783;novel.12273;novel.14215;novel.4043;Lk33059;Lk33058;novel.9708;Lk21622;Lk35454;Lk26809;Lk10990;Lk19360;Lk42365;Lk32018;Lk19475;novel.12062;Lk25738;Lk32675	12	Lk00387;Lk28821;Lk37851;Lk23711;Lk30238;Lk09298;Lk15783;novel.12273;novel.14215;novel.4043;Lk42365;novel.12062	20	Lk18212;Lk18213;Lk31070;Lk39341;Lk32499;Lk22759;Lk13698;Lk00532;Lk33059;Lk33058;novel.9708;Lk21622;Lk35454;Lk26809;Lk10990;Lk19360;Lk32018;Lk19475;Lk25738;Lk32675
Terpenoid backbone biosynthesis	ko00900	0.999998	1	20	Lk41562;Lk41560;Lk45449;Lk45448;Lk35318;Lk15012;Lk24014;Lk35755;novel.933;Lk42019;novel.7370;Lk09160;Lk38396;Lk03639;Lk27194;Lk03533;Lk13140;Lk13254;Lk22511;novel.12119	14	Lk41562;Lk41560;Lk45448;Lk35318;Lk15012;Lk24014;Lk35755;novel.933;Lk42019;Lk09160;Lk03639;Lk27194;Lk13140;Lk22511	6	Lk45449;novel.7370;Lk38396;Lk03533;Lk13254;novel.12119
Ribosome biogenesis in eukaryotes	ko03008	1	1	44	Lk40348;Lk14261;Lk04950;Lk42121;Lk32843;Lk30951;Lk25659;Lk30068;novel.10125;novel.10879;novel.13442;novel.5920;Lk36029;novel.312;novel.4684;Lk26063;Lk32511;Lk32516;novel.3747;Lk11345;Lk42439;novel.6064;Lk12529;Lk14854;Lk45975;Lk39679;Lk14714;Lk22757;Lk00954;Lk40365;Lk21043;Lk00536;Lk11732;Lk11730;Lk11731;Lk24290;Lk42582;novel.1766;novel.1817;Lk22715;novel.7388;Lk31921;novel.8548;Lk34465	21	Lk25659;novel.10125;novel.10879;novel.5920;novel.312;Lk26063;Lk32511;Lk32516;novel.3747;Lk11345;Lk42439;Lk39679;Lk14714;Lk00954;Lk00536;Lk11732;Lk11730;Lk11731;novel.1766;novel.1817;Lk22715	23	Lk40348;Lk14261;Lk04950;Lk42121;Lk32843;Lk30951;Lk30068;novel.13442;Lk36029;novel.4684;novel.6064;Lk12529;Lk14854;Lk45975;Lk22757;Lk40365;Lk21043;Lk24290;Lk42582;novel.7388;Lk31921;novel.8548;Lk34465
RNA transport	ko03013	1	1	89	Lk40900;Lk37209;Lk14268;Lk08808;Lk40348;Lk08016;Lk40754;Lk25200;Lk14911;novel.2773;Lk42805;Lk38787;Lk30791;Lk15707;Lk15706;novel.4907;Lk41884;Lk18125;Lk15462;Lk18126;Lk45709;novel.6337;Lk26655;novel.11653;Lk10903;Lk44297;Lk28977;Lk26616;Lk25659;novel.312;novel.4684;Lk26063;Lk13521;Lk23529;Lk35986;Lk31513;novel.4559;novel.6697;novel.6064;Lk11790;Lk21201;Lk16146;Lk37726;Lk41516;Lk28297;Lk30602;Lk38…	35	Lk14268;Lk08016;Lk40754;Lk25200;Lk14911;Lk30791;Lk15707;Lk15706;Lk18125;Lk15462;Lk18126;Lk45709;novel.11653;Lk10903;Lk26616;Lk25659;novel.312;Lk26063;Lk13521;novel.4559;Lk21201;Lk30602;Lk38238;Lk17581;novel.13705;Lk41175;Lk01978;Lk28812;Lk08361;Lk01446;novel.8914;novel.8913;Lk41180;Lk33722;Lk39679	54	Lk40900;Lk37209;Lk08808;Lk40348;novel.2773;Lk42805;Lk38787;novel.4907;Lk41884;novel.6337;Lk26655;Lk44297;Lk28977;novel.4684;Lk23529;Lk35986;Lk31513;novel.6697;novel.6064;Lk11790;Lk16146;Lk37726;Lk41516;Lk28297;Lk17018;Lk45949;Lk18557;Lk12535;Lk25512;Lk21859;novel.117;novel.14434;novel.2434;novel.2435;novel.2436;Lk35471;Lk31131;Lk41173;Lk41172;Lk34107;Lk45818;Lk27395;novel.8808;Lk10183;Lk10348;Lk0…
mRNA surveillance pathway	ko03015	1	1	29	novel.4951;Lk23636;Lk15170;novel.13256;novel.5572;Lk15459;Lk32437;Lk16395;Lk21689;Lk13521;Lk35986;Lk43334;novel.14274;Lk35831;Lk15124;novel.7791;novel.1885;Lk16018;Lk26583;Lk43989;Lk22514;Lk22515;novel.964;Lk23571;Lk41478;Lk41479;Lk32305;Lk37622;Lk04064	12	Lk21689;Lk13521;Lk15124;novel.1885;Lk16018;Lk26583;Lk43989;Lk41478;Lk41479;Lk32305;Lk37622;Lk04064	17	novel.4951;Lk23636;Lk15170;novel.13256;novel.5572;Lk15459;Lk32437;Lk16395;Lk35986;Lk43334;novel.14274;Lk35831;novel.7791;Lk22514;Lk22515;novel.964;Lk23571
Ubiquitin mediated proteolysis	ko04120	1	1	85	novel.5892;Lk13415;Lk12446;novel.8840;novel.10134;novel.12234;Lk31181;Lk03535;Lk18215;Lk01253;Lk30097;Lk11044;Lk19766;novel.1559;novel.4661;Lk31239;Lk44937;Lk32845;Lk05881;novel.1156;Lk27133;Lk05469;Lk25861;Lk15886;Lk20466;Lk13252;Lk37481;Lk36834;Lk18654;Lk45252;Lk07598;Lk00298;Lk09378;Lk03658;Lk03704;Lk24990;Lk00301;Lk00149;Lk38596;novel.246;Lk18724;Lk11300;novel.978;Lk35883;Lk23108;Lk33619;Lk41…	42	Lk31181;Lk01253;Lk30097;Lk11044;Lk05469;Lk25861;Lk37481;Lk36834;Lk18654;Lk07598;Lk09378;Lk03658;Lk03704;Lk24990;Lk00301;Lk00149;Lk38596;novel.246;novel.978;Lk23108;Lk33619;Lk41673;Lk01255;Lk30359;Lk18320;Lk10796;Lk09354;novel.9879;Lk36343;Lk36176;Lk41471;novel.2388;Lk18201;Lk45631;Lk37587;novel.10384;Lk27196;Lk38808;Lk26946;Lk40228;novel.1726;Lk17269	43	novel.5892;Lk13415;Lk12446;novel.8840;novel.10134;novel.12234;Lk03535;Lk18215;Lk19766;novel.1559;novel.4661;Lk31239;Lk44937;Lk32845;Lk05881;novel.1156;Lk27133;Lk15886;Lk20466;Lk13252;Lk45252;Lk00298;Lk18724;Lk11300;Lk35883;Lk41094;Lk42625;Lk38858;Lk38859;Lk38862;Lk41005;Lk07683;Lk14644;Lk30863;Lk33059;Lk33058;novel.9708;Lk25326;Lk35557;Lk27308;Lk21767;Lk34043;Lk41501
Ribosome	ko03010	1	1	80	Lk40358;Lk16414;Lk11957;Lk18844;Lk09794;Lk24813;Lk43530;Lk18106;Lk18107;Lk18105;novel.2420;novel.6429;Lk22923;Lk26733;Lk21755;Lk33195;Lk29154;novel.6656;Lk09305;Lk43983;Lk17497;novel.14345;Lk12498;Lk23439;Lk22396;Lk19388;Lk10260;Lk08292;novel.14713;Lk36782;novel.9026;Lk20442;Lk05140;Lk33330;Lk31984;Lk38028;Lk29408;novel.5892;novel.7913;Lk31775;Lk15764;Lk06766;Lk44444;novel.7700;novel.3802;Lk36305…	33	Lk16414;Lk09794;Lk24813;Lk43530;Lk18106;Lk18107;Lk18105;novel.2420;novel.6429;novel.6656;Lk09305;Lk43983;Lk17497;Lk08292;novel.14713;novel.9026;Lk15764;Lk44444;novel.7700;novel.13317;Lk20605;novel.14054;novel.4738;novel.7964;novel.9716;Lk24129;novel.7501;novel.8510;novel.9359;novel.3569;novel.4234;Lk15182;Lk19129	47	Lk40358;Lk11957;Lk18844;Lk22923;Lk26733;Lk21755;Lk33195;Lk29154;novel.14345;Lk12498;Lk23439;Lk22396;Lk19388;Lk10260;Lk36782;Lk20442;Lk05140;Lk33330;Lk31984;Lk38028;Lk29408;novel.5892;novel.7913;Lk31775;Lk06766;novel.3802;Lk36305;Lk17489;novel.2738;novel.3965;Lk26994;novel.9247;Lk37629;Lk06943;Lk06294;Lk14505;Lk45403;Lk34968;novel.11279;Lk18111;Lk35873;Lk22385;Lk07142;novel.14079;novel.2038;novel.…
Spliceosome	ko03040	1	1	70	Lk25487;Lk27023;Lk27021;Lk11553;Lk03157;Lk11214;Lk31021;Lk31023;Lk06711;Lk14373;Lk26288;Lk26289;Lk29198;Lk29197;Lk37945;Lk29201;Lk31713;Lk03830;Lk16188;Lk20378;Lk16861;Lk28431;Lk17556;novel.7150;novel.9397;novel.10650;novel.10835;novel.13870;novel.1343;Lk13704;novel.7275;novel.7278;novel.2762;novel.2763;novel.2764;novel.6204;Lk22097;Lk42418;Lk09927;novel.2614;Lk21333;novel.4239;Lk36536;Lk29865;Lk…	51	Lk25487;Lk27023;Lk11553;Lk03157;Lk11214;Lk31021;Lk06711;Lk26288;Lk26289;Lk31713;Lk03830;Lk16188;Lk16861;Lk28431;Lk17556;novel.7150;novel.9397;novel.10650;novel.10835;novel.13870;novel.7275;novel.2762;novel.2763;novel.2764;novel.6204;Lk42418;Lk09927;novel.2614;Lk21333;Lk36536;Lk29865;Lk34418;Lk34419;Lk32178;Lk37888;novel.13773;novel.901;novel.902;Lk41181;Lk32547;Lk26377;Lk37373;Lk30001;Lk04697;Lk1…	19	Lk27021;Lk31023;Lk14373;Lk29198;Lk29197;Lk37945;Lk29201;Lk20378;novel.1343;Lk13704;novel.7278;Lk22097;novel.4239;Lk20350;Lk38628;Lk21314;novel.9150;Lk23529;Lk13006
