# Supplementary material for: Integrated transcriptomic and metabolic analyses provide insights into the maintenance of embryogenic potential and the biosynthesis of phenolic acids and flavonoids involving transcription factors in Larix kaempferi (Lamb.) Carr
Source: Front Plant Sci. 2022 Nov 17;13:1056930. doi: 10.3389/fpls.2022.1056930 (PMC9714495; doi:10.3389/fpls.2022.1056930)
Supplement: Supplementary file 14 [file Table_7.xlsx]

## Sheet: Sheet1
Supplementary Table 7. DEGs enriched in phenylpropanoid and flavonoid biosynthesis pathways
Phenylpropanoid biosynthesis
Gene ID	Regulated	Functional annotation
Lk40807	down	K00083 cinnamyl-alcohol dehydrogenase [EC:1.1.1.195] | (RefSeq) probable cinnamyl alcohol dehydrogenase 9 (A)
Lk03892	down	K00083 cinnamyl-alcohol dehydrogenase [EC:1.1.1.195] | (RefSeq) probable mannitol dehydrogenase (A)
Lk03891	down	K00083 cinnamyl-alcohol dehydrogenase [EC:1.1.1.195] | (RefSeq) hypothetical protein (A)
Lk38989	down	K00083 cinnamyl-alcohol dehydrogenase [EC:1.1.1.195] | (RefSeq) probable mannitol dehydrogenase (A)
Lk36760	up	K00083 cinnamyl-alcohol dehydrogenase [EC:1.1.1.195] | (RefSeq) probable cinnamyl alcohol dehydrogenase 1 (A)
Lk10717	down	K00083 cinnamyl-alcohol dehydrogenase [EC:1.1.1.195] | (RefSeq) probable mannitol dehydrogenase 1 (A)
Lk10716	down	K00083 cinnamyl-alcohol dehydrogenase [EC:1.1.1.195] | (RefSeq) probable mannitol dehydrogenase 1 (A)
Lk38990	down	K00083 cinnamyl-alcohol dehydrogenase [EC:1.1.1.195] | (RefSeq) probable mannitol dehydrogenase (A)
Lk01058	up	K00083 cinnamyl-alcohol dehydrogenase [EC:1.1.1.195] | (RefSeq) probable mannitol dehydrogenase (A)
novel.3221	down	K00083 cinnamyl-alcohol dehydrogenase [EC:1.1.1.195] | (RefSeq) probable mannitol dehydrogenase 1 (A)
Lk03817	up	K00430 peroxidase [EC:1.11.1.7] | (RefSeq) peroxidase 42 (A)
Lk38160	down	K00430 peroxidase [EC:1.11.1.7] | (RefSeq) hypothetical protein (A)
Lk43512	down	K00430 peroxidase [EC:1.11.1.7] | (RefSeq) LOW QUALITY PROTEIN: peroxidase 19 (A)
Lk38350	up	K00430 peroxidase [EC:1.11.1.7] | (RefSeq) cationic peroxidase 2 (A)
Lk42075	down	K00430 peroxidase [EC:1.11.1.7] | (RefSeq) peroxidase 72 (A)
Lk42079	down	K00430 peroxidase [EC:1.11.1.7] | (RefSeq) peroxidase 72-like isoform X1 (A)
Lk02023	up	K00430 peroxidase [EC:1.11.1.7] | (RefSeq) peroxidase 72-like (A)
Lk38159	down	K00430 peroxidase [EC:1.11.1.7] | (RefSeq) hypothetical protein (A)
Lk39511	up	K00430 peroxidase [EC:1.11.1.7] | (RefSeq) peroxidase 57 (A)
Lk18753	up	K00430 peroxidase [EC:1.11.1.7] | (RefSeq) peroxidase A2-like (A)
Lk25640	down	K00430 peroxidase [EC:1.11.1.7] | (RefSeq) peroxidase 5-like (A)
Lk12714	up	K00430 peroxidase [EC:1.11.1.7] | (RefSeq) cationic peroxidase 1-like (A)
Lk46075	up	K00430 peroxidase [EC:1.11.1.7] | (RefSeq) peroxidase 21-like (A)
Lk24066	down	K00430 peroxidase [EC:1.11.1.7] | (RefSeq) peroxidase 27-like (A)
Lk17462	down	K00430 peroxidase [EC:1.11.1.7] | (RefSeq) hypothetical protein (A)
Lk24880	up	K00430 peroxidase [EC:1.11.1.7] | (RefSeq) peroxidase P7-like (A)
Lk24881	up	K00430 peroxidase [EC:1.11.1.7] | (RefSeq) cationic peroxidase 1-like (A)
Lk00613	up	K00430 peroxidase [EC:1.11.1.7] | (RefSeq) cationic peroxidase SPC4-like (A)
Lk46143	down	K00430 peroxidase [EC:1.11.1.7] | (RefSeq) peroxidase 57-like (A)
Lk22888	up	K00430 peroxidase [EC:1.11.1.7] | (RefSeq) cationic peroxidase SPC4-like (A)
Lk22889	up	K00430 peroxidase [EC:1.11.1.7] | (RefSeq) peroxidase 12-like (A)
Lk27668	up	K00430 peroxidase [EC:1.11.1.7] | (RefSeq) cationic peroxidase 2-like (A)
Lk12246	up	K00430 peroxidase [EC:1.11.1.7] | (RefSeq) peroxidase 12-like (A)
Lk12245	up	K00430 peroxidase [EC:1.11.1.7] | (RefSeq) peroxidase 12-like (A)
Lk33139	down	K00430 peroxidase [EC:1.11.1.7] | (RefSeq) peroxidase 27-like (A)
Lk08901	down	K00430 peroxidase [EC:1.11.1.7] | (RefSeq) peroxidase 42 (A)
Lk26168	up	K00430 peroxidase [EC:1.11.1.7] | (RefSeq) peroxidase 31 (A)
Lk22220	down	K00430 peroxidase [EC:1.11.1.7] | (RefSeq) peroxidase 12-like (A)
Lk39509	up	K00430 peroxidase [EC:1.11.1.7] | (RefSeq) peroxidase 57 (A)
Lk17999	up	K00430 peroxidase [EC:1.11.1.7] | (RefSeq) peroxidase 4-like (A)
Lk24871	down	K00430 peroxidase [EC:1.11.1.7] | (RefSeq) cationic peroxidase 1 (A)
Lk03908	up	K00430 peroxidase [EC:1.11.1.7] | (RefSeq) peroxidase 15-like (A)
Lk01926	up	K00430 peroxidase [EC:1.11.1.7] | (RefSeq) cationic peroxidase 1 (A)
Lk01927	up	K00430 peroxidase [EC:1.11.1.7] | (RefSeq) cationic peroxidase 1-like (A)
Lk14454	up	K00430 peroxidase [EC:1.11.1.7] | (RefSeq) peroxidase 31 (A)
Lk25414	up	K00430 peroxidase [EC:1.11.1.7] | (RefSeq) hypothetical protein (A)
Lk05202	up	K00430 peroxidase [EC:1.11.1.7] | (RefSeq) peroxidase 43 (A)
Lk24064	down	K00430 peroxidase [EC:1.11.1.7] | (RefSeq) peroxidase 56-like isoform X1 (A)
Lk00787	up	K00430 peroxidase [EC:1.11.1.7] | (RefSeq) peroxidase 12 (A)
Lk42664	up	K00430 peroxidase [EC:1.11.1.7] | (RefSeq) peroxidase 12-like (A)
Lk42665	up	K00430 peroxidase [EC:1.11.1.7] | (RefSeq) peroxidase 12-like (A)
Lk42666	up	K00430 peroxidase [EC:1.11.1.7] | (RefSeq) peroxidase 12-like (A)
Lk21729	down	K00430 peroxidase [EC:1.11.1.7] | (RefSeq) peroxidase 12-like (A)
Lk12113	up	K00430 peroxidase [EC:1.11.1.7] | (RefSeq) peroxidase 12 (A)
Lk22465	down	K00430 peroxidase [EC:1.11.1.7] | (RefSeq) peroxidase 72-like (A)
Lk09685	up	K00430 peroxidase [EC:1.11.1.7] | (RefSeq) peroxidase 73-like (A)
Lk41054	up	K00430 peroxidase [EC:1.11.1.7] | (RefSeq) peroxidase 73-like (A)
Lk22653	up	K00430 peroxidase [EC:1.11.1.7] | (RefSeq) peroxidase 15-like (A)
Lk37789	down	K00430 peroxidase [EC:1.11.1.7] | (RefSeq) cationic peroxidase 1 (A)
Lk07872	up	K00430 peroxidase [EC:1.11.1.7] | (RefSeq) peroxidase 5-like (A)
Lk03918	up	K00430 peroxidase [EC:1.11.1.7] | (RefSeq) peroxidase 12 (A)
Lk13351	up	K00430 peroxidase [EC:1.11.1.7] | (RefSeq) cationic peroxidase SPC4-like (A)
Lk44016	down	K00430 peroxidase [EC:1.11.1.7] | (RefSeq) peroxidase 44 (A)
novel.7444	up	K00430 peroxidase [EC:1.11.1.7] | (RefSeq) peroxidase 12-like (A)
novel.10584	up	K00430 peroxidase [EC:1.11.1.7] | (RefSeq) cationic peroxidase SPC4-like (A)
novel.1592	down	K00430 peroxidase [EC:1.11.1.7] | (RefSeq) probable peroxidase 61 (A)
novel.5393	up	K00430 peroxidase [EC:1.11.1.7] | (RefSeq) peroxidase 43 (A)
novel.6029	up	K00430 peroxidase [EC:1.11.1.7] | (RefSeq) peroxidase N1-like (A)
novel.646	up	K00430 peroxidase [EC:1.11.1.7] | (RefSeq) peroxidase 57 (A)
Lk19648	up	K00487 trans-cinnamate 4-monooxygenase [EC:1.14.14.91] | (RefSeq) trans-cinnamate 4-monooxygenase-like (A)
Lk38153	up	K00487 trans-cinnamate 4-monooxygenase [EC:1.14.14.91] | (RefSeq) trans-cinnamate 4-monooxygenase (A)
Lk18448	up	K00487 trans-cinnamate 4-monooxygenase [EC:1.14.14.91] | (RefSeq) trans-cinnamate 4-monooxygenase (A)
Lk09659	down	K00588 caffeoyl-CoA O-methyltransferase [EC:2.1.1.104] | (RefSeq) caffeoyl-CoA O-methyltransferase-like (A)
Lk12671	down	K00588 caffeoyl-CoA O-methyltransferase [EC:2.1.1.104] | (RefSeq) caffeoyl-CoA O-methyltransferase 5 (A)
Lk17759	up	K00588 caffeoyl-CoA O-methyltransferase [EC:2.1.1.104] | (RefSeq) caffeoyl-CoA O-methyltransferase-like (A)
Lk17760	up	K00588 caffeoyl-CoA O-methyltransferase [EC:2.1.1.104] | (RefSeq) caffeoyl-CoA O-methyltransferase-like (A)
Lk29217	up	K00588 caffeoyl-CoA O-methyltransferase [EC:2.1.1.104] | (RefSeq) flavonoid 3',5'-methyltransferase-like (A)
Lk09014	down	K00588 caffeoyl-CoA O-methyltransferase [EC:2.1.1.104] | (RefSeq) caffeoyl-CoA O-methyltransferase (A)
Lk20393	up	K01188 beta-glucosidase [EC:3.2.1.21] | (RefSeq) cyanogenic beta-glucosidase-like (A)
Lk32621	up	K01188 beta-glucosidase [EC:3.2.1.21] | (RefSeq) beta-glucosidase 12 isoform X1 (A)
Lk42885	up	K01188 beta-glucosidase [EC:3.2.1.21] | (RefSeq) hypothetical protein (A)
Lk13439	up	K01188 beta-glucosidase [EC:3.2.1.21] | (RefSeq) hypothetical protein (A)
Lk06742	up	K01188 beta-glucosidase [EC:3.2.1.21] | (RefSeq) beta-glucosidase 24 (A)
Lk00554	down	K01188 beta-glucosidase [EC:3.2.1.21] | (RefSeq) beta-glucosidase 40-like (A)
Lk27431	up	K01188 beta-glucosidase [EC:3.2.1.21] | (RefSeq) beta-glucosidase 11 (A)
Lk36684	down	K01188 beta-glucosidase [EC:3.2.1.21] | (RefSeq) beta-glucosidase 12-like (A)
Lk20392	up	K01188 beta-glucosidase [EC:3.2.1.21] | (RefSeq) beta-glucosidase 24-like isoform X1 (A)
Lk07403	down	K01188 beta-glucosidase [EC:3.2.1.21] | (RefSeq) hypothetical protein (A)
Lk02309	down	K01188 beta-glucosidase [EC:3.2.1.21] | (RefSeq) beta-glucosidase 12 (A)
novel.12510	up	K01188 beta-glucosidase [EC:3.2.1.21] | (RefSeq) uncharacterized protein LOC100502335 precursor (A)
novel.2588	down	K01188 beta-glucosidase [EC:3.2.1.21] | (RefSeq) beta-glucosidase 13-like (A)
Lk27929	down	K01904 4-coumarate--CoA ligase [EC:6.2.1.12] | (RefSeq) 4-coumarate--CoA ligase 2-like (A)
Lk31344	up	K01904 4-coumarate--CoA ligase [EC:6.2.1.12] | (RefSeq) 4-coumarate--CoA ligase-like 9 (A)
Lk04626	down	K01904 4-coumarate--CoA ligase [EC:6.2.1.12] | (RefSeq) 4-coumarate--CoA ligase 2-like (A)
Lk16052	up	K01904 4-coumarate--CoA ligase [EC:6.2.1.12] | (RefSeq) 4-coumarate--CoA ligase-like 7 (A)
Lk19687	up	K01904 4-coumarate--CoA ligase [EC:6.2.1.12] | (RefSeq) 4-coumarate--CoA ligase-like 7 (A)
Lk07603	down	K01904 4-coumarate--CoA ligase [EC:6.2.1.12] | (RefSeq) 4-coumarate--CoA ligase-like 1 (A)
novel.4653	down	K01904 4-coumarate--CoA ligase [EC:6.2.1.12] | (RefSeq) 4-coumarate--CoA ligase 2 (A)
Lk08249	down	K05349 beta-glucosidase [EC:3.2.1.21] | (RefSeq) uncharacterized protein LOC105161676 (A)
Lk44339	down	K05349 beta-glucosidase [EC:3.2.1.21] | (RefSeq) uncharacterized protein LOC105170099 (A)
Lk44337	down	K05349 beta-glucosidase [EC:3.2.1.21] | (RefSeq) uncharacterized protein LOC111391295 isoform X1 (A)
Lk44340	down	K05349 beta-glucosidase [EC:3.2.1.21] | (RefSeq) uncharacterized protein LOC105170099 (A)
Lk44343	down	K05349 beta-glucosidase [EC:3.2.1.21] | (RefSeq) uncharacterized protein LOC103984290 (A)
Lk28973	up	K05349 beta-glucosidase [EC:3.2.1.21] | (RefSeq) hypothetical protein (A)
Lk41028	down	K05349 beta-glucosidase [EC:3.2.1.21] | (RefSeq) uncharacterized protein LOC105170099 (A)
Lk41724	down	K05350 beta-glucosidase [EC:3.2.1.21] | (RefSeq) beta-glucosidase 18-like (A)
Lk05459	down	K05350 beta-glucosidase [EC:3.2.1.21] | (RefSeq) beta-glucosidase 18-like (A)
Lk28956	down	K05350 beta-glucosidase [EC:3.2.1.21] | (RefSeq) beta-glucosidase 44-like (A)
novel.1558	down	K05350 beta-glucosidase [EC:3.2.1.21] | (RefSeq) beta-glucosidase 46 (A)
novel.270	down	K06892 feruloyl-CoA 6-hydroxylase [EC:1.14.11.61] | (RefSeq) feruloyl CoA ortho-hydroxylase 1-like (A)
Lk19847	down	K09753 cinnamoyl-CoA reductase [EC:1.2.1.44] | (RefSeq) cinnamoyl-CoA reductase 1 (A)
Lk21243	up	K09753 cinnamoyl-CoA reductase [EC:1.2.1.44] | (RefSeq) cinnamoyl-CoA reductase 1-like isoform X1 (A)
Lk13904	up	K09753 cinnamoyl-CoA reductase [EC:1.2.1.44] | (RefSeq) cinnamoyl-CoA reductase 1-like (A)
Lk45459	down	K09753 cinnamoyl-CoA reductase [EC:1.2.1.44] | (RefSeq) cinnamoyl-CoA reductase 1-like (A)
Lk27406	up	K09753 cinnamoyl-CoA reductase [EC:1.2.1.44] | (RefSeq) cinnamoyl-CoA reductase 1-like isoform X1 (A)
Lk32807	down	K09753 cinnamoyl-CoA reductase [EC:1.2.1.44] | (RefSeq) cinnamoyl-CoA reductase 1-like (A)
Lk14622	down	K09753 cinnamoyl-CoA reductase [EC:1.2.1.44] | (RefSeq) cinnamoyl-CoA reductase 1-like isoform X1 (A)
Lk45460	down	K09753 cinnamoyl-CoA reductase [EC:1.2.1.44] | (RefSeq) cinnamoyl-CoA reductase 1-like (A)
Lk13598	down	K09753 cinnamoyl-CoA reductase [EC:1.2.1.44] | (RefSeq) cinnamoyl-CoA reductase 1-like (A)
Lk08552	down	K09753 cinnamoyl-CoA reductase [EC:1.2.1.44] | (RefSeq) cinnamoyl-CoA reductase 2-like (A)
Lk31851	up	K09753 cinnamoyl-CoA reductase [EC:1.2.1.44] | (RefSeq) cinnamoyl-CoA reductase 1 (A)
Lk45247	up	K09753 cinnamoyl-CoA reductase [EC:1.2.1.44] | (RefSeq) cinnamoyl-CoA reductase 1-like (A)
Lk34877	up	K10775 phenylalanine ammonia-lyase [EC:4.3.1.24] | (RefSeq) phenylalanine ammonia-lyase (A)
Lk34879	up	K10775 phenylalanine ammonia-lyase [EC:4.3.1.24] | (RefSeq) phenylalanine ammonia-lyase-like (A)
Lk34880	up	K10775 phenylalanine ammonia-lyase [EC:4.3.1.24] | (RefSeq) phenylalanine ammonia-lyase-like (A)
Lk28167	up	K10775 phenylalanine ammonia-lyase [EC:4.3.1.24] | (RefSeq) phenylalanine ammonia-lyase (A)
Lk10810	down	K10775 phenylalanine ammonia-lyase [EC:4.3.1.24] | (RefSeq) phenylalanine ammonia-lyase class 1-like (A)
Lk33868	up	K10775 phenylalanine ammonia-lyase [EC:4.3.1.24] | (RefSeq) phenylalanine ammonia-lyase (A)
Lk21836	up	K10775 phenylalanine ammonia-lyase [EC:4.3.1.24] | (RefSeq) phenylalanine ammonia-lyase-like (A)
Lk40327	up	K10775 phenylalanine ammonia-lyase [EC:4.3.1.24] | (RefSeq) phenylalanine ammonia-lyase-like (A)
novel.4725	down	K11188 peroxiredoxin 6 [EC:1.11.1.7 1.11.1.27 3.1.1.-] | (RefSeq) peroxiredoxin-6-like (A)
Lk43653	down	K12355 coniferyl-aldehyde dehydrogenase [EC:1.2.1.68] | (RefSeq) aldehyde dehydrogenase family 2 member C4 (A)
Lk39935	down	K12355 coniferyl-aldehyde dehydrogenase [EC:1.2.1.68] | (RefSeq) hypothetical protein (A)
Lk13138	up	K12355 coniferyl-aldehyde dehydrogenase [EC:1.2.1.68] | (RefSeq) aldehyde dehydrogenase family 2 member C4 (A)
novel.754	down	K12355 coniferyl-aldehyde dehydrogenase [EC:1.2.1.68] | (RefSeq) aldehyde dehydrogenase family 2 member C4-like (A)
Lk09804	up	K13065 shikimate O-hydroxycinnamoyltransferase [EC:2.3.1.133] | (RefSeq) BAHDa2-2; BAHD family acyltransferase, clade I (A)
Lk00868	up	K13065 shikimate O-hydroxycinnamoyltransferase [EC:2.3.1.133] | (RefSeq) BAHDa2-2; BAHD family acyltransferase, clade I (A)
Lk44139	up	K13065 shikimate O-hydroxycinnamoyltransferase [EC:2.3.1.133] | (RefSeq) BAHDa2-2; BAHD family acyltransferase, clade I (A)
Lk12611	down	K13065 shikimate O-hydroxycinnamoyltransferase [EC:2.3.1.133] | (RefSeq) BAHDa3-1; BAHD family acyltransferase, clade I (A)
Lk21778	down	K13065 shikimate O-hydroxycinnamoyltransferase [EC:2.3.1.133] | (RefSeq) BAHDb5a-2; BAHD family acyltransferase (A)
Lk37551	down	K13065 shikimate O-hydroxycinnamoyltransferase [EC:2.3.1.133] | (RefSeq) shikimate O-hydroxycinnamoyltransferase (A)
Lk31540	up	K13065 shikimate O-hydroxycinnamoyltransferase [EC:2.3.1.133] | (RefSeq) BAHDa2-2; BAHD family acyltransferase, clade I (A)
Lk07997	down	K13066 caffeic acid 3-O-methyltransferase / acetylserotonin O-methyltransferase [EC:2.1.1.68 2.1.1.4] | (RefSeq) caffeic acid 3-O-methyltransferase (A)
Lk18302	up	K13066 caffeic acid 3-O-methyltransferase / acetylserotonin O-methyltransferase [EC:2.1.1.68 2.1.1.4] | (RefSeq) COMT1-2; caffeic acid O-methyltransferase (A)
Lk00528	up	K13066 caffeic acid 3-O-methyltransferase / acetylserotonin O-methyltransferase [EC:2.1.1.68 2.1.1.4] | (RefSeq) caffeic acid 3-O-methyltransferase (A)
Lk02968	down	K13066 caffeic acid 3-O-methyltransferase / acetylserotonin O-methyltransferase [EC:2.1.1.68 2.1.1.4] | (GenBank) caffeic acid O-methyltransferase (A)
Lk15057	down	K13066 caffeic acid 3-O-methyltransferase / acetylserotonin O-methyltransferase [EC:2.1.1.68 2.1.1.4] | (RefSeq) caffeic acid 3-O-methyltransferase (A)
novel.14791	up	K13066 caffeic acid 3-O-methyltransferase / acetylserotonin O-methyltransferase [EC:2.1.1.68 2.1.1.4] | (RefSeq) caffeic acid 3-O-methyltransferase (A)
Lk07807	down	K18368 caffeoylshikimate esterase [EC:3.1.1.-] | (RefSeq) caffeoylshikimate esterase (A)
Lk07806	down	K18368 caffeoylshikimate esterase [EC:3.1.1.-] | (RefSeq) caffeoylshikimate esterase (A)
Lk34559	down	K18368 caffeoylshikimate esterase [EC:3.1.1.-] | (RefSeq) caffeoylshikimate esterase (A)
novel.11769	down	K18368 caffeoylshikimate esterase [EC:3.1.1.-] | (RefSeq) caffeoylshikimate esterase (A)
Lk25059	up	K22395 cinnamyl-alcohol dehydrogenase [EC:1.1.1.195] | (RefSeq) berberine bridge enzyme-like 13 (A)
Lk13950	up	K22395 cinnamyl-alcohol dehydrogenase [EC:1.1.1.195] | (RefSeq) flavin-dependent oxidoreductase FOX2 (A)
Lk43454	down	K22395 cinnamyl-alcohol dehydrogenase [EC:1.1.1.195] | (RefSeq) berberine bridge enzyme-like 13 (A)
Lk01062	up	K23260 scopoletin glucosyltransferase [EC:2.4.1.128] | (RefSeq) scopoletin glucosyltransferase (A)
Lk30974	up	K23260 scopoletin glucosyltransferase [EC:2.4.1.128] | (RefSeq) scopoletin glucosyltransferase-like (A)
Lk30977	down	K23260 scopoletin glucosyltransferase [EC:2.4.1.128] | (RefSeq) scopoletin glucosyltransferase-like (A)
Lk30976	up	K23260 scopoletin glucosyltransferase [EC:2.4.1.128] | (RefSeq) scopoletin glucosyltransferase-like (A)
Lk37410	up	K23260 scopoletin glucosyltransferase [EC:2.4.1.128] | (RefSeq) scopoletin glucosyltransferase (A)
Lk02838	up	K23260 scopoletin glucosyltransferase [EC:2.4.1.128] | (RefSeq) scopoletin glucosyltransferase-like (A)
Lk37409	up	K23260 scopoletin glucosyltransferase [EC:2.4.1.128] | (RefSeq) scopoletin glucosyltransferase (A)
Lk03077	down	K23260 scopoletin glucosyltransferase [EC:2.4.1.128] | (RefSeq) scopoletin glucosyltransferase (A)
Lk01535	up	K23260 scopoletin glucosyltransferase [EC:2.4.1.128] | (RefSeq) scopoletin glucosyltransferase-like (A)
Lk20148	down	K23260 scopoletin glucosyltransferase [EC:2.4.1.128] | (RefSeq) scopoletin glucosyltransferase-like isoform X1 (A)
Lk28279	down	K23260 scopoletin glucosyltransferase [EC:2.4.1.128] | (RefSeq) scopoletin glucosyltransferase (A)
Lk09694	down	K23260 scopoletin glucosyltransferase [EC:2.4.1.128] | (RefSeq) scopoletin glucosyltransferase (A)
Lk41024	down	K23260 scopoletin glucosyltransferase [EC:2.4.1.128] | (RefSeq) scopoletin glucosyltransferase (A)
Lk41023	down	K23260 scopoletin glucosyltransferase [EC:2.4.1.128] | (RefSeq) scopoletin glucosyltransferase-like (A)
Lk41022	down	K23260 scopoletin glucosyltransferase [EC:2.4.1.128] | (RefSeq) scopoletin glucosyltransferase-like (A)
Lk08202	down	K23260 scopoletin glucosyltransferase [EC:2.4.1.128] | (RefSeq) scopoletin glucosyltransferase-like (A)
Lk28227	down	K23260 scopoletin glucosyltransferase [EC:2.4.1.128] | (RefSeq) scopoletin glucosyltransferase (A)
Lk41016	up	K23260 scopoletin glucosyltransferase [EC:2.4.1.128] | (RefSeq) scopoletin glucosyltransferase-like (A)
Lk41018	up	K23260 scopoletin glucosyltransferase [EC:2.4.1.128] | (RefSeq) scopoletin glucosyltransferase-like (A)
Lk37407	up	K23260 scopoletin glucosyltransferase [EC:2.4.1.128] | (RefSeq) scopoletin glucosyltransferase (A)
Lk37400	up	K23260 scopoletin glucosyltransferase [EC:2.4.1.128] | (RefSeq) scopoletin glucosyltransferase-like (A)
Lk37401	up	K23260 scopoletin glucosyltransferase [EC:2.4.1.128] | (RefSeq) scopoletin glucosyltransferase (A)
Lk37402	up	K23260 scopoletin glucosyltransferase [EC:2.4.1.128] | (RefSeq) scopoletin glucosyltransferase-like (A)
Lk08774	up	K23260 scopoletin glucosyltransferase [EC:2.4.1.128] | (RefSeq) scopoletin glucosyltransferase-like (A)
Lk30969	up	K23260 scopoletin glucosyltransferase [EC:2.4.1.128] | (RefSeq) hypothetical protein (A)
Lk02000	down	K23260 scopoletin glucosyltransferase [EC:2.4.1.128] | (RefSeq) scopoletin glucosyltransferase (A)
Lk15393	up	K23260 scopoletin glucosyltransferase [EC:2.4.1.128] | (RefSeq) scopoletin glucosyltransferase-like (A)
Lk04993	up	K23260 scopoletin glucosyltransferase [EC:2.4.1.128] | (RefSeq) scopoletin glucosyltransferase-like (A)
Lk07155	down	K23260 scopoletin glucosyltransferase [EC:2.4.1.128] | (RefSeq) scopoletin glucosyltransferase (A)
Lk11984	up	K23260 scopoletin glucosyltransferase [EC:2.4.1.128] | (RefSeq) scopoletin glucosyltransferase (A)
Lk13616	up	K23260 scopoletin glucosyltransferase [EC:2.4.1.128] | (RefSeq) scopoletin glucosyltransferase (A)
Lk38000	up	K23260 scopoletin glucosyltransferase [EC:2.4.1.128] | (RefSeq) scopoletin glucosyltransferase-like (A)
Lk25000	up	K23260 scopoletin glucosyltransferase [EC:2.4.1.128] | (RefSeq) scopoletin glucosyltransferase-like (A)
Lk28233	up	K23260 scopoletin glucosyltransferase [EC:2.4.1.128] | (RefSeq) hypothetical protein (A)
Lk10316	up	K23260 scopoletin glucosyltransferase [EC:2.4.1.128] | (RefSeq) scopoletin glucosyltransferase-like (A)
novel.9372	down	K23260 scopoletin glucosyltransferase [EC:2.4.1.128] | (RefSeq) scopoletin glucosyltransferase (A)
novel.12586	down	K23260 scopoletin glucosyltransferase [EC:2.4.1.128] | (RefSeq) scopoletin glucosyltransferase (A)
novel.13663	up	K23260 scopoletin glucosyltransferase [EC:2.4.1.128] | (RefSeq) scopoletin glucosyltransferase-like (A)
novel.2538	down	K23260 scopoletin glucosyltransferase [EC:2.4.1.128] | (RefSeq) scopoletin glucosyltransferase (A)
novel.286	up	K23260 scopoletin glucosyltransferase [EC:2.4.1.128] | (RefSeq) scopoletin glucosyltransferase-like (A)
novel.5455	down	K23260 scopoletin glucosyltransferase [EC:2.4.1.128] | (RefSeq) scopoletin glucosyltransferase-like (A)
Flavonoid biosynthesis
ID	Regulated	Functional annotation
Lk00843	up	K00475 naringenin 3-dioxygenase [EC:1.14.11.9] | (RefSeq) flavanone 3 beta-hydroxylase (A)
Lk17613	up	K00475 naringenin 3-dioxygenase [EC:1.14.11.9] | (RefSeq) naringenin,2-oxoglutarate 3-dioxygenase-like (A)
Lk22742	up	K00475 naringenin 3-dioxygenase [EC:1.14.11.9] | (RefSeq) naringenin,2-oxoglutarate 3-dioxygenase (A)
Lk23465	down	K00475 naringenin 3-dioxygenase [EC:1.14.11.9] | (RefSeq) naringenin,2-oxoglutarate 3-dioxygenase (A)
Lk25583	up	K00475 naringenin 3-dioxygenase [EC:1.14.11.9] | (RefSeq) naringenin,2-oxoglutarate 3-dioxygenase-like (A)
Lk23278	up	K00475 naringenin 3-dioxygenase [EC:1.14.11.9] | (RefSeq) naringenin,2-oxoglutarate 3-dioxygenase (A)
novel.14624	up	K00475 naringenin 3-dioxygenase [EC:1.14.11.9] | (RefSeq) naringenin,2-oxoglutarate 3-dioxygenase-like (A)
Lk19648	up	K00487 trans-cinnamate 4-monooxygenase [EC:1.14.14.91] | (RefSeq) trans-cinnamate 4-monooxygenase-like (A)
Lk38153	up	K00487 trans-cinnamate 4-monooxygenase [EC:1.14.14.91] | (RefSeq) trans-cinnamate 4-monooxygenase (A)
Lk18448	up	K00487 trans-cinnamate 4-monooxygenase [EC:1.14.14.91] | (RefSeq) trans-cinnamate 4-monooxygenase (A)
Lk09659	down	K00588 caffeoyl-CoA O-methyltransferase [EC:2.1.1.104] | (RefSeq) caffeoyl-CoA O-methyltransferase-like (A)
Lk12671	down	K00588 caffeoyl-CoA O-methyltransferase [EC:2.1.1.104] | (RefSeq) caffeoyl-CoA O-methyltransferase 5 (A)
Lk17759	up	K00588 caffeoyl-CoA O-methyltransferase [EC:2.1.1.104] | (RefSeq) caffeoyl-CoA O-methyltransferase-like (A)
Lk17760	up	K00588 caffeoyl-CoA O-methyltransferase [EC:2.1.1.104] | (RefSeq) caffeoyl-CoA O-methyltransferase-like (A)
Lk29217	up	K00588 caffeoyl-CoA O-methyltransferase [EC:2.1.1.104] | (RefSeq) flavonoid 3',5'-methyltransferase-like (A)
Lk09014	down	K00588 caffeoyl-CoA O-methyltransferase [EC:2.1.1.104] | (RefSeq) caffeoyl-CoA O-methyltransferase (A)
Lk03902	up	K00660 chalcone synthase [EC:2.3.1.74] | (RefSeq) chalcone synthase 2-like (A)
Lk03900	up	K00660 chalcone synthase [EC:2.3.1.74] | (RefSeq) chalcone synthase-like (A)
Lk01060	up	K00660 chalcone synthase [EC:2.3.1.74] | (RefSeq) chalcone synthase 1 (A)
Lk01104	up	K00660 chalcone synthase [EC:2.3.1.74] | (RefSeq) chalcone synthase 1-like (A)
Lk04951	up	K00660 chalcone synthase [EC:2.3.1.74] | (RefSeq) chalcone synthase 1-like (A)
Lk27238	up	K00660 chalcone synthase [EC:2.3.1.74] | (RefSeq) chalcone synthase 1-like (A)
Lk04715	up	K00660 chalcone synthase [EC:2.3.1.74] | (RefSeq) chalcone synthase 2-like (A)
Lk27589	up	K00660 chalcone synthase [EC:2.3.1.74] | (RefSeq) chalcone synthase 1-like (A)
Lk27236	up	K00660 chalcone synthase [EC:2.3.1.74] | (RefSeq) chalcone synthase 1 (A)
Lk27237	up	K00660 chalcone synthase [EC:2.3.1.74] | (RefSeq) chalcone synthase 1-like (A)
Lk27235	up	K00660 chalcone synthase [EC:2.3.1.74] | (RefSeq) chalcone synthase 2-like (A)
Lk01597	up	K00660 chalcone synthase [EC:2.3.1.74] | (RefSeq) chalcone synthase 1-like (A)
Lk27590	up	K00660 chalcone synthase [EC:2.3.1.74] | (RefSeq) chalcone synthase 1-like (A)
Lk28283	up	K00660 chalcone synthase [EC:2.3.1.74] | (RefSeq) chalcone synthase 2-like (A)
Lk28284	up	K00660 chalcone synthase [EC:2.3.1.74] | (RefSeq) chalcone synthase 1-like (A)
Lk28285	up	K00660 chalcone synthase [EC:2.3.1.74] | (RefSeq) chalcone synthase 1-like (A)
Lk11123	up	K00660 chalcone synthase [EC:2.3.1.74] | (RefSeq) chalcone synthase 1-like (A)
Lk11122	up	K00660 chalcone synthase [EC:2.3.1.74] | (RefSeq) chalcone synthase 1-like (A)
Lk30617	up	K00660 chalcone synthase [EC:2.3.1.74] | (RefSeq) chalcone synthase 1-like (A)
novel.4707	up	K00660 chalcone synthase [EC:2.3.1.74] | (GenBank) chalcone and stilbene synthase family protein (A)
novel.5510	up	K00660 chalcone synthase [EC:2.3.1.74] | (RefSeq) CHS9; chalcone synthase 9 (A)
novel.5680	up	K00660 chalcone synthase [EC:2.3.1.74] | (RefSeq) chalcone synthase 1-like (A)
Lk06712	down	K01859 chalcone isomerase [EC:5.5.1.6] | (RefSeq) probable chalcone--flavonone isomerase 3 (A)
Lk34848	up	K01859 chalcone isomerase [EC:5.5.1.6] | (RefSeq) vacuolar-sorting receptor 1 (A)
Lk45246	up	K01859 chalcone isomerase [EC:5.5.1.6] | (RefSeq) probable chalcone--flavonone isomerase 3 isoform X1 (A)
Lk25578	up	K01859 chalcone isomerase [EC:5.5.1.6] | (RefSeq) chalcone--flavonone isomerase (A)
novel.6784	up	K01859 chalcone isomerase [EC:5.5.1.6] | (RefSeq) chalcone--flavonone isomerase-like (A)
Lk05745	up	K05277 anthocyanidin synthase [EC:1.14.20.4] | (RefSeq) leucoanthocyanidin dioxygenase (A)
Lk08113	up	K05277 anthocyanidin synthase [EC:1.14.20.4] | (RefSeq) leucoanthocyanidin dioxygenase (A)
Lk08114	up	K05277 anthocyanidin synthase [EC:1.14.20.4] | (RefSeq) leucoanthocyanidin dioxygenase (A)
Lk00086	up	K05277 anthocyanidin synthase [EC:1.14.20.4] | (RefSeq) leucoanthocyanidin dioxygenase (A)
Lk38777	up	K05277 anthocyanidin synthase [EC:1.14.20.4] | (RefSeq) leucoanthocyanidin dioxygenase-like (A)
Lk20846	up	K05277 anthocyanidin synthase [EC:1.14.20.4] | (RefSeq) leucoanthocyanidin dioxygenase-like (A)
Lk34691	up	K05277 anthocyanidin synthase [EC:1.14.20.4] | (RefSeq) leucoanthocyanidin dioxygenase (A)
Lk34692	up	K05277 anthocyanidin synthase [EC:1.14.20.4] | (RefSeq) leucoanthocyanidin dioxygenase (A)
Lk18443	up	K05277 anthocyanidin synthase [EC:1.14.20.4] | (RefSeq) leucoanthocyanidin dioxygenase (A)
Lk18442	up	K05277 anthocyanidin synthase [EC:1.14.20.4] | (RefSeq) leucoanthocyanidin dioxygenase (A)
Lk01941	up	K05277 anthocyanidin synthase [EC:1.14.20.4] | (RefSeq) leucoanthocyanidin dioxygenase (A)
Lk45836	up	K05278 flavonol synthase [EC:1.14.20.6] | (RefSeq) flavonol synthase/flavanone 3-hydroxylase-like (A)
Lk25425	up	K05278 flavonol synthase [EC:1.14.20.6] | (RefSeq) flavonol synthase/flavanone 3-hydroxylase-like (A)
Lk03737	up	K05278 flavonol synthase [EC:1.14.20.6] | (RefSeq) flavonol synthase/flavanone 3-hydroxylase-like (A)
Lk16760	down	K05278 flavonol synthase [EC:1.14.20.6] | (RefSeq) flavonol synthase/flavanone 3-hydroxylase-like (A)
Lk16759	up	K05278 flavonol synthase [EC:1.14.20.6] | (RefSeq) flavonol synthase/flavanone 3-hydroxylase-like (A)
Lk23114	down	K05278 flavonol synthase [EC:1.14.20.6] | (RefSeq) flavonol synthase/flavanone 3-hydroxylase-like (A)
Lk34794	up	K05278 flavonol synthase [EC:1.14.20.6] | (RefSeq) flavonol synthase 1 (A)
Lk34793	up	K05278 flavonol synthase [EC:1.14.20.6] | (RefSeq) flavonol synthase/flavanone 3-hydroxylase (A)
Lk11268	up	K05280 flavonoid 3'-monooxygenase [EC:1.14.14.82] | (RefSeq) flavonoid 3'-monooxygenase-like (A)
Lk30169	up	K05280 flavonoid 3'-monooxygenase [EC:1.14.14.82] | (RefSeq) F3'H, VvF3'h3, VvF3'h4; flavonoid 3' hydroxylase (A)
Lk19780	up	K05280 flavonoid 3'-monooxygenase [EC:1.14.14.82] | (RefSeq) flavonoid 3'-monooxygenase (A)
Lk17662	up	K05280 flavonoid 3'-monooxygenase [EC:1.14.14.82] | (RefSeq) F3'H, VvF3'h3, VvF3'h4; flavonoid 3' hydroxylase (A)
Lk25012	up	K05280 flavonoid 3'-monooxygenase [EC:1.14.14.82] | (RefSeq) flavonoid 3'-monooxygenase (A)
novel.8261	down	K08243 chalcone reductase | (RefSeq) NAD(P)H-dependent 6'-deoxychalcone synthase isoform X1 (A)
Lk18498	up	K08695 anthocyanidin reductase [EC:1.3.1.77] | (RefSeq) anthocyanidin reductase ((2S)-flavan-3-ol-forming) (A)
Lk18495	up	K08695 anthocyanidin reductase [EC:1.3.1.77] | (RefSeq) anthocyanidin reductase (A)
Lk13190	up	K08695 anthocyanidin reductase [EC:1.3.1.77] | (RefSeq) anthocyanidin reductase ((2S)-flavan-3-ol-forming) (A)
Lk09546	up	K08695 anthocyanidin reductase [EC:1.3.1.77] | (RefSeq) anthocyanidin reductase ((2S)-flavan-3-ol-forming) (A)
Lk21812	up	K08695 anthocyanidin reductase [EC:1.3.1.77] | (RefSeq) anthocyanidin reductase ((2S)-flavan-3-ol-forming) (A)
Lk09258	up	K08695 anthocyanidin reductase [EC:1.3.1.77] | (RefSeq) anthocyanidin reductase ((2S)-flavan-3-ol-forming) (A)
Lk09259	up	K08695 anthocyanidin reductase [EC:1.3.1.77] | (RefSeq) anthocyanidin reductase ((2S)-flavan-3-ol-forming) (A)
Lk02074	up	K08695 anthocyanidin reductase [EC:1.3.1.77] | (RefSeq) hypothetical protein (A)
Lk09804	up	K13065 shikimate O-hydroxycinnamoyltransferase [EC:2.3.1.133] | (RefSeq) BAHDa2-2; BAHD family acyltransferase, clade I (A)
Lk00868	up	K13065 shikimate O-hydroxycinnamoyltransferase [EC:2.3.1.133] | (RefSeq) BAHDa2-2; BAHD family acyltransferase, clade I (A)
Lk44139	up	K13065 shikimate O-hydroxycinnamoyltransferase [EC:2.3.1.133] | (RefSeq) BAHDa2-2; BAHD family acyltransferase, clade I (A)
Lk12611	down	K13065 shikimate O-hydroxycinnamoyltransferase [EC:2.3.1.133] | (RefSeq) BAHDa3-1; BAHD family acyltransferase, clade I (A)
Lk21778	down	K13065 shikimate O-hydroxycinnamoyltransferase [EC:2.3.1.133] | (RefSeq) BAHDb5a-2; BAHD family acyltransferase (A)
Lk37551	down	K13065 shikimate O-hydroxycinnamoyltransferase [EC:2.3.1.133] | (RefSeq) shikimate O-hydroxycinnamoyltransferase (A)
Lk31540	up	K13065 shikimate O-hydroxycinnamoyltransferase [EC:2.3.1.133] | (RefSeq) BAHDa2-2; BAHD family acyltransferase, clade I (A)
Lk45054	up	K13081 leucoanthocyanidin reductase [EC:1.17.1.3] | (RefSeq) leucoanthocyanidin reductase-like (A)
Lk45039	down	K13081 leucoanthocyanidin reductase [EC:1.17.1.3] | (RefSeq) leucoanthocyanidin reductase-like (A)
Lk43928	up	K13081 leucoanthocyanidin reductase [EC:1.17.1.3] | (RefSeq) leucoanthocyanidin reductase-like (A)
Lk09790	up	K13081 leucoanthocyanidin reductase [EC:1.17.1.3] | (RefSeq) leucoanthocyanidin reductase-like (A)
Lk22915	up	K13081 leucoanthocyanidin reductase [EC:1.17.1.3] | (RefSeq) leucoanthocyanidin reductase (A)
Lk43934	up	K13081 leucoanthocyanidin reductase [EC:1.17.1.3] | (RefSeq) leucoanthocyanidin reductase-like (A)
Lk11505	up	K13082 bifunctional dihydroflavonol 4-reductase/flavanone 4-reductase [EC:1.1.1.219 1.1.1.234] | (RefSeq) bifunctional dihydroflavonol 4-reductase/flavanone 4-reductase (A)
Lk00078	up	K13082 bifunctional dihydroflavonol 4-reductase/flavanone 4-reductase [EC:1.1.1.219 1.1.1.234] | (RefSeq) bifunctional dihydroflavonol 4-reductase/flavanone 4-reductase (A)
Lk25919	up	K13082 bifunctional dihydroflavonol 4-reductase/flavanone 4-reductase [EC:1.1.1.219 1.1.1.234] | (RefSeq) dihydroflavonol 4-reductase-like (A)
Lk22698	up	K13082 bifunctional dihydroflavonol 4-reductase/flavanone 4-reductase [EC:1.1.1.219 1.1.1.234] | (RefSeq) dihydroflavonol 4-reductase-like (A)
Lk26071	up	K13082 bifunctional dihydroflavonol 4-reductase/flavanone 4-reductase [EC:1.1.1.219 1.1.1.234] | (RefSeq) dihydroflavonol 4-reductase (A)
Lk26070	up	K13082 bifunctional dihydroflavonol 4-reductase/flavanone 4-reductase [EC:1.1.1.219 1.1.1.234] | (RefSeq) dihydroflavonol 4-reductase-like (A)
Lk14327	down	K13082 bifunctional dihydroflavonol 4-reductase/flavanone 4-reductase [EC:1.1.1.219 1.1.1.234] | (RefSeq) dihydroflavonol-4-reductase (A)
Lk40901	up	K13082 bifunctional dihydroflavonol 4-reductase/flavanone 4-reductase [EC:1.1.1.219 1.1.1.234] | (RefSeq) dihydroflavonol-4-reductase-like (A)
Lk00510	down	K13082 bifunctional dihydroflavonol 4-reductase/flavanone 4-reductase [EC:1.1.1.219 1.1.1.234] | (RefSeq) bifunctional dihydroflavonol 4-reductase/flavanone 4-reductase (A)
Lk11503	up	K13082 bifunctional dihydroflavonol 4-reductase/flavanone 4-reductase [EC:1.1.1.219 1.1.1.234] | (RefSeq) dihydroflavonol 4-reductase (A)
Lk44115	up	K13082 bifunctional dihydroflavonol 4-reductase/flavanone 4-reductase [EC:1.1.1.219 1.1.1.234] | (RefSeq) dihydroflavonol 4-reductase (A)
Lk44465	up	K13082 bifunctional dihydroflavonol 4-reductase/flavanone 4-reductase [EC:1.1.1.219 1.1.1.234] | (RefSeq) dihydroflavonol 4-reductase (A)
novel.11191	up	K13082 bifunctional dihydroflavonol 4-reductase/flavanone 4-reductase [EC:1.1.1.219 1.1.1.234] | (RefSeq) dihydroflavonol 4-reductase (A)
novel.14207	up	K13082 bifunctional dihydroflavonol 4-reductase/flavanone 4-reductase [EC:1.1.1.219 1.1.1.234] | (RefSeq) dihydroflavonol 4-reductase-like (A)
Lk02611	up	K13083 flavonoid 3',5'-hydroxylase [EC:1.14.14.81] | (RefSeq) flavonoid 3',5'-hydroxylase 2-like (A)
Lk28009	up	K13083 flavonoid 3',5'-hydroxylase [EC:1.14.14.81] | (RefSeq) flavonoid 3',5'-hydroxylase 1-like (A)
Lk21032	up	K13083 flavonoid 3',5'-hydroxylase [EC:1.14.14.81] | (RefSeq) flavonoid 3',5'-hydroxylase 2-like (A)
Lk44311	up	K13083 flavonoid 3',5'-hydroxylase [EC:1.14.14.81] | (RefSeq) W1; flavonoid 3', 5'-hydroxylase (A)
Lk01073	up	K13083 flavonoid 3',5'-hydroxylase [EC:1.14.14.81] | (RefSeq) flavonoid 3',5'-hydroxylase 2-like (A)
Lk27175	up	K13083 flavonoid 3',5'-hydroxylase [EC:1.14.14.81] | (RefSeq) flavonoid 3',5'-hydroxylase 2-like (A)
novel.5268	up	K13083 flavonoid 3',5'-hydroxylase [EC:1.14.14.81] | (RefSeq) flavonoid 3',5'-hydroxylase 1-like (A)
Lk44144	up	K22845 phlorizin synthase [EC:2.4.1.357] | (RefSeq) UDP-glycosyltransferase 88F5-like (A)
