# Supplementary material for: Integrated transcriptomic and metabolic analyses provide insights into the maintenance of embryogenic potential and the biosynthesis of phenolic acids and flavonoids involving transcription factors in Larix kaempferi (Lamb.) Carr
Source: Front Plant Sci. 2022 Nov 17;13:1056930. doi: 10.3389/fpls.2022.1056930 (PMC9714495; doi:10.3389/fpls.2022.1056930)
Supplement: Supplementary file 15 [file Table_8.xlsx]

## Sheet: Sheet1
Supplementary Table 8. KEGG enrichment analysis of the DEGs and DAMs that were enriched in the same pathway
KEGG_map	Description	Index_meta	Count_meta	Index_gene	Count_gene
ko01100	Metabolic pathways	pme3033;pmb0484;pme1975;pme0006;mws0376;mws0192;mws0628;mws0133;pme0490;pme1216;mws0566;mws0572;mws0251;Rfmb319;mws0425;Zmgn000217;pme2693;mws1570;pme0243;pme2527;mws0219;pme0040;Lmbn001981;Lmgn001670;mws0749;mws2368;mws0704;pme0295;mws0567;pme0014;Zmzn000113;Zmyn000247;mws2213;pme1210;Zmgn000173;mws0921;mws0458;mws0183;mws0180;pmb0819;Lmbn001467;pme2589;Zmjn001813;Lmbn002648;pme1439;pme3083;pme0…	111	Lk35329;Lk35326;Lk36257;Lk41846;Lk07718;Lk00845;Lk33003;Lk01148;Lk42294;Lk42297;Lk42296;novel.1107;novel.12383;novel.2726;Lk05574;Lk05571;Lk05573;Lk39946;Lk23185;Lk22075;Lk22074;Lk22072;Lk22070;Lk22079;Lk04516;Lk22623;Lk16938;Lk22631;Lk22630;Lk22080;Lk22081;Lk31303;Lk31302;Lk01001;Lk01000;Lk43168;novel.208;Lk41562;Lk41560;Lk45449;Lk45448;Lk27183;Lk43747;Lk29624;Lk43746;Lk19561;Lk44782;novel.5404;…	1995
ko01110	Biosynthesis of secondary metabolites	pme0006;mws0376;mws0192;pme0490;Rfmb319;pme2527;mws0219;Lmgn001670;mws0749;pme0014;mws2213;pme1210;mws0921;mws0458;mws0183;mws0639;pme2589;Lmbp102601;Lmbp000123;pme1439;MWSCX015;pme0021;Lmbn003524;pme2550;mws0154;mws0260;pme0008;HJN007;pmb3101;mws2212;pme0278;Zmyn000453;pme2993;mws0014;mws0282;MA10107783;Zmjp003163;Lmtn004049;pme0376;pme3285;mws0668;pme0088;MWSHY0089;mws1094;pme0460;mws0054;pmb26…	63	Lk35329;Lk35326;Lk36257;Lk41846;Lk30835;Lk41562;Lk41560;Lk45449;Lk45448;Lk27183;Lk43747;Lk29624;novel.5404;Lk43158;Lk41433;Lk03694;Lk20551;Lk05650;Lk05653;Lk05654;Lk42890;Lk35762;Lk39524;Lk45248;Lk40807;Lk03892;Lk03891;Lk38989;Lk36760;Lk10717;Lk10716;Lk38990;Lk01058;novel.3221;Lk40347;Lk18164;Lk18165;Lk18162;Lk16020;Lk04763;Lk24887;Lk14310;Lk17448;Lk42637;Lk43745;Lk22281;Lk34961;Lk08850;Lk39114;L…	1252
ko01240	Biosynthesis of cofactors	mws0133;pme0490;mws0219;mws0749;pme0014;pme1210;pme2589;Zmjn001813;Zmjp000624;pme1383;mws0154;HJN007;Zmyn000453;mws1189;pme3705;mws0282;MA10107783;pme1313;pme2563;pme1086;pme2735;pme3007;MWS5083;pme2746	24	Lk07718;Lk00845;Lk33003;Lk01148;Lk42294;Lk42297;Lk42296;novel.1107;novel.12383;novel.2726;Lk03694;Lk20551;Lk05650;Lk05653;Lk05654;Lk42890;Lk35762;Lk39524;Lk45248;Lk40306;Lk35970;Lk35971;Lk40785;Lk02112;Lk08604;Lk02650;Lk35491;Lk35490;Lk35494;Lk24247;Lk24245;Lk42841;Lk42842;Lk42845;Lk20268;novel.7049;novel.8475;novel.13064;novel.6599;Lk16020;Lk04763;Lk24887;Lk14310;Lk17448;Lk42637;Lk43745;Lk22281;…	168
ko02010	ABC transporters	pmb0484;pme0006;pme2527;mws0219;pme0014;Zmgn000173;pme0021;mws0260;mws1189;pme1194;pme3882;pme3732;mws0248;pme3961;pme2776;pme1119;mws0668;pme1086	18	Lk15914;Lk13860;Lk07848;Lk07342;Lk04242;Lk11920;Lk13859;novel.3028;Lk15511;Lk01342;Lk05852;Lk35710;Lk14880;Lk02909;Lk00994;Lk11396;Lk44073;Lk36554;Lk36553;Lk36552;Lk11299;Lk11298;Lk09361;Lk09362;Lk11367;Lk44270;Lk44272;Lk44275;Lk44274;Lk32254;Lk24742;Lk19424;Lk26899;Lk27152;Lk03271;Lk03835;Lk15371;Lk15374;Lk14879;Lk02364;Lk02156;Lk27109;Lk01336;Lk21624;Lk00171;Lk37838;Lk02136;Lk23164;Lk23165;Lk07…	107
ko00941	Flavonoid biosynthesis	mws1173;pme0376;mws0914;pme3285;pme0088;MWSHY0089;mws1094;pme0460;mws0054;mws0044;mws0049;mws0042;mws0032;mws0744;pmb0751;mws2118	16	Lk00843;Lk17613;Lk22742;Lk23465;Lk25583;Lk23278;novel.14624;Lk19648;Lk38153;Lk18448;Lk09659;Lk12671;Lk17759;Lk17760;Lk29217;Lk09014;Lk03902;Lk03900;Lk01060;Lk01104;Lk04951;Lk27238;Lk04715;Lk27589;Lk27236;Lk27237;Lk27235;Lk01597;Lk27590;Lk28283;Lk28284;Lk28285;Lk11123;Lk11122;Lk30617;novel.4707;novel.5510;novel.5680;Lk06712;Lk34848;Lk45246;Lk25578;novel.6784;Lk05745;Lk08113;Lk08114;Lk00086;Lk38777…	111
ko01230	Biosynthesis of amino acids	pme0006;pme2527;mws0219;pme0014;pme1210;pme2589;pme0021;mws0154;mws0260;pme0008;pmb3101;pme0278;Zmyn000453;mws0282;pmb2657;pme2735	16	Lk41433;Lk34961;Lk08850;novel.7814;novel.13068;novel.13581;Lk11861;Lk26887;Lk12193;Lk31741;Lk29839;Lk35265;Lk34047;Lk26721;Lk27099;Lk26576;Lk01161;Lk31899;Lk31900;Lk35687;Lk14914;Lk28630;Lk32306;Lk05166;Lk25296;Lk41734;Lk17077;Lk07617;Lk21001;Lk20999;Lk02984;Lk18456;Lk43183;Lk28012;Lk28011;Lk28010;Lk19551;Lk20768;novel.5141;Lk00423;Lk24777;Lk14275;Lk12289;Lk42972;Lk19678;Lk27072;Lk27073;Lk03390;L…	142
ko00940	Phenylpropanoid biosynthesis	mws2213;mws0921;Lmbp102601;pme1439;MWSCX015;pme0021;mws2212;pme2993;mws0014;pmb0751;mws0906;HJN003	12	Lk40807;Lk03892;Lk03891;Lk38989;Lk36760;Lk10717;Lk10716;Lk38990;Lk01058;novel.3221;Lk03817;Lk38160;Lk43512;Lk38350;Lk42075;Lk42079;Lk02023;Lk38159;Lk39511;Lk18753;Lk25640;Lk12714;Lk46075;Lk24066;Lk17462;Lk24880;Lk24881;Lk00613;Lk46143;Lk22888;Lk22889;Lk27668;Lk12246;Lk12245;Lk33139;Lk08901;Lk26168;Lk22220;Lk39509;Lk17999;Lk24871;Lk03908;Lk01926;Lk01927;Lk14454;Lk25414;Lk05202;Lk24064;Lk00787;Lk42…	196
ko01210	2-Oxocarboxylic acid metabolism	mws0425;pme2527;mws0219;pme0014;pme1210;pme2589;Lmbp000123;pme0021;pme2550;pmb3101;Zmyn000453;mws0282	12	Lk34961;Lk25296;Lk41734;Lk17077;Lk07617;Lk21001;Lk20999;Lk43457;Lk37107;Lk28061;Lk14444;Lk38313;Lk05915;Lk21445;Lk06230;Lk06040;Lk43419;Lk35597	18
ko00330	Arginine and proline metabolism	mws0601;pme0006;pme2693;mws1570;pme2527;pme0295;mws0567;pme0014;mws0260;pmb0496;pme2735	11	Lk16020;Lk04763;Lk24887;Lk14310;Lk17448;Lk42637;Lk43745;Lk22281;Lk30466;Lk08189;Lk10424;novel.14446;novel.13472;Lk25296;Lk08467;Lk16742;Lk12167;Lk25091;Lk12168;Lk16296;novel.6344;Lk03943;Lk02807;Lk29379;Lk03404;Lk04178;Lk24718;Lk24715;Lk13615;Lk12394;Lk19833;Lk33897;Lk27160;Lk46037;Lk04416;novel.11981;Lk00284;Lk17091;Lk35683;Lk31664;Lk22411	41
ko00944	Flavone and flavonol biosynthesis	mws0051;pme0088;pmp001127;mws0032;mws0917;MWSHY0189;mws0919;mws0045;mws2209;mws0091	10	Lk11268;Lk30169;Lk19780;Lk17662;Lk25012;Lk02611;Lk28009;Lk21032;Lk44311;Lk01073;Lk27175;novel.5268;novel.12;Lk25029;Lk20904;Lk09761;Lk24458;Lk44595;Lk23545;Lk23546;Lk23547;Lk22065;Lk19312;Lk20907;novel.6928;Lk19311;Lk19313	27
ko00240	Pyrimidine metabolism	pme1975;mws0572;mws0251;pme1194;pme3882;pme0264;pme3732;mws0248;pme3007	9	novel.12822;Lk34198;Lk19151;Lk10763;Lk40337;Lk15280;Lk28300;Lk20035;Lk28580;Lk39830;Lk24268;Lk30720;Lk31381;Lk31382;Lk29391;Lk01542;Lk29585;Lk07225;Lk05526;Lk39069;novel.14810;novel.2136;Lk45870;Lk31660;Lk36038;Lk16271;Lk40729;Lk40958;Lk42587;Lk32070;novel.4153;novel.4154;Lk32764;Lk39953;Lk15151;Lk29531;Lk25889	37
ko00360	Phenylalanine metabolism	mws0376;mws0192;Lmgn001670;mws2213;Lmbn002648;pme0021;Lmrn003000;Zmgn002106	8	Lk21826;Lk20009;Lk20007;Lk03881;Lk14168;Lk19117;Lk02144;Lk10729;Lk34218;Lk12197;Lk25205;Lk02308;Lk11861;Lk25296;Lk13653;Lk18346;novel.8576;novel.5472;novel.6063;Lk12167;Lk25091;Lk12168;Lk16296;novel.6344;Lk41199;Lk33232;Lk29253;Lk34877;Lk34879;Lk34880;Lk28167;Lk10810;Lk33868;Lk21836;Lk40327	35
ko00380	Tryptophan metabolism	pme1216;pmb0819;pme2589;pme3083;NK10253223;pme1651;mws0282;pme1313	8	Lk16020;Lk04763;Lk24887;Lk14310;Lk17448;Lk42637;Lk43745;Lk22281;Lk36870;Lk35318;Lk12167;Lk25091;Lk12168;Lk16296;novel.6344;Lk41199;Lk33232;Lk20316;Lk38795;novel.6551;Lk07754;Lk17192;Lk39613;Lk14444;Lk38313;Lk05915;Lk21445;Lk06230;Lk06040;Lk07997;Lk18302;Lk00528;Lk02968;Lk15057;novel.14791;Lk22753;novel.4289;Lk38157;Lk38156;Lk41570;Lk38170;Lk31566;Lk35306;Lk40843;Lk39146;Lk02415;novel.3877;Lk31593…	53
ko00480	Glutathione metabolism	pme2527;pme0014;MA10039492;HJN007;mws0875;pme2563;pme1086	7	novel.5404;Lk43158;Lk00945;Lk11263;Lk02127;Lk38921;Lk04035;Lk20121;Lk07204;Lk15744;Lk38517;novel.13472;Lk39465;Lk39466;Lk39467;Lk39469;Lk21769;Lk10671;Lk43065;Lk43064;Lk43063;Lk17402;Lk03692;Lk16072;Lk16076;Lk01372;Lk01370;Lk37099;Lk39846;Lk06697;Lk05680;Lk39474;Lk39472;Lk39471;Lk21772;Lk19595;Lk09107;Lk21454;Lk08589;Lk16078;Lk16079;Lk07691;Lk37103;Lk37102;Lk37105;Lk37104;Lk37106;Lk36955;Lk20257;…	88
ko00998	Biosynthesis of various secondary metabolites - part 2	mws2213;mws0458;pme1439;pme0021;mws0282;Hmlp003129;mws0097	7	Lk19455;Lk35800;Lk03768;Lk05088;Lk34067	5
ko00350	Tyrosine metabolism	mws0376;mws0192;Lmbn001981;mws2368;mws0180;pme1439;pmb2497	7	Lk35329;Lk35326;Lk36257;Lk41846;Lk40347;Lk18164;Lk18165;Lk18162;Lk21826;Lk20009;Lk20007;Lk03881;Lk14168;Lk19117;Lk02144;Lk10729;Lk34218;Lk12197;Lk25205;Lk02308;Lk16629;Lk27349;Lk16630;novel.6365;Lk25296;Lk13653;Lk18346;novel.8576;novel.5472;novel.6063;Lk41199;Lk33232;Lk43342;Lk29253;Lk18161;Lk05894;Lk02763;Lk18245;Lk16792;novel.564	40
ko00760	Nicotinate and nicotinamide metabolism	mws0376;mws0192;mws0133;pme0490;mws0219;pme2268;pma3101	7	Lk13293;Lk22690;novel.1360;Lk30720;Lk31381;Lk31382;Lk45870;Lk31660;Lk19200;Lk40958;Lk36907;Lk30189	12
ko00310	Lysine degradation	mws0192;Rfmb319;pme0243;Zmyn000247;Lmbn001467;pme2589;pme0122	7	Lk16020;Lk04763;Lk24887;Lk14310;Lk17448;Lk42637;Lk43745;Lk22281;Lk27816;Lk35318;Lk09059;Lk17660;Lk21971;Lk40375;Lk15610;Lk01069;Lk19169;Lk19166;Lk27528;Lk02393;Lk01398;novel.10854;Lk40947;novel.2801;Lk38857	25
ko00220	Arginine biosynthesis	mws0376;pme2527;mws0219;pme0014;mws0260;pme0008;pmb2657	7	Lk12380;Lk09001;Lk44867;Lk36515;Lk25296;Lk41734;Lk17077;Lk00284;Lk17091;Lk35683;Lk31664;Lk43419;Lk35597	13
ko00230	Purine metabolism	pme0040;pme3961;pme2776;pme1119;mws0668;pme3184;mws0609	7	Lk32275;Lk18152;Lk18281;Lk27675;Lk24777;Lk14275;Lk12289;Lk25775;Lk33953;Lk28580;Lk39830;Lk13667;Lk29431;Lk35556;Lk29455;Lk01233;Lk17990;novel.8632;Lk07225;Lk05526;Lk39069;novel.14810;novel.2136;Lk45870;Lk31660;Lk21578;Lk40480;Lk40745;Lk30319;Lk02390;Lk13213;Lk13085;Lk40958;Lk19492;Lk32070;novel.4153;novel.4154;Lk32764;Lk39953;Lk14576;Lk39775;Lk17995;Lk15151;Lk34465	44
ko00970	Aminoacyl-tRNA biosynthesis	pme0006;mws0219;pme0014;pme1210;pme0021;mws0260;mws0282	7	Lk13875;Lk14618;Lk30939;Lk18733;Lk22025;Lk27050;Lk07745;Lk35478;novel.10770;Lk13666;Lk40091;Lk25222;Lk25221;Lk11672;Lk38728;Lk17478;Lk02344;Lk28542;Lk19385	19
ko01200	Carbon metabolism	mws0376;mws0192;mws0219;pme0014;Zmzn000113;Zmyn000453	6	Lk27183;Lk43747;Lk29624;Lk43746;Lk19561;Lk44782;novel.5404;Lk43158;Lk39860;Lk41433;Lk40347;Lk18164;Lk18165;Lk18162;Lk08850;Lk39114;Lk00315;Lk28114;Lk00975;Lk09414;Lk12380;Lk09001;Lk44867;Lk09104;Lk02251;Lk22964;Lk35265;Lk34047;Lk26721;Lk27099;Lk26576;Lk35318;Lk36114;Lk02328;novel.2900;Lk01161;Lk31899;Lk31900;Lk35687;Lk41734;Lk17077;Lk01711;Lk26393;Lk02984;Lk18456;Lk43183;Lk28012;Lk28011;Lk28010;L…	140
ko00053	Ascorbate and aldarate metabolism	MA10039492;HJN007;mws1189;pme3705;Zmyn000108	5	Lk07718;Lk00845;Lk33003;Lk01148;Lk42294;Lk42297;Lk42296;novel.1107;novel.12383;novel.2726;Lk40306;Lk35970;Lk35971;Lk40785;Lk02112;Lk08604;Lk02650;Lk35491;Lk35490;Lk35494;Lk24247;Lk24245;Lk42841;Lk42842;Lk42845;Lk20268;novel.7049;novel.8475;novel.13064;novel.6599;Lk16020;Lk04763;Lk24887;Lk14310;Lk17448;Lk42637;Lk43745;Lk22281;Lk04827;Lk28605;Lk38247;Lk38246;Lk03160;Lk12822;Lk12551;Lk12550;Lk39675;…	83
ko00250	Alanine, aspartate and glutamate metabolism	mws0376;mws0192;mws0219;pme0014;pmb2657	5	Lk12380;Lk09001;Lk44867;Lk36515;novel.7814;novel.13068;novel.13581;Lk13293;Lk22690;novel.12822;Lk18152;Lk25296;Lk41734;Lk17077;Lk27451;Lk24531;Lk11952;Lk01711;Lk32130;Lk43970;Lk24940;Lk04490;Lk02662;Lk32534;Lk24822;Lk19557;Lk32946	27
ko00660	C5-Branched dibasic acid metabolism	mws0425;Zmgn000217;pme0014;Zmzn000113;pme2550	5	Lk43457;Lk37107	2
ko00630	Glyoxylate and dicarboxylate metabolism	mws0192;pme0014;Zmzn000113;pme2550;Zmyn000453	5	Lk27183;Lk43747;Lk29624;Lk09104;Lk02251;Lk22964;novel.11231;Lk35265;Lk34047;Lk26721;Lk35318;Lk01711;Lk11922;Lk03667;Lk01848;Lk30910;Lk25637;Lk15662;Lk28061;Lk29980;Lk20316;Lk38795;novel.6551;Lk19335;Lk32491;Lk43597;Lk06609;Lk20435;Lk40592;Lk41541;Lk03925;Lk38450;Lk28518;Lk28520;Lk44519	35
ko04075	Plant hormone signal transduction	Lmgn001670;pme1651;Zmjp003163;Lmtn004049	4	Lk29030;Lk03696;Lk35973;Lk25904;Lk25054;Lk40663;Lk38287;Lk03006;Lk37955;Lk23152;Lk27028;Lk06862;Lk32165;Lk39630;Lk01503;Lk42934;Lk29280;Lk44101;Lk21065;Lk43922;Lk22456;Lk43923;Lk20965;Lk26103;Lk13857;Lk12296;Lk18617;Lk03144;Lk21792;Lk40479;Lk07233;Lk34000;Lk34002;Lk36139;Lk12069;Lk12068;Lk02532;Lk37833;Lk22709;Lk32068;Lk39534;Lk04966;Lk42760;Lk16340;Lk27115;Lk03153;Lk03154;Lk00622;Lk22284;Lk21847…	336
ko00600	Sphingolipid metabolism	mws0704;ML10195036;pmb2221;MWS0952	4	Lk43891;Lk40382;Lk44070;Lk40378;Lk27694;Lk26484;Lk38548;Lk36995;Lk36882;Lk27584;Lk26478;Lk41436;Lk28461;Lk44093;Lk33741;Lk42485;Lk11763;Lk35211;Lk19179;Lk13231;Lk39901;Lk34761;Lk11079;Lk11078;Lk11077;Lk32235;Lk40224;Lk44657;Lk35504;Lk19180;Lk35855;novel.10254;novel.12890;Lk10415;Lk05920;Lk21216;Lk21215;novel.7026;novel.7291;novel.7292;novel.8278;novel.8513;novel.8917;novel.927;novel.3361;novel.12…	59
ko00130	Ubiquinone and other terpenoid-quinone biosynthesis	mws0749;mws2213;pme1439;MA10107783	4	Lk12197;Lk25205;Lk02308;Lk19648;Lk38153;Lk18448;Lk13653;Lk18346;novel.8576;novel.5472;novel.6063;Lk29096;Lk27929;Lk31344;Lk04626;Lk16052;Lk19687;Lk07603;novel.4653;Lk02644;novel.3829;Lk32602;Lk31959;Lk05175;Lk14861;Lk42609;Lk45775;Lk30727;Lk27427;Lk03583;Lk13495;Lk27061;Lk24744;Lk33522;Lk15659;Lk39802;novel.12196	37
ko00400	Phenylalanine, tyrosine and tryptophan biosynthesis	pme0021;mws0154;mws0277;mws0282	4	Lk11861;Lk25296;Lk13653;Lk18346;novel.8576;novel.5472;novel.6063;Lk42972;Lk35004;Lk29650;Lk25011;Lk15779;novel.13926;Lk23927;Lk22772;Lk35551;Lk27252;Lk19670;Lk12861;Lk40003;Lk44457;Lk44456;Lk20349;Lk44458;Lk22572;Lk22573;Lk22575;Lk20348;Lk34990;novel.10651;Lk35926;Lk26771;Lk27321;Lk27322;Lk27323;novel.8158	36
ko00960	Tropane, piperidine and pyridine alkaloid biosynthesis	pme0490;Rfmb319;pme0021;Lmrn003000	4	Lk21826;Lk20009;Lk20007;Lk03881;Lk14168;Lk19117;Lk02144;Lk10729;Lk34218;Lk25296;Lk13653;Lk18346;novel.8576;novel.5472;novel.6063;Lk18666;Lk15768;Lk43889	18
ko00966	Glucosinolate biosynthesis	pme1210;Lmbp000123;pme0021;mws0282	4	Lk07617;Lk21001;Lk20999;Lk14444;Lk38313;Lk05915;Lk21445;Lk06230;Lk06040	9
ko00620	Pyruvate metabolism	mws0376;mws0192;pmb3101;Zmgn001448	4	Lk35329;Lk35326;Lk36257;Lk41846;Lk27183;Lk43747;Lk29624;Lk43746;Lk19561;Lk44782;Lk39860;Lk40347;Lk18164;Lk18165;Lk18162;Lk16020;Lk04763;Lk24887;Lk14310;Lk17448;Lk42637;Lk43745;Lk22281;Lk39114;Lk00315;Lk28114;Lk00975;Lk35318;Lk36114;Lk02328;novel.2900;Lk24777;Lk14275;Lk12289;Lk21862;novel.2269;novel.6630;Lk45594;Lk30163;Lk18572;Lk43638;novel.5669;Lk31735;Lk45910;Lk36547;Lk45909;Lk34935;novel.5601;…	60
ko00020	Citrate cycle (TCA cycle)	mws0376;mws0192;pme2550;Zmyn000453	4	Lk27183;Lk43747;Lk29624;Lk39114;Lk00315;Lk28114;Lk00975;Lk09414;Lk36114;Lk02328;novel.2900;Lk31735;Lk45910;Lk36547;Lk45909;Lk34935;novel.5601;Lk28061;Lk13948	19
ko00260	Glycine, serine and threonine metabolism	pme3033;pmb0484;mws0219;mws0282	4	Lk41433;Lk06068;Lk27610;Lk21402;Lk15705;Lk05583;novel.14579;novel.612;Lk34961;Lk21826;Lk20009;Lk20007;Lk03881;Lk14168;Lk19117;Lk02144;Lk10729;Lk34218;Lk09104;Lk02251;Lk22964;Lk27816;Lk35265;Lk34047;Lk26721;Lk27451;Lk24531;Lk11952;Lk01711;Lk00423;Lk25949;Lk03092;Lk02497;Lk27252;Lk33144;Lk40770;novel.9355;novel.3402;Lk36985	39
ko00270	Cysteine and methionine metabolism	mws0219;pme1210;pme1086;pme2735	4	Lk27183;Lk43747;Lk29624;Lk41433;Lk34961;Lk24688;Lk26887;Lk12193;Lk31741;Lk29839;Lk07333;Lk35912;Lk43748;novel.1035;novel.13816;novel.1394;novel.645;Lk01161;Lk31899;Lk31900;Lk35687;Lk14914;Lk28630;Lk32306;Lk05166;novel.13472;Lk25296;Lk13653;Lk18346;novel.8576;novel.5472;novel.6063;Lk07617;Lk21001;Lk20999;Lk27451;Lk24531;Lk11952;Lk17883;Lk40740;Lk04178;Lk39043;Lk01684;Lk15427;novel.10767;Lk36809;Lk…	59
ko00591	Linoleic acid metabolism	Lmbn006152;Lmbn006210;pmb2804	3	Lk38508;Lk24154;Lk24155;Lk34540;novel.1370;Lk06563;Lk26885;Lk27078;Lk02310;Lk03969;Lk13880;Lk43043;Lk12536;novel.11899;novel.5785	15
ko00592	alpha-Linolenic acid metabolism	Lmbn003524;Zmjp003163;Zmyn004449	3	Lk16506;Lk38508;Lk24154;Lk24155;Lk34540;Lk45923;Lk15630;novel.3617;Lk19291;Lk19290;Lk38106;Lk12704;Lk02613;Lk15460;Lk23443;Lk12737;Lk12738;Lk10642;Lk39799;Lk39796;Lk39797;Lk28633;Lk39800;Lk30859;Lk13139;novel.11590;Lk16423;Lk39948;Lk12010;Lk42112;Lk42117;Lk32298;novel.12788;Lk07081;Lk22930;Lk16389;Lk21533;Lk08729;Lk28144;Lk25233;novel.1370;Lk07915;Lk07914;Lk38119;Lk40150;Lk05083;Lk45416;Lk45338;L…	62
ko00908	Zeatin biosynthesis	pme0040;pme2735;pme3007	3	Lk31315;Lk39639;Lk34352;Lk03224;Lk27300;Lk38855;Lk32758;Lk39950;novel.4331;Lk22481;novel.5659;Lk26191;Lk30065;Lk23357;Lk14767;Lk04542;Lk02259;novel.4247;Lk46244;Lk05474;Lk04643;Lk23358;Lk19873;novel.3293;novel.5187;Lk03008;Lk22355;Lk12351;Lk14514;Lk42289;Lk13386;Lk29304;Lk02732;Lk24926;Lk32219;Lk32216;Lk32217;Lk33777	38
ko00650	Butanoate metabolism	mws0376;mws0192;pme0014	3	Lk33514;Lk35318;Lk32130;Lk43970;Lk24940;Lk04490;Lk02662;Lk43457;Lk37107;Lk29980;Lk32946	11
ko00300	Lysine biosynthesis	mws0219;pme2589;pme0278	3	Lk34961;Lk19084;Lk27697;novel.13262	4
ko00261	Monobactam biosynthesis	mws0219;mws0260;pme2735	3	Lk34961;Lk17995	2
ko00190	Oxidative phosphorylation	mws0376;mws0192;MWS5083	3	Lk19018;Lk19017;Lk27498;Lk36635;Lk34281;Lk19192;Lk05301;Lk37643;Lk08466;Lk19799;novel.8748;novel.13720;Lk07965;Lk42624;Lk24735;novel.8359;Lk43283;Lk44821;Lk19997;Lk27471;Lk17297;Lk15993;novel.3765;Lk40655;novel.11104;Lk25983;Lk45767;novel.8396;Lk27506;Lk07297;Lk39028;novel.799	32
ko00520	Amino sugar and nucleotide sugar metabolism	mws1189;pme3705	2	Lk07718;Lk00845;Lk33003;Lk01148;Lk42294;Lk42297;Lk42296;novel.1107;novel.12383;novel.2726;Lk26393;Lk42273;Lk01041;Lk21463;Lk18340;Lk19104;Lk20275;Lk32656;Lk33628;Lk13946;Lk28597;Lk35041;Lk13031;Lk05458;novel.2911;novel.5504;Lk44939;Lk08689;Lk05767;Lk12144;Lk17966;Lk18306;Lk18991;Lk37507;Lk25739;Lk16546;Lk07437;Lk46056;Lk44413;Lk42901;Lk34553;Lk44290;Lk17059;Lk44017;Lk46156;Lk43769;Lk17690;Lk09278…	145
ko00040	Pentose and glucuronate interconversions	mws1189;pme3705	2	Lk07718;Lk00845;Lk33003;Lk01148;Lk42294;Lk42297;Lk42296;novel.1107;novel.12383;novel.2726;Lk42966;Lk14792;Lk14791;Lk23004;Lk43677;Lk06345;Lk38826;Lk38823;Lk38822;Lk11666;Lk01692;Lk41912;Lk19977;Lk03794;Lk13645;Lk10418;Lk10417;Lk39894;Lk38480;Lk44029;Lk10240;Lk18553;Lk02482;Lk28903;Lk28902;Lk30548;Lk19123;Lk18182;Lk35013;Lk11146;Lk11514;Lk35822;Lk30112;Lk03464;Lk15693;Lk35356;Lk00419;Lk15538;Lk121…	111
ko00740	Riboflavin metabolism	MWS5083;pme2746	2	Lk45870;Lk31660;Lk15179;Lk13793;Lk13796;Lk19320;Lk07090;Lk06460;novel.4989;novel.4991;Lk29596;Lk07676;Lk04922;novel.5591	14
ko00010	Glycolysis / Gluconeogenesis	pme3472;mws1521	2	Lk35329;Lk35326;Lk36257;Lk41846;Lk40347;Lk18164;Lk18165;Lk18162;Lk16020;Lk04763;Lk24887;Lk14310;Lk17448;Lk42637;Lk43745;Lk22281;Lk08850;Lk39114;Lk00315;Lk28114;Lk00975;Lk36114;Lk02328;novel.2900;Lk26393;Lk02984;Lk18456;Lk43183;Lk28012;Lk28011;Lk28010;Lk19551;Lk20768;novel.5141;Lk24777;Lk14275;Lk12289;Lk31934;Lk35162;novel.862;Lk19678;Lk27072;Lk27073;Lk03390;Lk16789;Lk22886;Lk38316;Lk13191;Lk18714…	100
ko00564	Glycerophospholipid metabolism	pmb0484;mws0704	2	Lk30835;Lk15785;Lk45212;novel.11929;Lk27116;Lk03028;Lk16498;Lk27793;Lk43356;Lk35330;Lk06630;Lk06822;Lk03438;Lk24154;Lk24155;Lk34540;Lk43611;Lk09309;Lk23280;Lk10341;Lk01502;Lk17264;Lk36265;Lk21178;Lk14456;novel.1700;novel.6473;Lk01105;Lk29688;Lk07160;Lk25619;Lk00144;Lk18033;Lk18035;novel.10720;Lk17971;Lk23934;Lk28197;Lk16868;Lk21578;Lk31125;Lk29354;Lk26333;Lk02541;Lk28711;Lk15924;Lk33313;Lk35632;L…	77
ko00410	beta-Alanine metabolism	pme1975;mws0219	2	Lk16020;Lk04763;Lk24887;Lk14310;Lk17448;Lk42637;Lk43745;Lk22281;Lk21826;Lk20009;Lk20007;Lk03881;Lk14168;Lk19117;Lk02144;Lk10729;Lk34218;Lk29391;Lk20761;Lk32130;Lk43970;Lk24940;Lk04490;Lk02662;Lk31795;Lk44128;Lk44283;Lk09280;novel.6628;Lk24718;Lk24715;Lk13615;Lk19833;Lk33897;Lk27160;Lk46037;Lk04416;novel.11981;Lk22411	39
ko00340	Histidine metabolism	mws0219;pme0014	2	Lk16020;Lk04763;Lk24887;Lk14310;Lk17448;Lk42637;Lk43745;Lk22281;Lk29129;Lk38164;Lk34852;Lk34853;Lk34850;Lk42030;Lk10127;Lk34849	16
ko00950	Isoquinoline alkaloid biosynthesis	pme2482;pme1439	2	Lk21826;Lk20009;Lk20007;Lk03881;Lk14168;Lk19117;Lk02144;Lk10729;Lk34218;Lk25296;Lk13653;Lk18346;novel.8576;novel.5472;novel.6063;Lk41199;Lk33232;Lk10089;Lk40892;novel.5343	20
ko00750	Vitamin B6 metabolism	Zmjp000624;pme1383	2	Lk05551;Lk15908;Lk13865;Lk17039;Lk02180;Lk03448;Lk07891;Lk37524;Lk37530	9
ko01040	Biosynthesis of unsaturated fatty acids	Zmpn003698;Lmbn006210	2	Lk28588;Lk05367;Lk36336;Lk21218;Lk42438;Lk01239;Lk16423;Lk39948;novel.8080;Lk24048;Lk37357;Lk42706;Lk42704;Lk28051;Lk21227	15
ko00460	Cyanoamino acid metabolism	mws0219;pme0021	2	Lk35265;Lk34047;Lk26721;Lk20393;Lk32621;Lk42885;Lk13439;Lk06742;Lk00554;Lk27431;Lk36684;Lk20392;Lk07403;Lk02309;novel.12510;novel.2588;Lk11922;Lk03667;Lk08249;Lk44339;Lk44337;Lk44340;Lk44343;Lk28973;Lk41028;Lk41724;Lk05459;Lk28956;novel.1558;Lk05584;Lk05582;Lk04021;Lk00791;Lk12724;Lk08223;Lk18535;Lk18534;Lk16407;Lk19557;Lk22357;Lk29305;Lk07122;Lk32211;Lk33772;Lk15835;novel.10058;Lk10827;Lk23035;L…	49
ko00290	Valine, leucine and isoleucine biosynthesis	mws0425;pmb3101	2	Lk07617;Lk21001;Lk20999;Lk43457;Lk37107;Lk33144	6
ko00563	Glycosylphosphatidylinositol (GPI)-anchor biosynthesis	mws0704	1	Lk08534;Lk30505;Lk23979;Lk18701;Lk35946;Lk17263;Lk13257;Lk29716;Lk13174;Lk16217;Lk12626;novel.9303;novel.10116;novel.10117;novel.10245;novel.10677;novel.10678;novel.12856;novel.13514;novel.6685;Lk34430;Lk21115;Lk24376;Lk17549;Lk09978;Lk30600;Lk14025	27
ko00901	Indole alkaloid biosynthesis	mws0282	1	Lk41199;Lk33232;Lk32077;Lk24519;Lk06158;Lk44006;Lk44007;Lk12052;Lk06841;Lk06843;Lk38027;Lk38026;Lk12876;Lk40790;Lk35733;Lk35734;Lk35736	17
ko00910	Nitrogen metabolism	pme0014	1	Lk12380;Lk09001;Lk44867;Lk36515;novel.7814;novel.13068;novel.13581;novel.11231;Lk11922;Lk03667;Lk31931;Lk25139;Lk25137;Lk25134;Lk15575;Lk26196;Lk26197;Lk14073;Lk38804;Lk41973;Lk41975	21
ko00920	Sulfur metabolism	mws0192	1	Lk07107;Lk01161;Lk31899;Lk31900;Lk35687;Lk14914;Lk28630;Lk27675;Lk39043;Lk01684;Lk15427;novel.10767;Lk38338;Lk12724;Lk08223;Lk17995;Lk28299;Lk41935;Lk25087;Lk32159	20
ko00906	Carotenoid biosynthesis	Lmtn004049	1	Lk44870;Lk27002;Lk31687;Lk33141;Lk29421;Lk04479;Lk29135;Lk16655;Lk16656;Lk12005;Lk35759;Lk40317;Lk12642;Lk33762;novel.8799;Lk40116;Lk29164;Lk29165;Lk36001;Lk17394;Lk12337;Lk37824;Lk00215;Lk36821;Lk29156;novel.13097;novel.13098;Lk44345;Lk24950;Lk05180;Lk27607;Lk23878;Lk12581	33
ko00052	Galactose metabolism	pme2237	1	Lk26393;Lk02984;Lk18456;Lk43183;Lk28012;Lk28011;Lk28010;Lk19551;Lk20768;novel.5141;Lk22562;Lk42011;novel.7568;novel.13733;Lk43602;Lk33575;Lk06884;Lk06883;Lk03322;Lk03501;Lk23606;Lk45747;Lk45750;Lk09530;Lk36132;Lk14550;Lk16636;Lk04333;novel.13395;Lk40819;Lk06453;Lk40480;Lk38039;Lk38040;Lk35469;Lk29064;Lk35468;Lk26484;Lk38548;Lk36995;Lk36882;Lk27584;Lk26478;Lk41436;Lk28461;Lk44093;Lk33741;Lk42485;L…	72
ko00710	Carbon fixation in photosynthetic organisms	mws0219	1	Lk27183;Lk43747;Lk29624;Lk43746;Lk19561;Lk44782;Lk39860;Lk08850;Lk27099;Lk41734;Lk17077;Lk44654;Lk19678;Lk27072;Lk27073;Lk03390;Lk16789;Lk22886;Lk38316;Lk13191;Lk18714;Lk18713;Lk01279;Lk16790;Lk17876;Lk17875;Lk10989;Lk06233;Lk44301;Lk44303;Lk44302;Lk44304;novel.194;Lk21862;novel.2269;novel.6630;Lk30163;Lk18572;Lk43638;novel.5669;Lk01848;Lk30910;Lk31735;Lk45910;Lk36547;Lk45909;Lk39916;Lk39917;Lk02…	61
ko00860	Porphyrin and chlorophyll metabolism	pme0014	1	Lk37175;Lk38367;Lk28967;Lk40211;Lk40655;Lk17286;Lk30697;Lk16717;Lk36489;Lk36487;Lk36486;Lk05547;Lk08463;novel.10726;Lk09160;Lk33571;Lk19970;Lk20276;Lk10784;Lk10783;Lk34785;Lk38210;Lk34360;Lk24164;Lk08883;Lk22912;Lk22913;Lk22914;Lk01536;Lk02394;Lk08231;Lk16225;novel.12181;Lk42416	34
ko00790	Folate biosynthesis	mws0749	1	Lk13576;Lk38310;Lk11861;Lk30010;Lk36640;Lk20958;Lk43040;Lk43248;Lk32850;Lk29596;novel.7401;Lk31688;Lk29142;Lk42780;Lk38812;Lk17918;Lk29435	17
ko04122	Sulfur relay system	pme2735	1	Lk43248;Lk32850;Lk44037;Lk29847;Lk02919	5
ko00562	Inositol phosphate metabolism	pme3705	1	Lk36649;Lk41211;novel.7028;novel.8611;Lk45017;Lk03159;Lk19094;Lk16583;Lk31310;Lk31311;Lk32203;novel.14142;Lk25565;Lk09309;Lk23280;Lk10341;Lk01502;Lk17264;Lk36265;Lk21178;Lk14456;novel.1700;novel.6473;Lk34115;Lk11786;Lk45180;Lk45179;Lk43486;Lk39404;Lk40962;Lk30425;Lk30424;Lk36019;Lk13512;Lk43595;Lk32548;Lk36076;Lk26292;Lk01733;Lk39995;Lk35958;Lk41742;Lk19099;Lk24147	44
ko00943	Isoflavonoid biosynthesis	pme0376	1	Lk43726;Lk30873;Lk41260;Lk43731;Lk28006;Lk04012;Lk32705;Lk32706;Lk32707;Lk31956;Lk10693;novel.11778;novel.11878;novel.14141;novel.4777	15
ko00780	Biotin metabolism	Zmjn001813	1	Lk03694;Lk20551;Lk05650;Lk05653;Lk05654;Lk42890;Lk35762;Lk39524;Lk45248;Lk30069;Lk14274;Lk45969;Lk31280;Lk06743;Lk29775;Lk23089;Lk23088;novel.4626	18
ko00061	Fatty acid biosynthesis	pme1975	1	Lk03694;Lk20551;Lk05650;Lk05653;Lk05654;Lk42890;Lk35762;Lk39524;Lk45248;Lk30069;Lk14274;Lk38560;Lk16236;Lk32767;Lk12911;Lk09945;Lk25253;novel.5007;Lk22761;Lk28588;Lk05367;Lk36336;Lk21218;Lk42438;Lk01239;Lk25381;Lk31280;Lk06743;Lk29775;Lk23089;Lk23088;novel.4626;Lk02769;Lk37088	34
ko01212	Fatty acid metabolism	pme1975	1	Lk03694;Lk20551;Lk05650;Lk05653;Lk05654;Lk42890;Lk35762;Lk39524;Lk45248;Lk30069;Lk14274;Lk41744;Lk35318;Lk38560;Lk16236;Lk32767;Lk12911;Lk09945;Lk25253;novel.5007;Lk22761;Lk28588;Lk05367;Lk36336;Lk21218;Lk42438;Lk01239;Lk25381;Lk16423;Lk39948;Lk31280;Lk06743;Lk29775;Lk23089;Lk23088;novel.4626;novel.8080;Lk24048;Lk37357;Lk28144;Lk42706;Lk42704;Lk28051;Lk21227;Lk02769;Lk37088	46
ko00030	Pentose phosphate pathway	Zmgn000173	1	novel.5404;Lk43158;Lk27099;Lk26576;Lk02984;Lk18456;Lk43183;Lk28012;Lk28011;Lk28010;Lk19551;Lk20768;novel.5141;Lk35852;Lk41606;Lk31934;Lk35162;novel.862;Lk39916;Lk39917;Lk02771;Lk06423;Lk08527;Lk05830;Lk19201;Lk08528;novel.9190;Lk14577;novel.6076;Lk42712;Lk40480;Lk27826;Lk23739	33
ko00430	Taurine and hypotaurine metabolism	pme0014	1	Lk32130;Lk43970;Lk24940;Lk04490;Lk02662;Lk15835;novel.10058	7
ko00071	Fatty acid degradation	pme0243	1	Lk35329;Lk35326;Lk36257;Lk41846;Lk40347;Lk18164;Lk18165;Lk18162;Lk16020;Lk04763;Lk24887;Lk14310;Lk17448;Lk42637;Lk43745;Lk22281;Lk41744;Lk35318;Lk16236;Lk32767;Lk12911;Lk09945;Lk25253;novel.5007;Lk16423;Lk39948;Lk36074;Lk36071;Lk41986;Lk28144;Lk18161;Lk05894;Lk02763;Lk18245;Lk16792;novel.564;Lk20679;Lk26209;Lk23354;Lk37346;Lk37344;Lk37341;Lk37340;Lk33656	44
ko00770	Pantothenate and CoA biosynthesis	mws0219	1	Lk16020;Lk04763;Lk24887;Lk14310;Lk17448;Lk42637;Lk43745;Lk22281;Lk07617;Lk21001;Lk20999;Lk29391;Lk45870;Lk31660;Lk42619;Lk43457;Lk37107;Lk31795;Lk44128;Lk22411	20
ko00524	Neomycin, kanamycin and gentamicin biosynthesis	pme0014	1	Lk26393	1
ko00945	Stilbenoid, diarylheptanoid and gingerol biosynthesis	pmb0751	1	Lk19648;Lk38153;Lk18448;Lk09659;Lk12671;Lk17759;Lk17760;Lk29217;Lk09014;Lk09804;Lk00868;Lk44139;Lk12611;Lk21778;Lk37551;Lk31540	16
ko00640	Propanoate metabolism	mws0192	1	Lk04686;Lk35318;Lk20761;Lk13948;Lk22761;Lk44283;Lk09280;novel.6628	8
ko00909	Sesquiterpenoid and triterpenoid biosynthesis	pmp000436	1	Lk21153;Lk21152;novel.10662	3
