# Supplementary material for: Integrated transcriptomic and metabolic analyses provide insights into the maintenance of embryogenic potential and the biosynthesis of phenolic acids and flavonoids involving transcription factors in Larix kaempferi (Lamb.) Carr
Source: Front Plant Sci. 2022 Nov 17;13:1056930. doi: 10.3389/fpls.2022.1056930 (PMC9714495; doi:10.3389/fpls.2022.1056930)
Supplement: Supplementary file 16 [file Table_9.xlsx]

## Sheet: Sheet1
Supplementary Table 9. Correlation analysis between DEGs and DAMs enriched in phenylpropanoid biosynthesis pathway
GeneID	MetaID	Compounds	PCC	P-Value
Lk00868	Lmbp102601	7-Hydroxycoumarin	0.993993	5.40219e-05
Lk00868	mws2212	Caffeic acid	0.961132	0.00223676
Lk01058	pmb0751	Trans-5-O-(p-Coumaroyl)shikimate	-0.947718	0.00402871
Lk03891	HJN003	1-O-Sinapoyl-D-glucose	-0.988792	0.000187709
Lk03891	mws0906	Coniferin	-0.98473	0.000347979
Lk03891	mws2213	Cinnamic acid	-0.979849	0.000605
Lk03891	MWSCX015	Caffeic aldehyde	-0.931626	0.00685277
Lk03891	pmb0751	Trans-5-O-(p-Coumaroyl)shikimate	0.921617	0.00897507
Lk03891	pme0021	L-Phenylalanine	0.929626	0.00725449
Lk03891	pme2993	Scopoletin(7-Hydroxy-5-methoxycoumarin)	-0.989698	0.00015866
Lk03892	HJN003	1-O-Sinapoyl-D-glucose	-0.939862	0.00531613
Lk03892	mws0906	Coniferin	-0.95378	0.00315509
Lk03892	mws2213	Cinnamic acid	-0.919731	0.009406
Lk03892	pmb0751	Trans-5-O-(p-Coumaroyl)shikimate	0.926639	0.00787544
Lk03892	pme2993	Scopoletin(7-Hydroxy-5-methoxycoumarin)	-0.948511	0.0039084
Lk04626	HJN003	1-O-Sinapoyl-D-glucose	-0.99929	7.55654e-07
Lk04626	mws0906	Coniferin	-0.995621	2.87228e-05
Lk04626	mws2213	Cinnamic acid	-0.970588	0.00128487
Lk04626	MWSCX015	Caffeic aldehyde	-0.956891	0.00274747
Lk04626	pmb0751	Trans-5-O-(p-Coumaroyl)shikimate	0.948744	0.00387348
Lk04626	pme0021	L-Phenylalanine	0.961798	0.00216122
Lk04626	pme1439	p-Coumaric acid	-0.931158	0.00694567
Lk04626	pme2993	Scopoletin(7-Hydroxy-5-methoxycoumarin)	-0.99965	1.83946e-07
Lk07603	mws0921	p-Coumaryl alcohol	0.929881	0.00720274
Lk07603	MWSCX015	Caffeic aldehyde	-0.935204	0.00616167
Lk07997	mws0921	p-Coumaryl alcohol	0.929545	0.00727103
Lk07997	MWSCX015	Caffeic aldehyde	-0.930897	0.00699777
Lk08552	HJN003	1-O-Sinapoyl-D-glucose	-0.954177	0.00310155
Lk08552	mws0906	Coniferin	-0.943222	0.00474414
Lk08552	mws2212	Caffeic acid	-0.924915	0.00824488
Lk08552	mws2213	Cinnamic acid	-0.980011	0.000595372
Lk08552	MWSCX015	Caffeic aldehyde	-0.956438	0.00280515
Lk08552	pme1439	p-Coumaric acid	-0.948432	0.00392036
Lk08552	pme2993	Scopoletin(7-Hydroxy-5-methoxycoumarin)	-0.944148	0.00459198
Lk09014	HJN003	1-O-Sinapoyl-D-glucose	-0.999133	1.1263e-06
Lk09014	mws0906	Coniferin	-0.994359	4.76425e-05
Lk09014	mws2213	Cinnamic acid	-0.965443	0.00177064
Lk09014	MWSCX015	Caffeic aldehyde	-0.958652	0.0025291
Lk09014	pmb0751	Trans-5-O-(p-Coumaroyl)shikimate	0.946762	0.00417604
Lk09014	pme0021	L-Phenylalanine	0.962716	0.00205925
Lk09014	pme1439	p-Coumaric acid	-0.927064	0.0077855
Lk09014	pme2993	Scopoletin(7-Hydroxy-5-methoxycoumarin)	-0.999493	3.85604e-07
Lk09659	HJN003	1-O-Sinapoyl-D-glucose	-0.999314	7.06632e-07
Lk09659	mws0906	Coniferin	-0.994951	3.81741e-05
Lk09659	mws2213	Cinnamic acid	-0.967117	0.00160415
Lk09659	MWSCX015	Caffeic aldehyde	-0.958158	0.00258951
Lk09659	pmb0751	Trans-5-O-(p-Coumaroyl)shikimate	0.947567	0.00405174
Lk09659	pme0021	L-Phenylalanine	0.962421	0.00209176
Lk09659	pme1439	p-Coumaric acid	-0.928237	0.00754003
Lk09659	pme2993	Scopoletin(7-Hydroxy-5-methoxycoumarin)	-0.999673	1.60165e-07
Lk10716	HJN003	1-O-Sinapoyl-D-glucose	-0.998527	3.25208e-06
Lk10716	mws0906	Coniferin	-0.992387	8.67195e-05
Lk10716	mws2213	Cinnamic acid	-0.966656	0.0016492
Lk10716	MWSCX015	Caffeic aldehyde	-0.959427	0.00243587
Lk10716	pmb0751	Trans-5-O-(p-Coumaroyl)shikimate	0.945005	0.00445353
Lk10716	pme0021	L-Phenylalanine	0.964985	0.00181757
Lk10716	pme1439	p-Coumaric acid	-0.931873	0.00680388
Lk10716	pme2993	Scopoletin(7-Hydroxy-5-methoxycoumarin)	-0.998887	1.85888e-06
Lk10717	HJN003	1-O-Sinapoyl-D-glucose	-0.999321	6.90929e-07
Lk10717	mws0906	Coniferin	-0.995254	3.37273e-05
Lk10717	mws2213	Cinnamic acid	-0.969333	0.00139631
Lk10717	MWSCX015	Caffeic aldehyde	-0.957544	0.00266555
Lk10717	pmb0751	Trans-5-O-(p-Coumaroyl)shikimate	0.948184	0.00395784
Lk10717	pme0021	L-Phenylalanine	0.96231	0.00210407
Lk10717	pme1439	p-Coumaric acid	-0.930422	0.00709315
Lk10717	pme2993	Scopoletin(7-Hydroxy-5-methoxycoumarin)	-0.999681	1.52731e-07
Lk10810	HJN003	1-O-Sinapoyl-D-glucose	-0.999551	3.02899e-07
Lk10810	mws0906	Coniferin	-0.996986	1.36092e-05
Lk10810	mws2213	Cinnamic acid	-0.968229	0.00149809
Lk10810	MWSCX015	Caffeic aldehyde	-0.956192	0.00283671
Lk10810	pmb0751	Trans-5-O-(p-Coumaroyl)shikimate	0.949788	0.00371851
Lk10810	pme0021	L-Phenylalanine	0.959521	0.0024247
Lk10810	pme1439	p-Coumaric acid	-0.925571	0.00810338
Lk10810	pme2993	Scopoletin(7-Hydroxy-5-methoxycoumarin)	-0.99991	1.20593e-08
Lk12611	HJN003	1-O-Sinapoyl-D-glucose	-0.971827	0.00117936
Lk12611	mws0906	Coniferin	-0.958141	0.00259153
Lk12611	mws2213	Cinnamic acid	-0.990571	0.000132949
Lk12611	MWSCX015	Caffeic aldehyde	-0.943041	0.00477415
Lk12611	pme0021	L-Phenylalanine	0.920009	0.00934203
Lk12611	pme1439	p-Coumaric acid	-0.952508	0.00332973
Lk12611	pme2993	Scopoletin(7-Hydroxy-5-methoxycoumarin)	-0.96848	0.00147459
Lk12671	HJN003	1-O-Sinapoyl-D-glucose	-0.961075	0.00224327
Lk12671	mws0014	Ferulic acid*	-0.919871	0.00937371
Lk12671	mws0906	Coniferin	-0.934644	0.00626753
Lk12671	mws2213	Cinnamic acid	-0.949713	0.00372961
Lk12671	MWSCX015	Caffeic aldehyde	-0.960579	0.00230044
Lk12671	pme0021	L-Phenylalanine	0.937478	0.00574125
Lk12671	pme1439	p-Coumaric acid	-0.948866	0.00385525
Lk12671	pme2993	Scopoletin(7-Hydroxy-5-methoxycoumarin)	-0.956841	0.0027538
Lk13598	HJN003	1-O-Sinapoyl-D-glucose	-0.983828	0.000390207
Lk13598	mws0906	Coniferin	-0.96764	0.00155377
Lk13598	mws2213	Cinnamic acid	-0.946317	0.00424545
Lk13598	MWSCX015	Caffeic aldehyde	-0.957804	0.00263314
Lk13598	pmb0751	Trans-5-O-(p-Coumaroyl)shikimate	0.91969	0.00941554
Lk13598	pme0021	L-Phenylalanine	0.968186	0.00150212
Lk13598	pme1439	p-Coumaric acid	-0.932953	0.00659224
Lk13598	pme2993	Scopoletin(7-Hydroxy-5-methoxycoumarin)	-0.984182	0.000373352
Lk15057	pmb0751	Trans-5-O-(p-Coumaroyl)shikimate	0.945457	0.00438134
Lk16052	HJN003	1-O-Sinapoyl-D-glucose	0.984773	0.000346045
Lk16052	mws0906	Coniferin	0.971709	0.00118923
Lk16052	mws0921	p-Coumaryl alcohol	-0.935127	0.00617619
Lk16052	mws2213	Cinnamic acid	0.919496	0.00946042
Lk16052	MWSCX015	Caffeic aldehyde	0.972479	0.00112573
Lk16052	pmb0751	Trans-5-O-(p-Coumaroyl)shikimate	-0.940124	0.00527035
Lk16052	pme0021	L-Phenylalanine	-0.98568	0.000306144
Lk16052	pme1439	p-Coumaric acid	0.92834	0.00751883
Lk16052	pme2993	Scopoletin(7-Hydroxy-5-methoxycoumarin)	0.984539	0.000356726
Lk17759	HJN003	1-O-Sinapoyl-D-glucose	0.988777	0.000188236
Lk17759	mws0906	Coniferin	0.98989	0.000152815
Lk17759	mws2212	Caffeic acid	0.941435	0.00504441
Lk17759	mws2213	Cinnamic acid	0.976025	0.000855286
Lk17759	MWSCX015	Caffeic aldehyde	0.957675	0.00264918
Lk17759	pmb0751	Trans-5-O-(p-Coumaroyl)shikimate	-0.930472	0.00708309
Lk17759	pme0021	L-Phenylalanine	-0.942194	0.0049158
Lk17759	pme1439	p-Coumaric acid	0.941548	0.00502504
Lk17759	pme2993	Scopoletin(7-Hydroxy-5-methoxycoumarin)	0.985903	0.000296678
Lk17760	HJN003	1-O-Sinapoyl-D-glucose	0.964307	0.00188828
Lk17760	mws0906	Coniferin	0.946775	0.00417396
Lk17760	mws2213	Cinnamic acid	0.969687	0.00136441
Lk17760	MWSCX015	Caffeic aldehyde	0.972792	0.00110033
Lk17760	pme1439	p-Coumaric acid	0.948125	0.00396679
Lk17760	pme2993	Scopoletin(7-Hydroxy-5-methoxycoumarin)	0.955121	0.00297594
Lk18302	HJN003	1-O-Sinapoyl-D-glucose	0.969966	0.00133955
Lk18302	mws0906	Coniferin	0.981806	0.0004935
Lk18302	mws2213	Cinnamic acid	0.918271	0.00974656
Lk18302	pmb0751	Trans-5-O-(p-Coumaroyl)shikimate	-0.990375	0.000138503
Lk18302	pme0021	L-Phenylalanine	-0.936646	0.00589337
Lk18302	pme2993	Scopoletin(7-Hydroxy-5-methoxycoumarin)	0.977588	0.000747846
Lk18448	HJN003	1-O-Sinapoyl-D-glucose	0.992466	8.49369e-05
Lk18448	mws0906	Coniferin	0.978328	0.000699449
Lk18448	mws2213	Cinnamic acid	0.95775	0.00263986
Lk18448	MWSCX015	Caffeic aldehyde	0.975751	0.000874892
Lk18448	pme0021	L-Phenylalanine	-0.964118	0.00190821
Lk18448	pme1439	p-Coumaric acid	0.941264	0.00507356
Lk18448	pme2993	Scopoletin(7-Hydroxy-5-methoxycoumarin)	0.990225	0.000142863
Lk19648	MWSCX015	Caffeic aldehyde	0.944577	0.00452239
Lk19648	pme1439	p-Coumaric acid	0.949956	0.00369388
Lk19687	HJN003	1-O-Sinapoyl-D-glucose	0.981278	0.000522493
Lk19687	mws0906	Coniferin	0.975046	0.000926284
Lk19687	mws0921	p-Coumaryl alcohol	-0.922322	0.00881639
Lk19687	mws2213	Cinnamic acid	0.946877	0.00415815
Lk19687	MWSCX015	Caffeic aldehyde	0.979406	0.000631828
Lk19687	pmb0751	Trans-5-O-(p-Coumaroyl)shikimate	-0.92688	0.00782438
Lk19687	pme0021	L-Phenylalanine	-0.968531	0.00146989
Lk19687	pme1439	p-Coumaric acid	0.959755	0.00239685
Lk19687	pme2993	Scopoletin(7-Hydroxy-5-methoxycoumarin)	0.976995	0.000787768
Lk19847	HJN003	1-O-Sinapoyl-D-glucose	-0.973555	0.00103972
Lk19847	mws0906	Coniferin	-0.978252	0.000704347
Lk19847	mws2212	Caffeic acid	-0.939631	0.00535666
Lk19847	mws2213	Cinnamic acid	-0.992352	8.75112e-05
Lk19847	MWSCX015	Caffeic aldehyde	-0.920152	0.00930893
Lk19847	pme2993	Scopoletin(7-Hydroxy-5-methoxycoumarin)	-0.970507	0.00129194
Lk21778	HJN003	1-O-Sinapoyl-D-glucose	-0.999518	3.48976e-07
Lk21778	mws0906	Coniferin	-0.99626	2.09602e-05
Lk21778	mws2213	Cinnamic acid	-0.968583	0.00146507
Lk21778	MWSCX015	Caffeic aldehyde	-0.956914	0.00274458
Lk21778	pmb0751	Trans-5-O-(p-Coumaroyl)shikimate	0.949086	0.00382236
Lk21778	pme0021	L-Phenylalanine	0.960835	0.00227083
Lk21778	pme1439	p-Coumaric acid	-0.927587	0.00767559
Lk21778	pme2993	Scopoletin(7-Hydroxy-5-methoxycoumarin)	-0.999877	2.2564e-08
Lk21836	HJN003	1-O-Sinapoyl-D-glucose	0.983693	0.000396714
Lk21836	mws0906	Coniferin	0.98384	0.000389599
Lk21836	mws2212	Caffeic acid	0.922501	0.00877651
Lk21836	mws2213	Cinnamic acid	0.957512	0.00266948
Lk21836	MWSCX015	Caffeic aldehyde	0.966056	0.00170869
Lk21836	pme0021	L-Phenylalanine	-0.935628	0.00608229
Lk21836	pme1439	p-Coumaric acid	0.928829	0.00741769
Lk21836	pme2993	Scopoletin(7-Hydroxy-5-methoxycoumarin)	0.979063	0.000652919
Lk25059	mws0921	p-Coumaryl alcohol	-0.917373	0.00995877
Lk25059	MWSCX015	Caffeic aldehyde	0.930522	0.00707317
Lk25059	pme0021	L-Phenylalanine	-0.945363	0.00439622
Lk25059	pme1439	p-Coumaric acid	0.962856	0.00204389
Lk27406	HJN003	1-O-Sinapoyl-D-glucose	0.987203	0.000244585
Lk27406	mws0906	Coniferin	0.984069	0.000378689
Lk27406	mws2213	Cinnamic acid	0.938899	0.00548597
Lk27406	MWSCX015	Caffeic aldehyde	0.965868	0.00172757
Lk27406	pmb0751	Trans-5-O-(p-Coumaroyl)shikimate	-0.921181	0.00907392
Lk27406	pme0021	L-Phenylalanine	-0.943242	0.00474079
Lk27406	pme2993	Scopoletin(7-Hydroxy-5-methoxycoumarin)	0.984382	0.000364
Lk27929	pmb0751	Trans-5-O-(p-Coumaroyl)shikimate	0.974091	0.000998234
Lk28167	HJN003	1-O-Sinapoyl-D-glucose	0.927111	0.00777563
Lk28167	mws0906	Coniferin	0.925877	0.00803776
Lk28167	MWSCX015	Caffeic aldehyde	0.947121	0.00412039
Lk29217	HJN003	1-O-Sinapoyl-D-glucose	0.998841	2.01288e-06
Lk29217	mws0906	Coniferin	0.995221	3.42068e-05
Lk29217	mws2213	Cinnamic acid	0.980063	0.000592275
Lk29217	MWSCX015	Caffeic aldehyde	0.960651	0.00229201
Lk29217	pmb0751	Trans-5-O-(p-Coumaroyl)shikimate	-0.935746	0.00606017
Lk29217	pme0021	L-Phenylalanine	-0.953034	0.00325685
Lk29217	pme1439	p-Coumaric acid	0.937994	0.00564789
Lk29217	pme2993	Scopoletin(7-Hydroxy-5-methoxycoumarin)	0.997683	8.04616e-06
Lk31344	HJN003	1-O-Sinapoyl-D-glucose	0.995884	2.53728e-05
Lk31344	mws0906	Coniferin	0.989618	0.000161123
Lk31344	mws2213	Cinnamic acid	0.978875	0.000664712
Lk31344	MWSCX015	Caffeic aldehyde	0.967806	0.00153799
Lk31344	pmb0751	Trans-5-O-(p-Coumaroyl)shikimate	-0.93495	0.00620959
Lk31344	pme0021	L-Phenylalanine	-0.96404	0.00191641
Lk31344	pme1439	p-Coumaric acid	0.957148	0.00271506
Lk31344	pme2993	Scopoletin(7-Hydroxy-5-methoxycoumarin)	0.994086	5.23564e-05
Lk31540	HJN003	1-O-Sinapoyl-D-glucose	0.973913	0.00101192
Lk31540	mws0906	Coniferin	0.981737	0.000497281
Lk31540	mws2213	Cinnamic acid	0.919949	0.00935568
Lk31540	pmb0751	Trans-5-O-(p-Coumaroyl)shikimate	-0.93657	0.00590748
Lk31540	pme2993	Scopoletin(7-Hydroxy-5-methoxycoumarin)	0.975954	0.000860343
Lk31851	HJN003	1-O-Sinapoyl-D-glucose	0.957263	0.0027007
Lk31851	mws0906	Coniferin	0.948463	0.0039157
Lk31851	pmb0751	Trans-5-O-(p-Coumaroyl)shikimate	-0.937465	0.00574361
Lk31851	pme0021	L-Phenylalanine	-0.942428	0.0048764
Lk31851	pme2993	Scopoletin(7-Hydroxy-5-methoxycoumarin)	0.964039	0.00191652
Lk32807	HJN003	1-O-Sinapoyl-D-glucose	-0.938733	0.00551543
Lk32807	MWSCX015	Caffeic aldehyde	-0.929917	0.00719538
Lk32807	pme0021	L-Phenylalanine	0.980194	0.000584548
Lk32807	pme1439	p-Coumaric acid	-0.935955	0.00602137
Lk32807	pme2993	Scopoletin(7-Hydroxy-5-methoxycoumarin)	-0.940976	0.00512289
Lk34877	Lmbp102601	7-Hydroxycoumarin	0.996114	2.26216e-05
Lk34877	mws2212	Caffeic acid	0.971059	0.00124423
Lk34877	mws2213	Cinnamic acid	0.930224	0.00713321
Lk34879	mws2212	Caffeic acid	0.920666	0.00919119
Lk34880	HJN003	1-O-Sinapoyl-D-glucose	0.979454	0.000628896
Lk34880	mws0906	Coniferin	0.987235	0.00024339
Lk34880	mws2212	Caffeic acid	0.922916	0.00868392
Lk34880	mws2213	Cinnamic acid	0.940182	0.0052603
Lk34880	MWSCX015	Caffeic aldehyde	0.941815	0.00497983
Lk34880	pmb0751	Trans-5-O-(p-Coumaroyl)shikimate	-0.952534	0.00332601
Lk34880	pme0021	L-Phenylalanine	-0.940945	0.00512831
Lk34880	pme2993	Scopoletin(7-Hydroxy-5-methoxycoumarin)	0.978534	0.000686253
Lk36760	HJN003	1-O-Sinapoyl-D-glucose	0.967302	0.00158622
Lk36760	Lmbp102601	7-Hydroxycoumarin	0.933578	0.00647121
Lk36760	mws0906	Coniferin	0.956457	0.00280273
Lk36760	mws2212	Caffeic acid	0.936937	0.00584004
Lk36760	mws2213	Cinnamic acid	0.983235	0.000419261
Lk36760	MWSCX015	Caffeic aldehyde	0.956812	0.0027575
Lk36760	pme0021	L-Phenylalanine	-0.935716	0.00606573
Lk36760	pme1439	p-Coumaric acid	0.979162	0.000646826
Lk36760	pme2993	Scopoletin(7-Hydroxy-5-methoxycoumarin)	0.962088	0.00212874
Lk37551	HJN003	1-O-Sinapoyl-D-glucose	-0.950603	0.00359976
Lk37551	mws0906	Coniferin	-0.963891	0.00193224
Lk37551	pmb0751	Trans-5-O-(p-Coumaroyl)shikimate	0.966493	0.00166523
Lk37551	pme2993	Scopoletin(7-Hydroxy-5-methoxycoumarin)	-0.960493	0.00231036
Lk38153	HJN003	1-O-Sinapoyl-D-glucose	0.995459	3.08824e-05
Lk38153	mws0906	Coniferin	0.993535	6.25628e-05
Lk38153	mws2213	Cinnamic acid	0.949811	0.00371525
Lk38153	MWSCX015	Caffeic aldehyde	0.965696	0.00174492
Lk38153	pmb0751	Trans-5-O-(p-Coumaroyl)shikimate	-0.94519	0.00442385
Lk38153	pme0021	L-Phenylalanine	-0.959642	0.00241024
Lk38153	pme1439	p-Coumaric acid	0.918996	0.00957667
Lk38153	pme2993	Scopoletin(7-Hydroxy-5-methoxycoumarin)	0.994287	4.88632e-05
Lk38989	HJN003	1-O-Sinapoyl-D-glucose	-0.999423	4.99364e-07
Lk38989	mws0906	Coniferin	-0.995952	2.45404e-05
Lk38989	mws2213	Cinnamic acid	-0.969767	0.00135723
Lk38989	MWSCX015	Caffeic aldehyde	-0.956908	0.00274534
Lk38989	pmb0751	Trans-5-O-(p-Coumaroyl)shikimate	0.948948	0.00384291
Lk38989	pme0021	L-Phenylalanine	0.961378	0.00220864
Lk38989	pme1439	p-Coumaric acid	-0.929615	0.00725668
Lk38989	pme2993	Scopoletin(7-Hydroxy-5-methoxycoumarin)	-0.999783	7.08539e-08
Lk38990	HJN003	1-O-Sinapoyl-D-glucose	-0.986692	0.000264485
Lk38990	mws0906	Coniferin	-0.973378	0.00105363
Lk38990	mws2213	Cinnamic acid	-0.968383	0.00148367
Lk38990	MWSCX015	Caffeic aldehyde	-0.976963	0.000789955
Lk38990	pme0021	L-Phenylalanine	0.936651	0.00589257
Lk38990	pme1439	p-Coumaric acid	-0.940106	0.00527346
Lk38990	pme2993	Scopoletin(7-Hydroxy-5-methoxycoumarin)	-0.981423	0.000514459
Lk40327	HJN003	1-O-Sinapoyl-D-glucose	0.978421	0.000693487
Lk40327	mws0906	Coniferin	0.981203	0.000526682
Lk40327	mws2213	Cinnamic acid	0.944159	0.00459019
Lk40327	MWSCX015	Caffeic aldehyde	0.958145	0.00259115
Lk40327	pmb0751	Trans-5-O-(p-Coumaroyl)shikimate	-0.917364	0.00996095
Lk40327	pme0021	L-Phenylalanine	-0.928834	0.00741663
Lk40327	pme2993	Scopoletin(7-Hydroxy-5-methoxycoumarin)	0.974216	0.000988623
Lk40807	HJN003	1-O-Sinapoyl-D-glucose	-0.999406	5.29417e-07
Lk40807	mws0906	Coniferin	-0.995412	3.15297e-05
Lk40807	mws2213	Cinnamic acid	-0.967273	0.00158909
Lk40807	MWSCX015	Caffeic aldehyde	-0.957811	0.00263229
Lk40807	pmb0751	Trans-5-O-(p-Coumaroyl)shikimate	0.948048	0.00397836
Lk40807	pme0021	L-Phenylalanine	0.961846	0.00215577
Lk40807	pme1439	p-Coumaric acid	-0.927584	0.00767622
Lk40807	pme2993	Scopoletin(7-Hydroxy-5-methoxycoumarin)	-0.999766	8.24539e-08
Lk44139	HJN003	1-O-Sinapoyl-D-glucose	0.977876	0.000728823
Lk44139	mws0906	Coniferin	0.97034	0.00130651
Lk44139	MWSCX015	Caffeic aldehyde	0.945696	0.0043434
Lk44139	pmb0751	Trans-5-O-(p-Coumaroyl)shikimate	-0.924487	0.00833808
Lk44139	pme0021	L-Phenylalanine	-0.94616	0.00427009
Lk44139	pme2993	Scopoletin(7-Hydroxy-5-methoxycoumarin)	0.978566	0.000684174
Lk45247	HJN003	1-O-Sinapoyl-D-glucose	0.995471	3.07191e-05
Lk45247	mws0906	Coniferin	0.986682	0.000264855
Lk45247	mws2213	Cinnamic acid	0.947994	0.00398657
Lk45247	MWSCX015	Caffeic aldehyde	0.972879	0.00109331
Lk45247	pmb0751	Trans-5-O-(p-Coumaroyl)shikimate	-0.935196	0.00616328
Lk45247	pme0021	L-Phenylalanine	-0.968781	0.00144675
Lk45247	pme1439	p-Coumaric acid	0.928258	0.00753566
Lk45247	pme2993	Scopoletin(7-Hydroxy-5-methoxycoumarin)	0.994274	4.9085e-05
Lk45459	HJN003	1-O-Sinapoyl-D-glucose	-0.974801	0.000944474
Lk45459	mws0906	Coniferin	-0.977925	0.000725554
Lk45459	mws0921	p-Coumaryl alcohol	0.925475	0.00812401
Lk45459	mws2213	Cinnamic acid	-0.918436	0.0097078
Lk45459	MWSCX015	Caffeic aldehyde	-0.929959	0.00718678
Lk45459	pmb0751	Trans-5-O-(p-Coumaroyl)shikimate	0.985435	0.000316676
Lk45459	pme0021	L-Phenylalanine	0.9756	0.000885768
Lk45459	pme2993	Scopoletin(7-Hydroxy-5-methoxycoumarin)	-0.978396	0.000695089
Lk45460	HJN003	1-O-Sinapoyl-D-glucose	-0.954762	0.00302342
Lk45460	mws0906	Coniferin	-0.957367	0.00268759
Lk45460	mws0921	p-Coumaryl alcohol	0.917221	0.00999493
Lk45460	mws2212	Caffeic acid	-0.91895	0.00958746
Lk45460	MWSCX015	Caffeic aldehyde	-0.951988	0.00340236
Lk45460	pmb0751	Trans-5-O-(p-Coumaroyl)shikimate	0.917634	0.00989695
Lk45460	pme0021	L-Phenylalanine	0.936714	0.00588096
Lk45460	pme2993	Scopoletin(7-Hydroxy-5-methoxycoumarin)	-0.950139	0.00366714
novel.14791	Lmbp102601	7-Hydroxycoumarin	0.994945	3.82579e-05
novel.14791	mws2212	Caffeic acid	0.964209	0.0018986
novel.14791	mws2213	Cinnamic acid	0.91891	0.00959668
novel.3221	HJN003	1-O-Sinapoyl-D-glucose	-0.999337	6.58829e-07
novel.3221	mws0906	Coniferin	-0.995181	3.47712e-05
novel.3221	mws2213	Cinnamic acid	-0.968722	0.00145214
novel.3221	MWSCX015	Caffeic aldehyde	-0.957741	0.00264101
novel.3221	pmb0751	Trans-5-O-(p-Coumaroyl)shikimate	0.948021	0.00398252
novel.3221	pme0021	L-Phenylalanine	0.962368	0.00209763
novel.3221	pme1439	p-Coumaric acid	-0.929831	0.00721274
novel.3221	pme2993	Scopoletin(7-Hydroxy-5-methoxycoumarin)	-0.999697	1.37834e-07
novel.4653	HJN003	1-O-Sinapoyl-D-glucose	-0.999549	3.05199e-07
novel.4653	mws0906	Coniferin	-0.996866	1.47195e-05
novel.4653	mws2213	Cinnamic acid	-0.967853	0.00153353
novel.4653	MWSCX015	Caffeic aldehyde	-0.956375	0.0028132
novel.4653	pmb0751	Trans-5-O-(p-Coumaroyl)shikimate	0.949612	0.00374448
novel.4653	pme0021	L-Phenylalanine	0.959665	0.00240753
novel.4653	pme1439	p-Coumaric acid	-0.925354	0.00815005
novel.4653	pme2993	Scopoletin(7-Hydroxy-5-methoxycoumarin)	-0.999909	1.25219e-08
