# Supplementary material for: Integrated transcriptomic and metabolic analyses provide insights into the maintenance of embryogenic potential and the biosynthesis of phenolic acids and flavonoids involving transcription factors in Larix kaempferi (Lamb.) Carr
Source: Front Plant Sci. 2022 Nov 17;13:1056930. doi: 10.3389/fpls.2022.1056930 (PMC9714495; doi:10.3389/fpls.2022.1056930)
Supplement: Supplementary file 17 [file Table_10.xlsx]

## Sheet: Sheet1
Supplementary Table 10. Correlation analysis between DEGs and DAMs enriched in flavonoid biosynthesis pathway
Gene ID	Meta ID	Compounds	PCC	P-Value
Lk00843	mws1173	Garbanzol	0.977922	0.000725777
Lk00843	pme0376	Naringenin	0.959034	0.00248293
Lk00843	mws0914	Pinobanksin	0.977214	0.000772862
Lk00843	pme3285	Afzelechin (3,5,7,4'-Tetrahydroxyflavan)	0.96422	0.00189738
Lk00843	pme0088	Luteolin	0.974863	0.000939876
Lk00843	MWSHY0089	5,4'-Dihydroxy-7-methoxyflavanone (Sakuranetin)	-0.960041	0.00236316
Lk00843	mws1094	Dihydrokaempferol	0.959204	0.00246258
Lk00843	pme0460	Epicatechin*	0.969869	0.00134816
Lk00843	mws0054	Catechin*	0.975913	0.000863253
Lk00843	mws0044	Dihydroquercetin(Taxifolin)	0.991274	0.000113878
Lk00843	mws0049	Gallocatechin*	0.975722	0.00087695
Lk00843	mws0042	Epigallocatechin*	0.956168	0.00283982
Lk00843	mws0032	Myricetin	0.979145	0.000647862
Lk00843	mws0744	Dihydromyricetin(Ampelopsin)	0.978296	0.000701477
Lk00843	pmb0751	Trans-5-O-(p-Coumaroyl)shikimate	-0.91982	0.0093855
Lk00843	mws2118	Phlorizin	0.994357	4.76725e-05
Lk17613	mws1173	Garbanzol	0.973362	0.0010549
Lk17613	pme0376	Naringenin	0.964564	0.00186134
Lk17613	mws0914	Pinobanksin	0.97516	0.000917886
Lk17613	pme3285	Afzelechin (3,5,7,4'-Tetrahydroxyflavan)	0.966429	0.00167156
Lk17613	pme0088	Luteolin	0.972933	0.00108898
Lk17613	MWSHY0089	5,4'-Dihydroxy-7-methoxyflavanone (Sakuranetin)	-0.957043	0.00272832
Lk17613	mws1094	Dihydrokaempferol	0.949666	0.00373646
Lk17613	pme0460	Epicatechin*	0.958302	0.00257177
Lk17613	mws0054	Catechin*	0.9647	0.00184714
Lk17613	mws0044	Dihydroquercetin(Taxifolin)	0.990535	0.000133964
Lk17613	mws0049	Gallocatechin*	0.972549	0.00112
Lk17613	mws0042	Epigallocatechin*	0.952654	0.00330944
Lk17613	mws0032	Myricetin	0.974104	0.000997218
Lk17613	mws0744	Dihydromyricetin(Ampelopsin)	0.974454	0.000970546
Lk17613	mws2118	Phlorizin	0.985925	0.000295773
Lk23465	mws1173	Garbanzol	-0.996761	1.57159e-05
Lk23465	mws0914	Pinobanksin	-0.992974	7.38767e-05
Lk23465	pme3285	Afzelechin (3,5,7,4'-Tetrahydroxyflavan)	-0.923639	0.0085239
Lk23465	pme0088	Luteolin	-0.938744	0.00551359
Lk23465	MWSHY0089	5,4'-Dihydroxy-7-methoxyflavanone (Sakuranetin)	0.99991	1.22084e-08
Lk23465	mws0054	Catechin*	-0.959618	0.00241311
Lk23465	mws0044	Dihydroquercetin(Taxifolin)	-0.977924	0.000725645
Lk23465	mws0049	Gallocatechin*	-0.998442	3.6372e-06
Lk23465	mws0032	Myricetin	-0.988357	0.000202565
Lk23465	mws0744	Dihydromyricetin(Ampelopsin)	-0.995943	2.46507e-05
Lk23465	pmb0751	Trans-5-O-(p-Coumaroyl)shikimate	0.946048	0.00428764
Lk23465	mws2118	Phlorizin	-0.963226	0.00200364
Lk25583	mws1173	Garbanzol	0.997474	9.56231e-06
Lk25583	mws0914	Pinobanksin	0.995454	3.09536e-05
Lk25583	pme3285	Afzelechin (3,5,7,4'-Tetrahydroxyflavan)	0.925295	0.00816284
Lk25583	pme0088	Luteolin	0.950674	0.00358957
Lk25583	MWSHY0089	5,4'-Dihydroxy-7-methoxyflavanone (Sakuranetin)	-0.989268	0.00017214
Lk25583	mws0054	Catechin*	0.954771	0.00302226
Lk25583	mws0044	Dihydroquercetin (Taxifolin)	0.984377	0.000364221
Lk25583	mws0049	Gallocatechin*	0.995595	2.90625e-05
Lk25583	mws0032	Myricetin	0.997	1.34835e-05
Lk25583	mws0744	Dihydromyricetin(Ampelopsin)	0.997421	9.96663e-06
Lk25583	pmb0751	Trans-5-O-(p-Coumaroyl)shikimate	-0.929339	0.00731308
Lk25583	mws2118	Phlorizin	0.97493	0.000934915
Lk23278	mws1173	Garbanzol	0.977612	0.000746198
Lk23278	pme0376	Naringenin	0.937232	0.005786
Lk23278	mws0914	Pinobanksin	0.979476	0.000627519
Lk23278	pme3285	Afzelechin (3,5,7,4'-Tetrahydroxyflavan)	0.930016	0.00717523
Lk23278	pme0088	Luteolin	0.96719	0.0015971
Lk23278	MWSHY0089	5,4'-Dihydroxy-7-methoxyflavanone (Sakuranetin)	-0.956222	0.00283278
Lk23278	mws1094	Dihydrokaempferol	0.952006	0.00339986
Lk23278	pme0460	Epicatechin*	0.946063	0.00428542
Lk23278	mws0054	Catechin*	0.952471	0.00333489
Lk23278	mws0044	Dihydroquercetin(Taxifolin)	0.983768	0.000393083
Lk23278	mws0049	Gallocatechin*	0.972894	0.00109218
Lk23278	mws0042	Epigallocatechin*	0.926376	0.00793127
Lk23278	mws0032	Myricetin	0.985524	0.000312825
Lk23278	mws0744	Dihydromyricetin(Ampelopsin)	0.978948	0.000660085
Lk23278	mws2118	Phlorizin	0.983904	0.00038656
novel.14624	mws1173	Garbanzol	0.992099	9.33897e-05
novel.14624	pme0376	Naringenin	0.940461	0.00521188
novel.14624	mws0914	Pinobanksin	0.99065	0.000130719
novel.14624	pme3285	Afzelechin (3,5,7,4'-Tetrahydroxyflavan)	0.950522	0.00361161
novel.14624	pme0088	Luteolin	0.966784	0.00163667
novel.14624	MWSHY0089	5,4'-Dihydroxy-7-methoxyflavanone (Sakuranetin)	-0.979479	0.000627345
novel.14624	mws1094	Dihydrokaempferol	0.936651	0.00589261
novel.14624	pme0460	Epicatechin*	0.946452	0.00422425
novel.14624	mws0054	Catechin*	0.969981	0.00133815
novel.14624	mws0044	Dihydroquercetin(Taxifolin)	0.992385	8.67662e-05
novel.14624	mws0049	Gallocatechin*	0.990292	0.000140916
novel.14624	mws0042	Epigallocatechin*	0.92685	0.00783059
novel.14624	mws0032	Myricetin	0.991971	9.64313e-05
novel.14624	mws0744	Dihydromyricetin(Ampelopsin)	0.992222	9.05189e-05
novel.14624	pmb0751	Trans-5-O-(p-Coumaroyl)shikimate	-0.929998	0.00717896
novel.14624	mws2118	Phlorizin	0.988736	0.000189605
Lk38153	mws1173	Garbanzol	0.99619	2.17453e-05
Lk38153	mws0914	Pinobanksin	0.991854	9.92727e-05
Lk38153	pme3285	Afzelechin (3,5,7,4'-Tetrahydroxyflavan)	0.940229	0.0052521
Lk38153	pme0088	Luteolin	0.944896	0.00447097
Lk38153	MWSHY0089	5,4'-Dihydroxy-7-methoxyflavanone (Sakuranetin)	-0.990329	0.000139829
Lk38153	pme0460	Epicatechin*	0.917384	0.00995614
Lk38153	mws0054	Catechin*	0.957961	0.00261376
Lk38153	mws0044	Dihydroquercetin(Taxifolin)	0.983434	0.000409396
Lk38153	mws0049	Gallocatechin*	0.995635	2.85445e-05
Lk38153	mws0032	Myricetin	0.991421	0.000110087
Lk38153	mws0744	Dihydromyricetin(Ampelopsin)	0.995323	3.27535e-05
Lk38153	pmb0751	Trans-5-O-(p-Coumaroyl)shikimate	-0.94519	0.00442385
Lk38153	mws2118	Phlorizin	0.97352	0.0010425
Lk18448	mws1173	Garbanzol	0.992886	7.57229e-05
Lk18448	mws0914	Pinobanksin	0.992692	7.99215e-05
Lk18448	pme0088	Luteolin	0.927495	0.00769482
Lk18448	MWSHY0089	5,4'-Dihydroxy-7-methoxyflavanone (Sakuranetin)	-0.994687	4.22694e-05
Lk18448	mws0054	Catechin*	0.930638	0.00704976
Lk18448	mws0044	Dihydroquercetin(Taxifolin)	0.967185	0.00159755
Lk18448	mws0049	Gallocatechin*	0.992932	7.47543e-05
Lk18448	mws0032	Myricetin	0.990396	0.000137907
Lk18448	mws0744	Dihydromyricetin(Ampelopsin)	0.993304	6.70996e-05
Lk18448	mws2118	Phlorizin	0.946024	0.00429148
Lk09659	mws1173	Garbanzol	-0.99719	1.18324e-05
Lk09659	mws0914	Pinobanksin	-0.993401	6.51783e-05
Lk09659	pme3285	Afzelechin (3,5,7,4'-Tetrahydroxyflavan)	-0.928879	0.00740748
Lk09659	pme0088	Luteolin	-0.94138	0.00505369
Lk09659	MWSHY0089	5,4'-Dihydroxy-7-methoxyflavanone (Sakuranetin)	0.999596	2.45316e-07
Lk09659	mws0054	Catechin*	-0.961851	0.0021553
Lk09659	mws0044	Dihydroquercetin(Taxifolin)	-0.980092	0.00059055
Lk09659	mws0049	Gallocatechin*	-0.998872	1.90844e-06
Lk09659	mws0032	Myricetin	-0.988782	0.000188071
Lk09659	mws0744	Dihydromyricetin(Ampelopsin)	-0.996372	1.97227e-05
Lk09659	pmb0751	Trans-5-O-(p-Coumaroyl)shikimate	0.947567	0.00405174
Lk09659	mws2118	Phlorizin	-0.965878	0.00172656
Lk12671	mws1173	Garbanzol	-0.961819	0.00215891
Lk12671	mws0914	Pinobanksin	-0.967751	0.00154323
Lk12671	MWSHY0089	5,4'-Dihydroxy-7-methoxyflavanone (Sakuranetin)	0.969678	0.0013652
Lk12671	mws0044	Dihydroquercetin(Taxifolin)	-0.928806	0.00742242
Lk12671	mws0049	Gallocatechin*	-0.962144	0.00212246
Lk12671	mws0032	Myricetin	-0.963871	0.00193436
Lk12671	mws0744	Dihydromyricetin(Ampelopsin)	-0.964158	0.00190393
Lk17759	mws1173	Garbanzol	0.99059	0.000132416
Lk17759	pme0376	Naringenin	0.95045	0.00362196
Lk17759	mws0914	Pinobanksin	0.989765	0.000156602
Lk17759	pme3285	Afzelechin (3,5,7,4'-Tetrahydroxyflavan)	0.951951	0.00340759
Lk17759	pme0088	Luteolin	0.97829	0.00070185
Lk17759	MWSHY0089	5,4'-Dihydroxy-7-methoxyflavanone (Sakuranetin)	-0.979885	0.000602835
Lk17759	mws1094	Dihydrokaempferol	0.949761	0.00372251
Lk17759	pme0460	Epicatechin*	0.960416	0.00231931
Lk17759	mws0054	Catechin*	0.987864	0.000220029
Lk17759	mws0044	Dihydroquercetin(Taxifolin)	0.995357	3.22911e-05
Lk17759	mws0049	Gallocatechin*	0.989512	0.000164434
Lk17759	mws0042	Epigallocatechin*	0.932654	0.00665046
Lk17759	mws0032	Myricetin	0.989642	0.000160365
Lk17759	mws0744	Dihydromyricetin(Ampelopsin)	0.990869	0.00012468
Lk17759	pmb0751	Trans-5-O-(p-Coumaroyl)shikimate	-0.930472	0.00708309
Lk17759	mws2118	Phlorizin	0.99638	1.96313e-05
Lk17760	mws1173	Garbanzol	0.969264	0.00140255
Lk17760	mws0914	Pinobanksin	0.983172	0.000422386
Lk17760	pme0088	Luteolin	0.961922	0.0021473
Lk17760	MWSHY0089	5,4'-Dihydroxy-7-methoxyflavanone (Sakuranetin)	-0.959346	0.00244547
Lk17760	mws0044	Dihydroquercetin(Taxifolin)	0.969911	0.00134437
Lk17760	mws0049	Gallocatechin*	0.967064	0.00160928
Lk17760	mws0032	Myricetin	0.982394	0.000462227
Lk17760	mws0744	Dihydromyricetin(Ampelopsin)	0.974292	0.000982848
Lk17760	mws2118	Phlorizin	0.947766	0.00402132
Lk29217	mws1173	Garbanzol	0.99771	7.86018e-06
Lk29217	pme0376	Naringenin	0.927385	0.00771795
Lk29217	mws0914	Pinobanksin	0.996964	1.38134e-05
Lk29217	pme3285	Afzelechin (3,5,7,4'-Tetrahydroxyflavan)	0.935047	0.00619139
Lk29217	pme0088	Luteolin	0.961043	0.0022469
Lk29217	MWSHY0089	5,4'-Dihydroxy-7-methoxyflavanone (Sakuranetin)	-0.996662	1.66928e-05
Lk29217	pme0460	Epicatechin*	0.920603	0.00920564
Lk29217	mws0054	Catechin*	0.972731	0.00110524
Lk29217	mws0044	Dihydroquercetin(Taxifolin)	0.989722	0.000157908
Lk29217	mws0049	Gallocatechin*	0.998899	1.81683e-06
Lk29217	mws0032	Myricetin	0.992674	8.03105e-05
Lk29217	mws0744	Dihydromyricetin(Ampelopsin)	0.99789	6.67577e-06
Lk29217	pmb0751	Trans-5-O-(p-Coumaroyl)shikimate	-0.935746	0.00606017
Lk29217	mws2118	Phlorizin	0.978063	0.000716587
Lk09014	mws1173	Garbanzol	-0.99701	1.33946e-05
Lk09014	mws0914	Pinobanksin	-0.993222	6.8761e-05
Lk09014	pme3285	Afzelechin (3,5,7,4'-Tetrahydroxyflavan)	-0.92682	0.00783691
Lk09014	pme0088	Luteolin	-0.939238	0.00542582
Lk09014	MWSHY0089	5,4'-Dihydroxy-7-methoxyflavanone (Sakuranetin)	0.999653	1.80918e-07
Lk09014	mws0054	Catechin*	-0.959183	0.00246507
Lk09014	mws0044	Dihydroquercetin(Taxifolin)	-0.978934	0.000660968
Lk09014	mws0049	Gallocatechin*	-0.998692	2.56638e-06
Lk09014	mws0032	Myricetin	-0.988603	0.000194086
Lk09014	mws0744	Dihydromyricetin(Ampelopsin)	-0.996192	2.17232e-05
Lk09014	pmb0751	Trans-5-O-(p-Coumaroyl)shikimate	0.946762	0.00417604
Lk09014	mws2118	Phlorizin	-0.963892	0.00193215
Lk03902	mws1173	Garbanzol	0.975856	0.000867329
Lk03902	pme0376	Naringenin	0.951459	0.00347717
Lk03902	mws0914	Pinobanksin	0.972432	0.0011295
Lk03902	pme3285	Afzelechin (3,5,7,4'-Tetrahydroxyflavan)	0.970447	0.00129713
Lk03902	pme0088	Luteolin	0.96342	0.00198262
Lk03902	MWSHY0089	5,4'-Dihydroxy-7-methoxyflavanone (Sakuranetin)	-0.959137	0.00247051
Lk03902	mws1094	Dihydrokaempferol	0.946597	0.00420172
Lk03902	pme0460	Epicatechin*	0.965757	0.00173878
Lk03902	mws0054	Catechin*	0.97218	0.00115017
Lk03902	mws0044	Dihydroquercetin(Taxifolin)	0.98628	0.000281056
Lk03902	mws0049	Gallocatechin*	0.974106	0.000997032
Lk03902	mws0042	Epigallocatechin*	0.956533	0.00279306
Lk03902	mws0032	Myricetin	0.974054	0.00100104
Lk03902	mws0744	Dihydromyricetin(Ampelopsin)	0.975338	0.000904802
Lk03902	pmb0751	Trans-5-O-(p-Coumaroyl)shikimate	-0.932234	0.00673265
Lk03902	mws2118	Phlorizin	0.989337	0.000169945
Lk03900	mws1173	Garbanzol	0.967839	0.00153484
Lk03900	mws0914	Pinobanksin	0.966691	0.00164577
Lk03900	MWSHY0089	5,4'-Dihydroxy-7-methoxyflavanone (Sakuranetin)	-0.960109	0.00235523
Lk03900	mws0044	Dihydroquercetin(Taxifolin)	0.955808	0.00288627
Lk03900	mws0049	Gallocatechin*	0.967391	0.00157772
Lk03900	mws0032	Myricetin	0.965532	0.00176161
Lk03900	mws0744	Dihydromyricetin(Ampelopsin)	0.967969	0.00152256
Lk03900	mws2118	Phlorizin	0.933425	0.00650073
Lk01060	mws1173	Garbanzol	0.968757	0.00144898
Lk01060	mws0914	Pinobanksin	0.970845	0.00126261
Lk01060	pme0088	Luteolin	0.925089	0.00820726
Lk01060	MWSHY0089	5,4'-Dihydroxy-7-methoxyflavanone (Sakuranetin)	-0.95871	0.00252211
Lk01060	mws0044	Dihydroquercetin(Taxifolin)	0.963006	0.0020275
Lk01060	mws0049	Gallocatechin*	0.967948	0.00152455
Lk01060	mws0032	Myricetin	0.969737	0.00135991
Lk01060	mws0744	Dihydromyricetin(Ampelopsin)	0.969939	0.00134194
Lk01060	mws2118	Phlorizin	0.940502	0.0052047
Lk01104	mws1173	Garbanzol	0.986554	0.000269968
Lk01104	pme0376	Naringenin	0.928271	0.00753295
Lk01104	mws0914	Pinobanksin	0.986046	0.000290709
Lk01104	pme3285	Afzelechin (3,5,7,4'-Tetrahydroxyflavan)	0.931339	0.00690963
Lk01104	pme0088	Luteolin	0.961745	0.00216717
Lk01104	MWSHY0089	5,4'-Dihydroxy-7-methoxyflavanone (Sakuranetin)	-0.969086	0.00141871
Lk01104	mws1094	Dihydrokaempferol	0.939381	0.00540065
Lk01104	pme0460	Epicatechin*	0.939708	0.00534303
Lk01104	mws0054	Catechin*	0.956421	0.00280736
Lk01104	mws0044	Dihydroquercetin(Taxifolin)	0.985085	0.00033204
Lk01104	mws0049	Gallocatechin*	0.982479	0.000457815
Lk01104	mws0042	Epigallocatechin*	0.917212	0.00999705
Lk01104	mws0032	Myricetin	0.991343	0.000112095
Lk01104	mws0744	Dihydromyricetin(Ampelopsin)	0.987102	0.000248453
Lk01104	mws2118	Phlorizin	0.983799	0.00039159
Lk04951	mws1173	Garbanzol	0.983111	0.000425437
Lk04951	pme0376	Naringenin	0.932223	0.00673494
Lk04951	mws0914	Pinobanksin	0.982158	0.000474686
Lk04951	pme3285	Afzelechin (3,5,7,4'-Tetrahydroxyflavan)	0.939795	0.00532786
Lk04951	pme0088	Luteolin	0.959604	0.00241485
Lk04951	MWSHY0089	5,4'-Dihydroxy-7-methoxyflavanone (Sakuranetin)	-0.965207	0.00179481
Lk04951	mws1094	Dihydrokaempferol	0.938186	0.00561333
Lk04951	pme0460	Epicatechin*	0.942027	0.00494389
Lk04951	mws0054	Catechin*	0.954733	0.00302733
Lk04951	mws0044	Dihydroquercetin(Taxifolin)	0.984258	0.000369784
Lk04951	mws0049	Gallocatechin*	0.97946	0.000628501
Lk04951	mws0042	Epigallocatechin*	0.92517	0.00818988
Lk04951	mws0032	Myricetin	0.986771	0.000261363
Lk04951	mws0744	Dihydromyricetin(Ampelopsin)	0.983492	0.000406541
Lk04951	mws2118	Phlorizin	0.98251	0.000456158
Lk27238	mws1173	Garbanzol	0.975133	0.000919877
Lk27238	pme0376	Naringenin	0.935693	0.00607003
Lk27238	mws0914	Pinobanksin	0.970938	0.0012546
Lk27238	pme3285	Afzelechin (3,5,7,4'-Tetrahydroxyflavan)	0.960218	0.00234248
Lk27238	pme0088	Luteolin	0.950618	0.00359769
Lk27238	MWSHY0089	5,4'-Dihydroxy-7-methoxyflavanone (Sakuranetin)	-0.958081	0.002599
Lk27238	mws1094	Dihydrokaempferol	0.93146	0.00688568
Lk27238	pme0460	Epicatechin*	0.949535	0.00375585
Lk27238	mws0054	Catechin*	0.957153	0.00271451
Lk27238	mws0044	Dihydroquercetin(Taxifolin)	0.9796	0.000620004
Lk27238	mws0049	Gallocatechin*	0.97274	0.00110452
Lk27238	mws0042	Epigallocatechin*	0.942078	0.00493522
Lk27238	mws0032	Myricetin	0.973878	0.0010146
Lk27238	mws0744	Dihydromyricetin(Ampelopsin)	0.974405	0.000974259
Lk27238	pmb0751	Trans-5-O-(p-Coumaroyl)shikimate	-0.929849	0.00720905
Lk27238	mws2118	Phlorizin	0.97993	0.000600176
Lk04715	mws1173	Garbanzol	0.987087	0.000249048
Lk04715	mws0914	Pinobanksin	0.985375	0.000319292
Lk04715	pme3285	Afzelechin (3,5,7,4'-Tetrahydroxyflavan)	0.92851	0.0074836
Lk04715	pme0088	Luteolin	0.944294	0.00456831
Lk04715	MWSHY0089	5,4'-Dihydroxy-7-methoxyflavanone (Sakuranetin)	-0.974087	0.000998554
Lk04715	mws0054	Catechin*	0.940815	0.00515057
Lk04715	mws0044	Dihydroquercetin(Taxifolin)	0.978597	0.000682215
Lk04715	mws0049	Gallocatechin*	0.984352	0.000365362
Lk04715	mws0032	Myricetin	0.988448	0.000199404
Lk04715	mws0744	Dihydromyricetin(Ampelopsin)	0.987175	0.000245648
Lk04715	pmb0751	Trans-5-O-(p-Coumaroyl)shikimate	-0.918098	0.00978725
Lk04715	mws2118	Phlorizin	0.969273	0.00140168
Lk27589	mws1173	Garbanzol	0.974131	0.000995161
Lk27589	pme0376	Naringenin	0.941434	0.00504455
Lk27589	mws0914	Pinobanksin	0.97154	0.00120344
Lk27589	pme3285	Afzelechin (3,5,7,4'-Tetrahydroxyflavan)	0.963621	0.00196108
Lk27589	pme0088	Luteolin	0.9516	0.00345712
Lk27589	MWSHY0089	5,4'-Dihydroxy-7-methoxyflavanone (Sakuranetin)	-0.959217	0.00246098
Lk27589	mws1094	Dihydrokaempferol	0.925828	0.00804829
Lk27589	pme0460	Epicatechin*	0.94359	0.00468341
Lk27589	mws0054	Catechin*	0.953861	0.00314409
Lk27589	mws0044	Dihydroquercetin(Taxifolin)	0.981061	0.000534649
Lk27589	mws0049	Gallocatechin*	0.973016	0.00108237
Lk27589	mws0042	Epigallocatechin*	0.940248	0.00524884
Lk27589	mws0032	Myricetin	0.971851	0.00117737
Lk27589	mws0744	Dihydromyricetin(Ampelopsin)	0.973842	0.00101745
Lk27589	pmb0751	Trans-5-O-(p-Coumaroyl)shikimate	-0.925799	0.00805451
Lk27589	mws2118	Phlorizin	0.97623	0.000840804
Lk27236	mws1173	Garbanzol	0.986155	0.000286195
Lk27236	pme0376	Naringenin	0.938272	0.00559794
Lk27236	mws0914	Pinobanksin	0.985804	0.000300863
Lk27236	pme3285	Afzelechin (3,5,7,4'-Tetrahydroxyflavan)	0.944043	0.00460916
Lk27236	pme0088	Luteolin	0.964503	0.0018677
Lk27236	MWSHY0089	5,4'-Dihydroxy-7-methoxyflavanone (Sakuranetin)	-0.969863	0.00134867
Lk27236	mws1094	Dihydrokaempferol	0.939769	0.00533245
Lk27236	pme0460	Epicatechin*	0.944105	0.00459906
Lk27236	mws0054	Catechin*	0.959829	0.00238815
Lk27236	mws0044	Dihydroquercetin(Taxifolin)	0.988411	0.000200696
Lk27236	mws0049	Gallocatechin*	0.983227	0.000419622
Lk27236	mws0042	Epigallocatechin*	0.926981	0.00780292
Lk27236	mws0032	Myricetin	0.988978	0.000181566
Lk27236	mws0744	Dihydromyricetin(Ampelopsin)	0.986688	0.000264634
Lk27236	mws2118	Phlorizin	0.985193	0.000327262
Lk27237	mws1173	Garbanzol	0.975421	0.000898757
Lk27237	pme0376	Naringenin	0.93349	0.00648819
Lk27237	mws0914	Pinobanksin	0.97589	0.000864911
Lk27237	pme3285	Afzelechin (3,5,7,4'-Tetrahydroxyflavan)	0.934271	0.00633839
Lk27237	pme0088	Luteolin	0.960124	0.00235339
Lk27237	MWSHY0089	5,4'-Dihydroxy-7-methoxyflavanone (Sakuranetin)	-0.95406	0.00311728
Lk27237	mws1094	Dihydrokaempferol	0.944972	0.00445876
Lk27237	pme0460	Epicatechin*	0.943474	0.00470244
Lk27237	mws0054	Catechin*	0.948256	0.00394696
Lk27237	mws0044	Dihydroquercetin(Taxifolin)	0.980572	0.000562487
Lk27237	mws0049	Gallocatechin*	0.970867	0.00126069
Lk27237	mws0042	Epigallocatechin*	0.927944	0.00760098
Lk27237	mws0032	Myricetin	0.981902	0.000488353
Lk27237	mws0744	Dihydromyricetin(Ampelopsin)	0.976302	0.000835716
Lk27237	mws2118	Phlorizin	0.980363	0.00057465
Lk27235	mws1173	Garbanzol	0.992216	9.06464e-05
Lk27235	mws0914	Pinobanksin	0.989268	0.000172139
Lk27235	pme3285	Afzelechin (3,5,7,4'-Tetrahydroxyflavan)	0.93304	0.00657534
Lk27235	pme0088	Luteolin	0.946325	0.00424415
Lk27235	MWSHY0089	5,4'-Dihydroxy-7-methoxyflavanone (Sakuranetin)	-0.981389	0.000516321
Lk27235	pme0460	Epicatechin*	0.918943	0.00958906
Lk27235	mws0054	Catechin*	0.949888	0.00370384
Lk27235	mws0044	Dihydroquercetin(Taxifolin)	0.981699	0.000499332
Lk27235	mws0049	Gallocatechin*	0.98999	0.000149794
Lk27235	mws0032	Myricetin	0.991633	0.000104722
Lk27235	mws0744	Dihydromyricetin(Ampelopsin)	0.991885	9.85203e-05
Lk27235	pmb0751	Trans-5-O-(p-Coumaroyl)shikimate	-0.929985	0.00718162
Lk27235	mws2118	Phlorizin	0.973452	0.00104782
Lk01597	mws1173	Garbanzol	0.98141	0.000515166
Lk01597	pme0376	Naringenin	0.928737	0.00743665
Lk01597	mws0914	Pinobanksin	0.978585	0.000682966
Lk01597	pme3285	Afzelechin (3,5,7,4'-Tetrahydroxyflavan)	0.952393	0.00334569
Lk01597	pme0088	Luteolin	0.946188	0.00426561
Lk01597	MWSHY0089	5,4'-Dihydroxy-7-methoxyflavanone (Sakuranetin)	-0.969043	0.00142266
Lk01597	pme0460	Epicatechin*	0.928652	0.00745414
Lk01597	mws0054	Catechin*	0.948566	0.0039001
Lk01597	mws0044	Dihydroquercetin(Taxifolin)	0.98049	0.000567257
Lk01597	mws0049	Gallocatechin*	0.980249	0.000581307
Lk01597	mws0042	Epigallocatechin*	0.92115	0.00908096
Lk01597	mws0032	Myricetin	0.979009	0.000656325
Lk01597	mws0744	Dihydromyricetin(Ampelopsin)	0.981052	0.000535118
Lk01597	pmb0751	Trans-5-O-(p-Coumaroyl)shikimate	-0.928703	0.00744377
Lk01597	mws2118	Phlorizin	0.972026	0.00116285
Lk27590	mws1173	Garbanzol	0.984121	0.00037622
Lk27590	pme0376	Naringenin	0.936759	0.00587273
Lk27590	mws0914	Pinobanksin	0.980965	0.000540025
Lk27590	pme3285	Afzelechin (3,5,7,4'-Tetrahydroxyflavan)	0.959196	0.00246345
Lk27590	pme0088	Luteolin	0.954042	0.00311961
Lk27590	MWSHY0089	5,4'-Dihydroxy-7-methoxyflavanone (Sakuranetin)	-0.971419	0.00121365
Lk27590	mws1094	Dihydrokaempferol	0.923817	0.00848469
Lk27590	pme0460	Epicatechin*	0.94109	0.00510338
Lk27590	mws0054	Catechin*	0.959872	0.00238313
Lk27590	mws0044	Dihydroquercetin(Taxifolin)	0.985348	0.000320451
Lk27590	mws0049	Gallocatechin*	0.982949	0.000433634
Lk27590	mws0042	Epigallocatechin*	0.931344	0.00690873
Lk27590	mws0032	Myricetin	0.981464	0.00051219
Lk27590	mws0744	Dihydromyricetin(Ampelopsin)	0.98366	0.00039833
Lk27590	pmb0751	Trans-5-O-(p-Coumaroyl)shikimate	-0.934413	0.00631139
Lk27590	mws2118	Phlorizin	0.980083	0.00059108
Lk28283	mws1173	Garbanzol	0.984911	0.000339819
Lk28283	pme0376	Naringenin	0.937413	0.00575307
Lk28283	mws0914	Pinobanksin	0.98387	0.000388172
Lk28283	pme3285	Afzelechin (3,5,7,4'-Tetrahydroxyflavan)	0.951137	0.00352301
Lk28283	pme0088	Luteolin	0.95762	0.00265606
Lk28283	MWSHY0089	5,4'-Dihydroxy-7-methoxyflavanone (Sakuranetin)	-0.971409	0.00121447
Lk28283	mws1094	Dihydrokaempferol	0.92628	0.00795162
Lk28283	pme0460	Epicatechin*	0.936445	0.00593049
Lk28283	mws0054	Catechin*	0.955392	0.00294047
Lk28283	mws0044	Dihydroquercetin(Taxifolin)	0.986625	0.000267131
Lk28283	mws0049	Gallocatechin*	0.983352	0.000413441
Lk28283	mws0042	Epigallocatechin*	0.925246	0.00817339
Lk28283	mws0032	Myricetin	0.984678	0.000350357
Lk28283	mws0744	Dihydromyricetin(Ampelopsin)	0.985146	0.000329339
Lk28283	pmb0751	Trans-5-O-(p-Coumaroyl)shikimate	-0.922693	0.00873356
Lk28283	mws2118	Phlorizin	0.979195	0.000644745
Lk28284	mws1173	Garbanzol	0.972509	0.00112325
Lk28284	pme0376	Naringenin	0.958251	0.00257814
Lk28284	mws0914	Pinobanksin	0.973835	0.00101798
Lk28284	pme3285	Afzelechin (3,5,7,4'-Tetrahydroxyflavan)	0.959526	0.00242407
Lk28284	pme0088	Luteolin	0.970771	0.00126901
Lk28284	MWSHY0089	5,4'-Dihydroxy-7-methoxyflavanone (Sakuranetin)	-0.953417	0.0032044
Lk28284	mws1094	Dihydrokaempferol	0.953148	0.00324121
Lk28284	pme0460	Epicatechin*	0.958884	0.00250101
Lk28284	mws0054	Catechin*	0.961283	0.00221952
Lk28284	mws0044	Dihydroquercetin(Taxifolin)	0.987912	0.000218297
Lk28284	mws0049	Gallocatechin*	0.970326	0.00130775
Lk28284	mws0042	Epigallocatechin*	0.951142	0.00352239
Lk28284	mws0032	Myricetin	0.975367	0.000902669
Lk28284	mws0744	Dihydromyricetin(Ampelopsin)	0.973528	0.00104191
Lk28284	mws2118	Phlorizin	0.986201	0.000284312
Lk28285	mws1173	Garbanzol	0.985428	0.000316958
Lk28285	pme0376	Naringenin	0.952886	0.00327731
Lk28285	mws0914	Pinobanksin	0.983954	0.000384162
Lk28285	pme3285	Afzelechin (3,5,7,4'-Tetrahydroxyflavan)	0.962577	0.00207447
Lk28285	pme0088	Luteolin	0.971887	0.00117438
Lk28285	MWSHY0089	5,4'-Dihydroxy-7-methoxyflavanone (Sakuranetin)	-0.970689	0.00127609
Lk28285	mws1094	Dihydrokaempferol	0.948765	0.00387031
Lk28285	pme0460	Epicatechin*	0.961438	0.00220182
Lk28285	mws0054	Catechin*	0.976202	0.000842804
Lk28285	mws0044	Dihydroquercetin(Taxifolin)	0.993135	7.05227e-05
Lk28285	mws0049	Gallocatechin*	0.983787	0.000392152
Lk28285	mws0042	Epigallocatechin*	0.945839	0.00432076
Lk28285	mws0032	Myricetin	0.984991	0.0003362
Lk28285	mws0744	Dihydromyricetin(Ampelopsin)	0.98553	0.00031256
Lk28285	pmb0751	Trans-5-O-(p-Coumaroyl)shikimate	-0.929187	0.00734418
Lk28285	mws2118	Phlorizin	0.993121	7.08215e-05
Lk11123	mws1173	Garbanzol	0.981646	0.000502228
Lk11123	pme0376	Naringenin	0.941663	0.00500556
Lk11123	mws0914	Pinobanksin	0.981992	0.000483522
Lk11123	pme3285	Afzelechin (3,5,7,4'-Tetrahydroxyflavan)	0.948955	0.00384187
Lk11123	pme0088	Luteolin	0.961424	0.00220351
Lk11123	MWSHY0089	5,4'-Dihydroxy-7-methoxyflavanone (Sakuranetin)	-0.965945	0.00171985
Lk11123	mws1094	Dihydrokaempferol	0.933828	0.00642327
Lk11123	pme0460	Epicatechin*	0.939596	0.00536281
Lk11123	mws0054	Catechin*	0.953602	0.00317921
Lk11123	mws0044	Dihydroquercetin(Taxifolin)	0.986734	0.000262803
Lk11123	mws0049	Gallocatechin*	0.979575	0.000621536
Lk11123	mws0042	Epigallocatechin*	0.928875	0.00740828
Lk11123	mws0032	Myricetin	0.983483	0.000406968
Lk11123	mws0744	Dihydromyricetin(Ampelopsin)	0.98235	0.000464524
Lk11123	mws2118	Phlorizin	0.980052	0.000592907
Lk11122	mws1173	Garbanzol	0.977493	0.000754128
Lk11122	pme0376	Naringenin	0.946086	0.00428166
Lk11122	mws0914	Pinobanksin	0.97764	0.000744362
Lk11122	pme3285	Afzelechin (3,5,7,4'-Tetrahydroxyflavan)	0.946337	0.00424236
Lk11122	pme0088	Luteolin	0.969677	0.00136529
Lk11122	MWSHY0089	5,4'-Dihydroxy-7-methoxyflavanone (Sakuranetin)	-0.95687	0.00275012
Lk11122	mws1094	Dihydrokaempferol	0.956355	0.00281576
Lk11122	pme0460	Epicatechin*	0.958638	0.00253086
Lk11122	mws0054	Catechin*	0.963048	0.00202297
Lk11122	mws0044	Dihydroquercetin(Taxifolin)	0.986615	0.000267544
Lk11122	mws0049	Gallocatechin*	0.973598	0.00103638
Lk11122	mws0042	Epigallocatechin*	0.942002	0.00494807
Lk11122	mws0032	Myricetin	0.982506	0.000456407
Lk11122	mws0744	Dihydromyricetin(Ampelopsin)	0.978235	0.000705388
Lk11122	mws2118	Phlorizin	0.989279	0.000171801
Lk30617	mws1173	Garbanzol	0.978005	0.000720336
Lk30617	pme0376	Naringenin	0.931841	0.00681015
Lk30617	mws0914	Pinobanksin	0.977274	0.000768844
Lk30617	pme3285	Afzelechin (3,5,7,4'-Tetrahydroxyflavan)	0.938577	0.00554338
Lk30617	pme0088	Luteolin	0.957598	0.00265871
Lk30617	MWSHY0089	5,4'-Dihydroxy-7-methoxyflavanone (Sakuranetin)	-0.958162	0.00258903
Lk30617	mws1094	Dihydrokaempferol	0.939969	0.00529747
Lk30617	pme0460	Epicatechin*	0.942639	0.00484111
Lk30617	mws0054	Catechin*	0.950248	0.00365131
Lk30617	mws0044	Dihydroquercetin(Taxifolin)	0.981129	0.000530818
Lk30617	mws0049	Gallocatechin*	0.973905	0.00101254
Lk30617	mws0042	Epigallocatechin*	0.92785	0.0076207
Lk30617	mws0032	Myricetin	0.982676	0.000447567
Lk30617	mws0744	Dihydromyricetin(Ampelopsin)	0.978479	0.000689722
Lk30617	mws2118	Phlorizin	0.980406	0.000572143
novel.4707	mws1173	Garbanzol	0.972493	0.00112452
novel.4707	mws0914	Pinobanksin	0.97309	0.00107651
novel.4707	pme0088	Luteolin	0.926255	0.007957
novel.4707	MWSHY0089	5,4'-Dihydroxy-7-methoxyflavanone (Sakuranetin)	-0.957089	0.00272254
novel.4707	mws0044	Dihydroquercetin(Taxifolin)	0.962066	0.00213119
novel.4707	mws0049	Gallocatechin*	0.968697	0.00145446
novel.4707	mws0032	Myricetin	0.977702	0.000740261
novel.4707	mws0744	Dihydromyricetin(Ampelopsin)	0.973371	0.00105423
novel.4707	mws2118	Phlorizin	0.94772	0.0040283
Lk06712	mws1173	Garbanzol	-0.995847	2.58339e-05
Lk06712	mws0914	Pinobanksin	-0.990807	0.000126388
Lk06712	pme0088	Luteolin	-0.926686	0.00786538
Lk06712	MWSHY0089	5,4'-Dihydroxy-7-methoxyflavanone (Sakuranetin)	0.991952	9.69063e-05
Lk06712	mws0054	Catechin*	-0.940555	0.00519557
Lk06712	mws0044	Dihydroquercetin(Taxifolin)	-0.969927	0.00134295
Lk06712	mws0049	Gallocatechin*	-0.994059	5.28304e-05
Lk06712	mws0032	Myricetin	-0.992754	7.85694e-05
Lk06712	mws0744	Dihydromyricetin(Ampelopsin)	-0.994826	4.00913e-05
Lk06712	pmb0751	Trans-5-O-(p-Coumaroyl)shikimate	0.936373	0.00594386
Lk06712	mws2118	Phlorizin	-0.958493	0.00254847
Lk45246	mws1173	Garbanzol	0.990784	0.00012701
Lk45246	pme0376	Naringenin	0.946234	0.00425853
Lk45246	mws0914	Pinobanksin	0.98924	0.000173033
Lk45246	pme3285	Afzelechin (3,5,7,4'-Tetrahydroxyflavan)	0.960214	0.00234293
Lk45246	pme0088	Luteolin	0.96608	0.00170635
Lk45246	MWSHY0089	5,4'-Dihydroxy-7-methoxyflavanone (Sakuranetin)	-0.980462	0.000568873
Lk45246	mws1094	Dihydrokaempferol	0.931461	0.00688537
Lk45246	pme0460	Epicatechin*	0.946133	0.00427425
Lk45246	mws0054	Catechin*	0.971415	0.00121399
Lk45246	mws0044	Dihydroquercetin(Taxifolin)	0.993323	6.67281e-05
Lk45246	mws0049	Gallocatechin*	0.990361	0.000138907
Lk45246	mws0042	Epigallocatechin*	0.931138	0.00694964
Lk45246	mws0032	Myricetin	0.988056	0.000213142
Lk45246	mws0744	Dihydromyricetin(Ampelopsin)	0.990797	0.000126644
Lk45246	pmb0751	Trans-5-O-(p-Coumaroyl)shikimate	-0.93513	0.00617569
Lk45246	mws2118	Phlorizin	0.987046	0.000250637
novel.6784	mws1173	Garbanzol	0.970054	0.00133169
novel.6784	mws0914	Pinobanksin	0.952647	0.00331034
novel.6784	MWSHY0089	5,4'-Dihydroxy-7-methoxyflavanone (Sakuranetin)	-0.976583	0.000816103
novel.6784	mws0054	Catechin*	0.924095	0.00842358
novel.6784	mws0044	Dihydroquercetin(Taxifolin)	0.931033	0.00697056
novel.6784	mws0049	Gallocatechin*	0.971639	0.00119509
novel.6784	mws0032	Myricetin	0.950808	0.00357028
novel.6784	mws0744	Dihydromyricetin(Ampelopsin)	0.964888	0.00182764
novel.6784	pmb0751	Trans-5-O-(p-Coumaroyl)shikimate	-0.982043	0.000480773
novel.6784	mws2118	Phlorizin	0.922535	0.00876879
Lk05745	mws1173	Garbanzol	0.951871	0.0034188
Lk05745	pme0376	Naringenin	0.935398	0.00612528
Lk05745	mws0914	Pinobanksin	0.966184	0.00169596
Lk05745	pme0088	Luteolin	0.981317	0.000520297
Lk05745	MWSHY0089	5,4'-Dihydroxy-7-methoxyflavanone (Sakuranetin)	-0.93037	0.00710379
Lk05745	mws1094	Dihydrokaempferol	0.963346	0.00199062
Lk05745	pme0460	Epicatechin*	0.921838	0.00892526
Lk05745	mws0054	Catechin*	0.935484	0.00610916
Lk05745	mws0044	Dihydroquercetin(Taxifolin)	0.969579	0.00137411
Lk05745	mws0049	Gallocatechin*	0.946743	0.00417898
Lk05745	mws0032	Myricetin	0.970714	0.00127396
Lk05745	mws0744	Dihydromyricetin(Ampelopsin)	0.957186	0.00271034
Lk05745	mws2118	Phlorizin	0.966355	0.00167893
Lk08113	mws1173	Garbanzol	0.969244	0.00140439
Lk08113	pme0376	Naringenin	0.950346	0.00363704
Lk08113	mws0914	Pinobanksin	0.965847	0.00172974
Lk08113	pme3285	Afzelechin (3,5,7,4'-Tetrahydroxyflavan)	0.97825	0.000704423
Lk08113	pme0088	Luteolin	0.951311	0.00349817
Lk08113	MWSHY0089	5,4'-Dihydroxy-7-methoxyflavanone (Sakuranetin)	-0.957301	0.00269588
Lk08113	mws1094	Dihydrokaempferol	0.922629	0.00874792
Lk08113	pme0460	Epicatechin*	0.949257	0.00379696
Lk08113	mws0054	Catechin*	0.960824	0.0022721
Lk08113	mws0044	Dihydroquercetin(Taxifolin)	0.980737	0.000553041
Lk08113	mws0049	Gallocatechin*	0.97001	0.00133559
Lk08113	mws0042	Epigallocatechin*	0.950351	0.00363639
Lk08113	mws0032	Myricetin	0.962887	0.00204049
Lk08113	mws0744	Dihydromyricetin(Ampelopsin)	0.968589	0.00146452
Lk08113	pmb0751	Trans-5-O-(p-Coumaroyl)shikimate	-0.934555	0.00628443
Lk08113	mws2118	Phlorizin	0.975579	0.000887282
Lk08114	mws1173	Garbanzol	0.986437	0.000274686
Lk08114	pme0376	Naringenin	0.941448	0.00504213
Lk08114	mws0914	Pinobanksin	0.984879	0.000341232
Lk08114	pme3285	Afzelechin (3,5,7,4'-Tetrahydroxyflavan)	0.959466	0.0024312
Lk08114	pme0088	Luteolin	0.957701	0.00264602
Lk08114	MWSHY0089	5,4'-Dihydroxy-7-methoxyflavanone (Sakuranetin)	-0.97642	0.000827456
Lk08114	mws1094	Dihydrokaempferol	0.920391	0.0092542
Lk08114	pme0460	Epicatechin*	0.936219	0.00597234
Lk08114	mws0054	Catechin*	0.960633	0.00229418
Lk08114	mws0044	Dihydroquercetin(Taxifolin)	0.988537	0.000196359
Lk08114	mws0049	Gallocatechin*	0.986371	0.00027737
Lk08114	mws0042	Epigallocatechin*	0.926549	0.00789435
Lk08114	mws0032	Myricetin	0.983057	0.000428171
Lk08114	mws0744	Dihydromyricetin(Ampelopsin)	0.986424	0.000275231
Lk08114	pmb0751	Trans-5-O-(p-Coumaroyl)shikimate	-0.931955	0.00678775
Lk08114	mws2118	Phlorizin	0.978998	0.000656973
Lk00086	mws1173	Garbanzol	0.982889	0.000436678
Lk00086	mws0914	Pinobanksin	0.976806	0.000800699
Lk00086	pme3285	Afzelechin (3,5,7,4'-Tetrahydroxyflavan)	0.944989	0.00445604
Lk00086	pme0088	Luteolin	0.940321	0.00523602
Lk00086	MWSHY0089	5,4'-Dihydroxy-7-methoxyflavanone (Sakuranetin)	-0.968104	0.00150982
Lk00086	pme0460	Epicatechin*	0.93383	0.00642291
Lk00086	mws0054	Catechin*	0.951999	0.00340079
Lk00086	mws0044	Dihydroquercetin(Taxifolin)	0.975865	0.000866732
Lk00086	mws0049	Gallocatechin*	0.979832	0.000605993
Lk00086	mws0042	Epigallocatechin*	0.919299	0.00950607
Lk00086	mws0032	Myricetin	0.981292	0.000521703
Lk00086	mws0744	Dihydromyricetin(Ampelopsin)	0.981601	0.000504683
Lk00086	pmb0751	Trans-5-O-(p-Coumaroyl)shikimate	-0.937935	0.00565847
Lk00086	mws2118	Phlorizin	0.975239	0.000912096
Lk20846	pme0376	Naringenin	0.930419	0.0070939
Lk20846	mws0914	Pinobanksin	0.92657	0.00789004
Lk20846	pme0088	Luteolin	0.952108	0.00338559
Lk20846	mws1094	Dihydrokaempferol	0.96274	0.00205664
Lk20846	pme0460	Epicatechin*	0.928088	0.00757113
Lk20846	mws0044	Dihydroquercetin(Taxifolin)	0.94519	0.00442391
Lk20846	mws0042	Epigallocatechin*	0.917765	0.00986591
Lk20846	mws0032	Myricetin	0.936792	0.00586665
Lk20846	mws0744	Dihydromyricetin(Ampelopsin)	0.919814	0.00938687
Lk20846	mws2118	Phlorizin	0.948523	0.00390661
Lk34691	mws1173	Garbanzol	0.982105	0.000477475
Lk34691	pme0376	Naringenin	0.945672	0.00434716
Lk34691	mws0914	Pinobanksin	0.981036	0.000536019
Lk34691	pme3285	Afzelechin (3,5,7,4'-Tetrahydroxyflavan)	0.963032	0.00202472
Lk34691	pme0088	Luteolin	0.957814	0.00263192
Lk34691	MWSHY0089	5,4'-Dihydroxy-7-methoxyflavanone (Sakuranetin)	-0.971472	0.00120917
Lk34691	mws1094	Dihydrokaempferol	0.921691	0.00895825
Lk34691	pme0460	Epicatechin*	0.937944	0.00565697
Lk34691	mws0054	Catechin*	0.958918	0.00249687
Lk34691	mws0044	Dihydroquercetin(Taxifolin)	0.987507	0.000233138
Lk34691	mws0049	Gallocatechin*	0.982308	0.000466724
Lk34691	mws0042	Epigallocatechin*	0.931585	0.00686076
Lk34691	mws0032	Myricetin	0.978641	0.000679436
Lk34691	mws0744	Dihydromyricetin(Ampelopsin)	0.98223	0.000470845
Lk34691	pmb0751	Trans-5-O-(p-Coumaroyl)shikimate	-0.928198	0.00754816
Lk34691	mws2118	Phlorizin	0.977663	0.000742824
Lk34692	mws1173	Garbanzol	0.989924	0.000151788
Lk34692	mws0914	Pinobanksin	0.98575	0.000303158
Lk34692	pme3285	Afzelechin (3,5,7,4'-Tetrahydroxyflavan)	0.924874	0.00825387
Lk34692	pme0088	Luteolin	0.938541	0.00554965
Lk34692	MWSHY0089	5,4'-Dihydroxy-7-methoxyflavanone (Sakuranetin)	-0.9778	0.000733772
Lk34692	mws0054	Catechin*	0.943886	0.00463476
Lk34692	mws0044	Dihydroquercetin(Taxifolin)	0.975796	0.000871676
Lk34692	mws0049	Gallocatechin*	0.986736	0.000262738
Lk34692	mws0032	Myricetin	0.990103	0.00014644
Lk34692	mws0744	Dihydromyricetin(Ampelopsin)	0.989255	0.000172571
Lk34692	pmb0751	Trans-5-O-(p-Coumaroyl)shikimate	-0.929144	0.00735291
Lk34692	mws2118	Phlorizin	0.969591	0.00137299
Lk18443	mws1173	Garbanzol	0.960687	0.00228793
Lk18443	mws0914	Pinobanksin	0.94332	0.00472783
Lk18443	MWSHY0089	5,4'-Dihydroxy-7-methoxyflavanone (Sakuranetin)	-0.957936	0.00261687
Lk18443	mws0044	Dihydroquercetin(Taxifolin)	0.923306	0.00859748
Lk18443	mws0049	Gallocatechin*	0.95928	0.00245342
Lk18443	mws0032	Myricetin	0.946953	0.00414636
Lk18443	mws0744	Dihydromyricetin(Ampelopsin)	0.955698	0.00290051
Lk18443	pmb0751	Trans-5-O-(p-Coumaroyl)shikimate	-0.964481	0.00187003
Lk18443	mws2118	Phlorizin	0.917715	0.00987767
Lk18442	mws1173	Garbanzol	0.971071	0.00124326
Lk18442	mws0914	Pinobanksin	0.957348	0.00269001
Lk18442	pme3285	Afzelechin (3,5,7,4'-Tetrahydroxyflavan)	0.943365	0.00472039
Lk18442	pme0088	Luteolin	0.925729	0.00806943
Lk18442	MWSHY0089	5,4'-Dihydroxy-7-methoxyflavanone (Sakuranetin)	-0.959977	0.00237075
Lk18442	pme0460	Epicatechin*	0.94912	0.00381729
Lk18442	mws0054	Catechin*	0.974582	0.000960917
Lk18442	mws0044	Dihydroquercetin(Taxifolin)	0.959321	0.00244847
Lk18442	mws0049	Gallocatechin*	0.968234	0.00149757
Lk18442	mws0042	Epigallocatechin*	0.919823	0.00938488
Lk18442	mws0032	Myricetin	0.962885	0.0020407
Lk18442	mws0744	Dihydromyricetin(Ampelopsin)	0.967329	0.00158363
Lk18442	pmb0751	Trans-5-O-(p-Coumaroyl)shikimate	-0.966386	0.00167585
Lk18442	mws2118	Phlorizin	0.975596	0.000886063
Lk01941	mws1173	Garbanzol	0.971914	0.00117219
Lk01941	pme0376	Naringenin	0.919802	0.0093896
Lk01941	mws0914	Pinobanksin	0.961985	0.00214023
Lk01941	pme3285	Afzelechin (3,5,7,4'-Tetrahydroxyflavan)	0.964108	0.00190925
Lk01941	pme0088	Luteolin	0.935729	0.00606336
Lk01941	MWSHY0089	5,4'-Dihydroxy-7-methoxyflavanone (Sakuranetin)	-0.95649	0.00279848
Lk01941	mws1094	Dihydrokaempferol	0.920697	0.00918406
Lk01941	pme0460	Epicatechin*	0.953228	0.00323023
Lk01941	mws0054	Catechin*	0.963531	0.00197068
Lk01941	mws0044	Dihydroquercetin(Taxifolin)	0.970274	0.00131235
Lk01941	mws0049	Gallocatechin*	0.969454	0.00138535
Lk01941	mws0042	Epigallocatechin*	0.942715	0.00482832
Lk01941	mws0032	Myricetin	0.966125	0.00170182
Lk01941	mws0744	Dihydromyricetin(Ampelopsin)	0.969361	0.00139377
Lk01941	pmb0751	Trans-5-O-(p-Coumaroyl)shikimate	-0.954022	0.0031224
Lk01941	mws2118	Phlorizin	0.978031	0.000718631
Lk25425	mws1173	Garbanzol	0.983782	0.000392404
Lk25425	pme0376	Naringenin	0.963201	0.00200628
Lk25425	mws0914	Pinobanksin	0.98257	0.000453079
Lk25425	pme3285	Afzelechin (3,5,7,4'-Tetrahydroxyflavan)	0.973348	0.00105603
Lk25425	pme0088	Luteolin	0.975559	0.000888748
Lk25425	MWSHY0089	5,4'-Dihydroxy-7-methoxyflavanone (Sakuranetin)	-0.978084	0.000715226
Lk25425	mws1094	Dihydrokaempferol	0.938647	0.00553078
Lk25425	pme0460	Epicatechin*	0.961219	0.00222683
Lk25425	mws0054	Catechin*	0.991474	0.000108731
Lk25425	mws0044	Dihydroquercetin(Taxifolin)	0.99494	3.8339e-05
Lk25425	mws0049	Gallocatechin*	0.985868	0.000298154
Lk25425	mws0042	Epigallocatechin*	0.943548	0.00469021
Lk25425	mws0032	Myricetin	0.976762	0.000803739
Lk25425	mws0744	Dihydromyricetin(Ampelopsin)	0.983755	0.000393682
Lk25425	pmb0751	Trans-5-O-(p-Coumaroyl)shikimate	-0.940384	0.00522512
Lk25425	mws2118	Phlorizin	0.991469	0.000108852
Lk16760	pmb0751	Trans-5-O-(p-Coumaroyl)shikimate	0.933455	0.00649509
Lk16759	mws1173	Garbanzol	0.988575	0.000195049
Lk16759	mws0914	Pinobanksin	0.991232	0.000114983
Lk16759	pme0088	Luteolin	0.936243	0.00596793
Lk16759	MWSHY0089	5,4'-Dihydroxy-7-methoxyflavanone (Sakuranetin)	-0.981537	0.000508182
Lk16759	mws0054	Catechin*	0.923874	0.00847213
Lk16759	mws0044	Dihydroquercetin(Taxifolin)	0.966327	0.00168167
Lk16759	mws0049	Gallocatechin*	0.985197	0.000327089
Lk16759	mws0032	Myricetin	0.994661	4.26792e-05
Lk16759	mws0744	Dihydromyricetin(Ampelopsin)	0.990093	0.000146726
Lk16759	mws2118	Phlorizin	0.950951	0.00354969
Lk23114	mws1173	Garbanzol	-0.946527	0.00421266
Lk23114	mws0914	Pinobanksin	-0.940985	0.0051214
Lk23114	MWSHY0089	5,4'-Dihydroxy-7-methoxyflavanone (Sakuranetin)	0.930175	0.00714308
Lk23114	mws0049	Gallocatechin*	-0.936733	0.00587751
Lk23114	mws0032	Myricetin	-0.957745	0.00264055
Lk23114	mws0744	Dihydromyricetin(Ampelopsin)	-0.945775	0.00433087
Lk34794	mws1173	Garbanzol	0.999343	6.469e-07
Lk34794	mws0914	Pinobanksin	0.995313	3.28961e-05
Lk34794	pme3285	Afzelechin (3,5,7,4'-Tetrahydroxyflavan)	0.93227	0.00672565
Lk34794	pme0088	Luteolin	0.947272	0.00409709
Lk34794	MWSHY0089	5,4'-Dihydroxy-7-methoxyflavanone (Sakuranetin)	-0.997886	6.69748e-06
Lk34794	mws0054	Catechin*	0.965831	0.00173135
Lk34794	mws0044	Dihydroquercetin(Taxifolin)	0.983788	0.00039213
Lk34794	mws0049	Gallocatechin*	0.999701	1.3382e-07
Lk34794	mws0032	Myricetin	0.993149	7.02412e-05
Lk34794	mws0744	Dihydromyricetin(Ampelopsin)	0.998524	3.26579e-06
Lk34794	pmb0751	Trans-5-O-(p-Coumaroyl)shikimate	-0.947656	0.00403806
Lk34794	mws2118	Phlorizin	0.973524	0.00104222
Lk11268	mws1173	Garbanzol	0.991517	0.000107631
Lk11268	mws0914	Pinobanksin	0.992883	7.58037e-05
Lk11268	pme0088	Luteolin	0.948363	0.00393078
Lk11268	MWSHY0089	5,4'-Dihydroxy-7-methoxyflavanone (Sakuranetin)	-0.994803	4.04392e-05
Lk11268	mws0054	Catechin*	0.956291	0.00282392
Lk11268	mws0044	Dihydroquercetin(Taxifolin)	0.976325	0.000834103
Lk11268	mws0049	Gallocatechin*	0.992939	7.46069e-05
Lk11268	mws0032	Myricetin	0.987788	0.000222785
Lk11268	mws0744	Dihydromyricetin(Ampelopsin)	0.992354	8.74752e-05
Lk11268	mws2118	Phlorizin	0.959941	0.00237497
Lk30169	mws0042	Epigallocatechin*	0.956181	0.00283808
Lk19780	mws1173	Garbanzol	0.98941	0.000167626
Lk19780	mws0914	Pinobanksin	0.988495	0.000197793
Lk19780	pme0088	Luteolin	0.944649	0.00451074
Lk19780	MWSHY0089	5,4'-Dihydroxy-7-methoxyflavanone (Sakuranetin)	-0.976691	0.000808643
Lk19780	mws0054	Catechin*	0.938742	0.00551382
Lk19780	mws0044	Dihydroquercetin(Taxifolin)	0.977978	0.000722093
Lk19780	mws0049	Gallocatechin*	0.98617	0.000285564
Lk19780	mws0032	Myricetin	0.992336	8.78873e-05
Lk19780	mws0744	Dihydromyricetin(Ampelopsin)	0.989782	0.000156064
Lk19780	mws2118	Phlorizin	0.968177	0.00150297
Lk17662	mws1173	Garbanzol	0.959837	0.00238723
Lk17662	mws0914	Pinobanksin	0.944883	0.00447305
Lk17662	MWSHY0089	5,4'-Dihydroxy-7-methoxyflavanone (Sakuranetin)	-0.967621	0.0015556
Lk17662	mws0054	Catechin*	0.962728	0.00205796
Lk17662	mws0044	Dihydroquercetin(Taxifolin)	0.934129	0.00636559
Lk17662	mws0049	Gallocatechin*	0.962019	0.00213648
Lk17662	mws0032	Myricetin	0.94152	0.00502984
Lk17662	mws0744	Dihydromyricetin(Ampelopsin)	0.955414	0.00293759
Lk17662	pmb0751	Trans-5-O-(p-Coumaroyl)shikimate	-0.969771	0.00135689
Lk17662	mws2118	Phlorizin	0.939824	0.0053227
Lk25012	mws1173	Garbanzol	0.988509	0.000197319
Lk25012	pme0376	Naringenin	0.928395	0.00750732
Lk25012	mws0914	Pinobanksin	0.987737	0.000224654
Lk25012	pme3285	Afzelechin (3,5,7,4'-Tetrahydroxyflavan)	0.939468	0.00538523
Lk25012	pme0088	Luteolin	0.955565	0.00291783
Lk25012	MWSHY0089	5,4'-Dihydroxy-7-methoxyflavanone (Sakuranetin)	-0.975312	0.000906693
Lk25012	mws1094	Dihydrokaempferol	0.922197	0.00884455
Lk25012	pme0460	Epicatechin*	0.928278	0.00753169
Lk25012	mws0054	Catechin*	0.951597	0.00345761
Lk25012	mws0044	Dihydroquercetin(Taxifolin)	0.985556	0.000311439
Lk25012	mws0049	Gallocatechin*	0.986316	0.00027958
Lk25012	mws0032	Myricetin	0.989642	0.000160378
Lk25012	mws0744	Dihydromyricetin(Ampelopsin)	0.988867	0.000185225
Lk25012	pmb0751	Trans-5-O-(p-Coumaroyl)shikimate	-0.919591	0.00943845
Lk25012	mws2118	Phlorizin	0.977303	0.000766908
Lk18498	mws1173	Garbanzol	0.935672	0.00607402
Lk18498	mws0914	Pinobanksin	0.944395	0.00455199
Lk18498	MWSHY0089	5,4'-Dihydroxy-7-methoxyflavanone (Sakuranetin)	-0.929924	0.00719388
Lk18498	mws0049	Gallocatechin*	0.929617	0.00725623
Lk18498	mws0032	Myricetin	0.951694	0.00344384
Lk18498	mws0744	Dihydromyricetin(Ampelopsin)	0.939249	0.00542385
Lk18495	mws1173	Garbanzol	0.975098	0.000922422
Lk18495	mws0914	Pinobanksin	0.959117	0.00247291
Lk18495	MWSHY0089	5,4'-Dihydroxy-7-methoxyflavanone (Sakuranetin)	-0.982312	0.000466538
Lk18495	mws0054	Catechin*	0.924573	0.00831937
Lk18495	mws0044	Dihydroquercetin(Taxifolin)	0.931509	0.0068759
Lk18495	mws0049	Gallocatechin*	0.975851	0.000867731
Lk18495	mws0032	Myricetin	0.958519	0.00254529
Lk18495	mws0744	Dihydromyricetin(Ampelopsin)	0.970436	0.00129812
Lk18495	pmb0751	Trans-5-O-(p-Coumaroyl)shikimate	-0.973451	0.00104793
Lk18495	mws2118	Phlorizin	0.923144	0.00863326
Lk13190	mws1173	Garbanzol	0.987661	0.000227428
Lk13190	mws0914	Pinobanksin	0.981056	0.000534899
Lk13190	MWSHY0089	5,4'-Dihydroxy-7-methoxyflavanone (Sakuranetin)	-0.997003	1.34614e-05
Lk13190	mws0054	Catechin*	0.937135	0.00580387
Lk13190	mws0044	Dihydroquercetin(Taxifolin)	0.956815	0.00275709
Lk13190	mws0049	Gallocatechin*	0.990412	0.000137444
Lk13190	mws0032	Myricetin	0.975033	0.000927231
Lk13190	mws0744	Dihydromyricetin(Ampelopsin)	0.98588	0.000297642
Lk13190	pmb0751	Trans-5-O-(p-Coumaroyl)shikimate	-0.948614	0.00389294
Lk13190	mws2118	Phlorizin	0.937191	0.00579348
Lk09546	MWSHY0089	5,4'-Dihydroxy-7-methoxyflavanone (Sakuranetin)	-0.928406	0.00750514
Lk21812	mws1173	Garbanzol	0.994913	3.87471e-05
Lk21812	pme0376	Naringenin	0.940599	0.005188
Lk21812	mws0914	Pinobanksin	0.993586	6.15757e-05
Lk21812	pme3285	Afzelechin (3,5,7,4'-Tetrahydroxyflavan)	0.953368	0.00321117
Lk21812	pme0088	Luteolin	0.964902	0.00182618
Lk21812	MWSHY0089	5,4'-Dihydroxy-7-methoxyflavanone (Sakuranetin)	-0.986833	0.000258931
Lk21812	mws1094	Dihydrokaempferol	0.924907	0.00824665
Lk21812	pme0460	Epicatechin*	0.938291	0.00559454
Lk21812	mws0054	Catechin*	0.970828	0.00126409
Lk21812	mws0044	Dihydroquercetin(Taxifolin)	0.993596	6.13918e-05
Lk21812	mws0049	Gallocatechin*	0.994746	4.1333e-05
Lk21812	mws0042	Epigallocatechin*	0.919516	0.00945589
Lk21812	mws0032	Myricetin	0.991886	9.84967e-05
Lk21812	mws0744	Dihydromyricetin(Ampelopsin)	0.994983	3.76908e-05
Lk21812	pmb0751	Trans-5-O-(p-Coumaroyl)shikimate	-0.93617	0.00598142
Lk21812	mws2118	Phlorizin	0.985218	0.000326135
Lk09258	mws1173	Garbanzol	0.986352	0.000278124
Lk09258	pme0376	Naringenin	0.948857	0.00385647
Lk09258	mws0914	Pinobanksin	0.985023	0.000334806
Lk09258	pme3285	Afzelechin (3,5,7,4'-Tetrahydroxyflavan)	0.965756	0.00173889
Lk09258	pme0088	Luteolin	0.962439	0.00208973
Lk09258	MWSHY0089	5,4'-Dihydroxy-7-methoxyflavanone (Sakuranetin)	-0.977317	0.000765942
Lk09258	mws1094	Dihydrokaempferol	0.924586	0.00831642
Lk09258	pme0460	Epicatechin*	0.942351	0.00488934
Lk09258	mws0054	Catechin*	0.967346	0.00158197
Lk09258	mws0044	Dihydroquercetin(Taxifolin)	0.991245	0.000114641
Lk09258	mws0049	Gallocatechin*	0.986961	0.000253914
Lk09258	mws0042	Epigallocatechin*	0.932793	0.00662348
Lk09258	mws0032	Myricetin	0.981926	0.000487042
Lk09258	mws0744	Dihydromyricetin(Ampelopsin)	0.986373	0.00027727
Lk09258	pmb0751	Trans-5-O-(p-Coumaroyl)shikimate	-0.93459	0.00627778
Lk09258	mws2118	Phlorizin	0.982154	0.000474891
Lk09259	pmb0751	Trans-5-O-(p-Coumaroyl)shikimate	-0.962186	0.00211784
Lk02074	mws1173	Garbanzol	0.997811	7.18256e-06
Lk02074	mws0914	Pinobanksin	0.994188	5.05708e-05
Lk02074	pme3285	Afzelechin (3,5,7,4'-Tetrahydroxyflavan)	0.935861	0.00603882
Lk02074	pme0088	Luteolin	0.946872	0.00415887
Lk02074	MWSHY0089	5,4'-Dihydroxy-7-methoxyflavanone (Sakuranetin)	-0.998739	2.38541e-06
Lk02074	mws0054	Catechin*	0.966473	0.00166723
Lk02074	mws0044	Dihydroquercetin(Taxifolin)	0.983725	0.000395143
Lk02074	mws0049	Gallocatechin*	0.999331	6.70251e-07
Lk02074	mws0032	Myricetin	0.98983	0.000154602
Lk02074	mws0744	Dihydromyricetin(Ampelopsin)	0.997055	1.29966e-05
Lk02074	pmb0751	Trans-5-O-(p-Coumaroyl)shikimate	-0.948654	0.00388698
Lk02074	mws2118	Phlorizin	0.971002	0.00124916
Lk00868	pme0460	Epicatechin*	0.921038	0.00910628
Lk00868	mws0054	Catechin*	0.929479	0.00728452
Lk44139	mws1173	Garbanzol	0.97587	0.000866337
Lk44139	mws0914	Pinobanksin	0.970906	0.00125741
Lk44139	MWSHY0089	5,4'-Dihydroxy-7-methoxyflavanone (Sakuranetin)	-0.979815	0.000607041
Lk44139	mws0044	Dihydroquercetin(Taxifolin)	0.945112	0.00443641
Lk44139	mws0049	Gallocatechin*	0.97735	0.000763753
Lk44139	mws0032	Myricetin	0.966924	0.00162298
Lk44139	mws0744	Dihydromyricetin(Ampelopsin)	0.974678	0.000953655
Lk44139	pmb0751	Trans-5-O-(p-Coumaroyl)shikimate	-0.924487	0.00833808
Lk44139	mws2118	Phlorizin	0.917901	0.00983373
Lk12611	mws1173	Garbanzol	-0.970337	0.00130681
Lk12611	mws0914	Pinobanksin	-0.977673	0.000742149
Lk12611	pme0088	Luteolin	-0.949371	0.00378004
Lk12611	MWSHY0089	5,4'-Dihydroxy-7-methoxyflavanone (Sakuranetin)	0.975108	0.000921721
Lk12611	mws0054	Catechin*	-0.944627	0.00451443
Lk12611	mws0044	Dihydroquercetin(Taxifolin)	-0.963147	0.00201219
Lk12611	mws0049	Gallocatechin*	-0.972503	0.00112374
Lk12611	mws0032	Myricetin	-0.970154	0.00132284
Lk12611	mws0744	Dihydromyricetin(Ampelopsin)	-0.973024	0.00108175
Lk12611	mws2118	Phlorizin	-0.944534	0.00452942
Lk21778	mws1173	Garbanzol	-0.997394	1.01803e-05
Lk21778	mws0914	Pinobanksin	-0.993604	6.12369e-05
Lk21778	pme3285	Afzelechin (3,5,7,4'-Tetrahydroxyflavan)	-0.933961	0.00639766
Lk21778	pme0088	Luteolin	-0.944937	0.00446436
Lk21778	MWSHY0089	5,4'-Dihydroxy-7-methoxyflavanone (Sakuranetin)	0.999101	1.21113e-06
Lk21778	mws0054	Catechin*	-0.965683	0.00174625
Lk21778	mws0044	Dihydroquercetin(Taxifolin)	-0.982359	0.000464088
Lk21778	mws0049	Gallocatechin*	-0.999076	1.28083e-06
Lk21778	mws0032	Myricetin	-0.988984	0.000181375
Lk21778	mws0744	Dihydromyricetin(Ampelopsin)	-0.996575	1.75739e-05
Lk21778	pmb0751	Trans-5-O-(p-Coumaroyl)shikimate	0.949086	0.00382236
Lk21778	mws2118	Phlorizin	-0.969283	0.00140083
Lk37551	mws1173	Garbanzol	-0.937295	0.0057746
Lk37551	mws0914	Pinobanksin	-0.924488	0.0083378
Lk37551	pme3285	Afzelechin (3,5,7,4'-Tetrahydroxyflavan)	-0.935865	0.00603809
Lk37551	MWSHY0089	5,4'-Dihydroxy-7-methoxyflavanone (Sakuranetin)	0.956924	0.00274338
Lk37551	mws0054	Catechin*	-0.9344	0.00631388
Lk37551	mws0044	Dihydroquercetin(Taxifolin)	-0.921754	0.00894415
Lk37551	mws0049	Gallocatechin*	-0.946736	0.00418008
Lk37551	mws0744	Dihydromyricetin(Ampelopsin)	-0.933134	0.00655706
Lk37551	pmb0751	Trans-5-O-(p-Coumaroyl)shikimate	0.966493	0.00166523
Lk31540	mws1173	Garbanzol	0.969232	0.00140545
Lk31540	mws0914	Pinobanksin	0.965113	0.00180443
Lk31540	pme3285	Afzelechin (3,5,7,4'-Tetrahydroxyflavan)	0.951423	0.00348225
Lk31540	MWSHY0089	5,4'-Dihydroxy-7-methoxyflavanone (Sakuranetin)	-0.969258	0.00140306
Lk31540	mws0054	Catechin*	0.930074	0.00716354
Lk31540	mws0044	Dihydroquercetin(Taxifolin)	0.963686	0.0019541
Lk31540	mws0049	Gallocatechin*	0.972835	0.00109689
Lk31540	mws0032	Myricetin	0.957113	0.00271946
Lk31540	mws0744	Dihydromyricetin(Ampelopsin)	0.968186	0.00150208
Lk31540	pmb0751	Trans-5-O-(p-Coumaroyl)shikimate	-0.93657	0.00590748
Lk31540	mws2118	Phlorizin	0.942117	0.00492873
Lk45054	mws1173	Garbanzol	0.990892	0.000124069
Lk45054	mws0914	Pinobanksin	0.988297	0.00020463
Lk45054	pme0088	Luteolin	0.920641	0.00919699
Lk45054	MWSHY0089	5,4'-Dihydroxy-7-methoxyflavanone (Sakuranetin)	-0.99094	0.00012276
Lk45054	mws0054	Catechin*	0.931837	0.00681091
Lk45054	mws0044	Dihydroquercetin(Taxifolin)	0.959393	0.00243986
Lk45054	mws0049	Gallocatechin*	0.989149	0.000175991
Lk45054	mws0032	Myricetin	0.989717	0.000158053
Lk45054	mws0744	Dihydromyricetin(Ampelopsin)	0.990645	0.000130871
Lk45054	mws2118	Phlorizin	0.945797	0.0043274
Lk45039	mws1173	Garbanzol	-0.997381	1.02814e-05
Lk45039	mws0914	Pinobanksin	-0.993591	6.14832e-05
Lk45039	pme3285	Afzelechin (3,5,7,4'-Tetrahydroxyflavan)	-0.933775	0.00643337
Lk45039	pme0088	Luteolin	-0.943801	0.00464867
Lk45039	MWSHY0089	5,4'-Dihydroxy-7-methoxyflavanone (Sakuranetin)	0.999065	1.31184e-06
Lk45039	mws0054	Catechin*	-0.963914	0.00192983
Lk45039	mws0044	Dihydroquercetin(Taxifolin)	-0.982	0.000483093
Lk45039	mws0049	Gallocatechin*	-0.999063	1.31692e-06
Lk45039	mws0032	Myricetin	-0.988971	0.000181796
Lk45039	mws0744	Dihydromyricetin(Ampelopsin)	-0.996562	1.77065e-05
Lk45039	pmb0751	Trans-5-O-(p-Coumaroyl)shikimate	0.948844	0.00385852
Lk45039	mws2118	Phlorizin	-0.9683	0.00149141
Lk43928	mws1173	Garbanzol	0.975502	0.000892899
Lk43928	pme0376	Naringenin	0.96419	0.00190061
Lk43928	mws0914	Pinobanksin	0.975111	0.000921482
Lk43928	pme3285	Afzelechin (3,5,7,4'-Tetrahydroxyflavan)	0.97314	0.00107251
Lk43928	pme0088	Luteolin	0.97244	0.00112885
Lk43928	MWSHY0089	5,4'-Dihydroxy-7-methoxyflavanone (Sakuranetin)	-0.960021	0.00236555
Lk43928	mws1094	Dihydrokaempferol	0.950895	0.0035577
Lk43928	pme0460	Epicatechin*	0.965775	0.00173698
Lk43928	mws0054	Catechin*	0.973423	0.00105013
Lk43928	mws0044	Dihydroquercetin(Taxifolin)	0.991285	0.000113588
Lk43928	mws0049	Gallocatechin*	0.974832	0.000942181
Lk43928	mws0042	Epigallocatechin*	0.958463	0.00255212
Lk43928	mws0032	Myricetin	0.974197	0.00099011
Lk43928	mws0744	Dihydromyricetin(Ampelopsin)	0.975889	0.000864997
Lk43928	pmb0751	Trans-5-O-(p-Coumaroyl)shikimate	-0.922235	0.00883601
Lk43928	mws2118	Phlorizin	0.990082	0.000147069
Lk09790	mws1173	Garbanzol	0.978	0.000720683
Lk09790	mws0914	Pinobanksin	0.97365	0.00103233
Lk09790	pme3285	Afzelechin (3,5,7,4'-Tetrahydroxyflavan)	0.942419	0.00487787
Lk09790	pme0088	Luteolin	0.92948	0.00728423
Lk09790	MWSHY0089	5,4'-Dihydroxy-7-methoxyflavanone (Sakuranetin)	-0.967103	0.00160556
Lk09790	mws0054	Catechin*	0.934326	0.00632804
Lk09790	mws0044	Dihydroquercetin(Taxifolin)	0.97065	0.00127945
Lk09790	mws0049	Gallocatechin*	0.976822	0.000799572
Lk09790	mws0032	Myricetin	0.974395	0.000974996
Lk09790	mws0744	Dihydromyricetin(Ampelopsin)	0.977155	0.000776855
Lk09790	pmb0751	Trans-5-O-(p-Coumaroyl)shikimate	-0.929632	0.00725333
Lk09790	mws2118	Phlorizin	0.959647	0.00240964
Lk22915	mws1173	Garbanzol	0.973867	0.00101552
Lk22915	pme0376	Naringenin	0.944683	0.00450529
Lk22915	mws0914	Pinobanksin	0.981218	0.000525836
Lk22915	pme0088	Luteolin	0.980282	0.000579364
Lk22915	MWSHY0089	5,4'-Dihydroxy-7-methoxyflavanone (Sakuranetin)	-0.952194	0.00337344
Lk22915	mws1094	Dihydrokaempferol	0.963261	0.00199986
Lk22915	pme0460	Epicatechin*	0.942191	0.00491627
Lk22915	mws0054	Catechin*	0.95101	0.00354124
Lk22915	mws0044	Dihydroquercetin(Taxifolin)	0.985488	0.000314349
Lk22915	mws0049	Gallocatechin*	0.969054	0.00142167
Lk22915	mws0032	Myricetin	0.986421	0.000275344
Lk22915	mws0744	Dihydromyricetin(Ampelopsin)	0.976955	0.000790482
Lk22915	mws2118	Phlorizin	0.983286	0.000416707
Lk43934	mws1173	Garbanzol	0.996638	1.69341e-05
Lk43934	pme0376	Naringenin	0.919664	0.00942166
Lk43934	mws0914	Pinobanksin	0.994779	4.08213e-05
Lk43934	pme3285	Afzelechin (3,5,7,4'-Tetrahydroxyflavan)	0.935598	0.00608779
Lk43934	pme0088	Luteolin	0.950946	0.00355047
Lk43934	MWSHY0089	5,4'-Dihydroxy-7-methoxyflavanone (Sakuranetin)	-0.998279	4.43917e-06
Lk43934	mws0054	Catechin*	0.966008	0.00171357
Lk43934	mws0044	Dihydroquercetin(Taxifolin)	0.985409	0.000317789
Lk43934	mws0049	Gallocatechin*	0.998732	2.40989e-06
Lk43934	mws0032	Myricetin	0.989048	0.000179256
Lk43934	mws0744	Dihydromyricetin(Ampelopsin)	0.996411	1.92958e-05
Lk43934	pmb0751	Trans-5-O-(p-Coumaroyl)shikimate	-0.941599	0.00501646
Lk43934	mws2118	Phlorizin	0.970291	0.00131084
Lk11505	mws1173	Garbanzol	0.971098	0.0012409
Lk11505	mws0914	Pinobanksin	0.956815	0.00275717
Lk11505	pme3285	Afzelechin (3,5,7,4'-Tetrahydroxyflavan)	0.936811	0.00586309
Lk11505	MWSHY0089	5,4'-Dihydroxy-7-methoxyflavanone (Sakuranetin)	-0.979827	0.000606294
Lk11505	mws0054	Catechin*	0.935839	0.00604286
Lk11505	mws0044	Dihydroquercetin(Taxifolin)	0.9435	0.00469821
Lk11505	mws0049	Gallocatechin*	0.975113	0.000921343
Lk11505	mws0032	Myricetin	0.949957	0.00369379
Lk11505	mws0744	Dihydromyricetin(Ampelopsin)	0.96679	0.001636
Lk11505	pmb0751	Trans-5-O-(p-Coumaroyl)shikimate	-0.981038	0.000535932
Lk11505	mws2118	Phlorizin	0.930075	0.00716336
Lk00078	mws1173	Garbanzol	0.931629	0.00685211
Lk00078	pme3285	Afzelechin (3,5,7,4'-Tetrahydroxyflavan)	0.93172	0.00683401
Lk00078	MWSHY0089	5,4'-Dihydroxy-7-methoxyflavanone (Sakuranetin)	-0.944248	0.00457579
Lk00078	mws0049	Gallocatechin*	0.93722	0.00578822
Lk00078	mws0744	Dihydromyricetin(Ampelopsin)	0.924512	0.00833258
Lk00078	pmb0751	Trans-5-O-(p-Coumaroyl)shikimate	-0.993176	6.97002e-05
Lk25919	mws1173	Garbanzol	0.959545	0.00242183
Lk25919	mws0914	Pinobanksin	0.945914	0.0043088
Lk25919	pme3285	Afzelechin (3,5,7,4'-Tetrahydroxyflavan)	0.967061	0.00160959
Lk25919	MWSHY0089	5,4'-Dihydroxy-7-methoxyflavanone (Sakuranetin)	-0.967249	0.00159138
Lk25919	mws0054	Catechin*	0.95391	0.00313749
Lk25919	mws0044	Dihydroquercetin(Taxifolin)	0.948601	0.00389486
Lk25919	mws0049	Gallocatechin*	0.965346	0.0017805
Lk25919	mws0032	Myricetin	0.935701	0.00606869
Lk25919	mws0744	Dihydromyricetin(Ampelopsin)	0.955338	0.00294745
Lk25919	pmb0751	Trans-5-O-(p-Coumaroyl)shikimate	-0.983061	0.000427987
Lk25919	mws2118	Phlorizin	0.939691	0.00534603
Lk22698	mws1173	Garbanzol	0.926597	0.00788431
Lk22698	pme3285	Afzelechin (3,5,7,4'-Tetrahydroxyflavan)	0.945152	0.00442998
Lk22698	mws1094	Dihydrokaempferol	0.923151	0.00863177
Lk22698	pme0460	Epicatechin*	0.954558	0.00305052
Lk22698	mws0054	Catechin*	0.933159	0.00655222
Lk22698	mws0044	Dihydroquercetin(Taxifolin)	0.934821	0.00623395
Lk22698	mws0049	Gallocatechin*	0.920794	0.00916195
Lk22698	mws0042	Epigallocatechin*	0.951464	0.00347644
Lk22698	mws0032	Myricetin	0.92566	0.00808413
Lk22698	mws0744	Dihydromyricetin(Ampelopsin)	0.923682	0.00851439
Lk22698	mws2118	Phlorizin	0.956352	0.00281612
Lk26071	mws1173	Garbanzol	0.998827	2.06457e-06
Lk26071	mws0914	Pinobanksin	0.995181	3.47715e-05
Lk26071	pme0088	Luteolin	0.940793	0.00515449
Lk26071	MWSHY0089	5,4'-Dihydroxy-7-methoxyflavanone (Sakuranetin)	-0.995308	3.29727e-05
Lk26071	mws0054	Catechin*	0.954495	0.0030589
Lk26071	mws0044	Dihydroquercetin(Taxifolin)	0.977647	0.000743882
Lk26071	mws0049	Gallocatechin*	0.997463	9.64621e-06
Lk26071	mws0032	Myricetin	0.996088	2.29292e-05
Lk26071	mws0744	Dihydromyricetin(Ampelopsin)	0.998227	4.71093e-06
Lk26071	pmb0751	Trans-5-O-(p-Coumaroyl)shikimate	-0.935984	0.00601586
Lk26071	mws2118	Phlorizin	0.968038	0.00151602
Lk26070	mws1173	Garbanzol	0.958629	0.00253192
Lk26070	mws0914	Pinobanksin	0.949645	0.00373965
Lk26070	MWSHY0089	5,4'-Dihydroxy-7-methoxyflavanone (Sakuranetin)	-0.957335	0.00269162
Lk26070	mws0044	Dihydroquercetin(Taxifolin)	0.92414	0.00841388
Lk26070	mws0049	Gallocatechin*	0.958152	0.00259027
Lk26070	mws0032	Myricetin	0.950022	0.00368432
Lk26070	mws0744	Dihydromyricetin(Ampelopsin)	0.956258	0.00282814
Lk26070	pmb0751	Trans-5-O-(p-Coumaroyl)shikimate	-0.921586	0.00898207
Lk40901	mws1173	Garbanzol	0.97526	0.000910527
Lk40901	pme0376	Naringenin	0.920122	0.00931589
Lk40901	mws0914	Pinobanksin	0.967832	0.00153551
Lk40901	pme3285	Afzelechin (3,5,7,4'-Tetrahydroxyflavan)	0.967486	0.0015686
Lk40901	pme0088	Luteolin	0.926736	0.00785482
Lk40901	MWSHY0089	5,4'-Dihydroxy-7-methoxyflavanone (Sakuranetin)	-0.980698	0.00055524
Lk40901	mws0054	Catechin*	0.962988	0.00202949
Lk40901	mws0044	Dihydroquercetin(Taxifolin)	0.970052	0.00133191
Lk40901	mws0049	Gallocatechin*	0.980544	0.000564142
Lk40901	mws0032	Myricetin	0.95737	0.0026872
Lk40901	mws0744	Dihydromyricetin(Ampelopsin)	0.973067	0.00107827
Lk40901	pmb0751	Trans-5-O-(p-Coumaroyl)shikimate	-0.965951	0.00171931
Lk40901	mws2118	Phlorizin	0.956089	0.00284998
Lk00510	mws1173	Garbanzol	-0.996989	1.35835e-05
Lk00510	mws0914	Pinobanksin	-0.993201	6.9186e-05
Lk00510	pme3285	Afzelechin (3,5,7,4'-Tetrahydroxyflavan)	-0.926075	0.00799528
Lk00510	pme0088	Luteolin	-0.939563	0.00536858
Lk00510	MWSHY0089	5,4'-Dihydroxy-7-methoxyflavanone (Sakuranetin)	0.999776	7.5291e-08
Lk00510	mws0054	Catechin*	-0.959991	0.0023691
Lk00510	mws0044	Dihydroquercetin(Taxifolin)	-0.978836	0.000667122
Lk00510	mws0049	Gallocatechin*	-0.998671	2.64962e-06
Lk00510	mws0032	Myricetin	-0.988582	0.000194795
Lk00510	mws0744	Dihydromyricetin(Ampelopsin)	-0.996171	2.19633e-05
Lk00510	pmb0751	Trans-5-O-(p-Coumaroyl)shikimate	0.946699	0.00418581
Lk00510	mws2118	Phlorizin	-0.964115	0.00190846
Lk11503	mws1173	Garbanzol	0.978789	0.00067011
Lk11503	mws0914	Pinobanksin	0.96734	0.00158258
Lk11503	pme3285	Afzelechin (3,5,7,4'-Tetrahydroxyflavan)	0.953892	0.00313988
Lk11503	pme0088	Luteolin	0.923178	0.00862564
Lk11503	MWSHY0089	5,4'-Dihydroxy-7-methoxyflavanone (Sakuranetin)	-0.984198	0.000372568
Lk11503	pme0460	Epicatechin*	0.919573	0.00944255
Lk11503	mws0054	Catechin*	0.976756	0.000804164
Lk11503	mws0044	Dihydroquercetin(Taxifolin)	0.964985	0.0018176
Lk11503	mws0049	Gallocatechin*	0.982337	0.000465199
Lk11503	mws0032	Myricetin	0.960786	0.00227645
Lk11503	mws0744	Dihydromyricetin(Ampelopsin)	0.975415	0.000899239
Lk11503	pmb0751	Trans-5-O-(p-Coumaroyl)shikimate	-0.980248	0.000581357
Lk11503	mws2118	Phlorizin	0.962256	0.00211006
Lk44115	mws1173	Garbanzol	0.998577	3.03733e-06
Lk44115	mws0914	Pinobanksin	0.993067	7.19398e-05
Lk44115	pme3285	Afzelechin (3,5,7,4'-Tetrahydroxyflavan)	0.927889	0.00761244
Lk44115	pme0088	Luteolin	0.945318	0.00440345
Lk44115	MWSHY0089	5,4'-Dihydroxy-7-methoxyflavanone (Sakuranetin)	-0.994368	4.74824e-05
Lk44115	pme0460	Epicatechin*	0.918633	0.00966146
Lk44115	mws0054	Catechin*	0.967076	0.00160815
Lk44115	mws0044	Dihydroquercetin(Taxifolin)	0.981074	0.000533911
Lk44115	mws0049	Gallocatechin*	0.997502	9.34945e-06
Lk44115	mws0032	Myricetin	0.993794	5.76547e-05
Lk44115	mws0744	Dihydromyricetin(Ampelopsin)	0.997367	1.03936e-05
Lk44115	pmb0751	Trans-5-O-(p-Coumaroyl)shikimate	-0.949212	0.00380356
Lk44115	mws2118	Phlorizin	0.976132	0.000847758
Lk44465	mws1173	Garbanzol	0.988501	0.000197588
Lk44465	pme0376	Naringenin	0.944003	0.00461571
Lk44465	mws0914	Pinobanksin	0.99048	0.000135524
Lk44465	pme3285	Afzelechin (3,5,7,4'-Tetrahydroxyflavan)	0.94175	0.00499072
Lk44465	pme0088	Luteolin	0.970355	0.00130524
Lk44465	MWSHY0089	5,4'-Dihydroxy-7-methoxyflavanone (Sakuranetin)	-0.974175	0.000991771
Lk44465	mws1094	Dihydrokaempferol	0.939382	0.00540046
Lk44465	pme0460	Epicatechin*	0.939554	0.00537024
Lk44465	mws0054	Catechin*	0.960018	0.00236586
Lk44465	mws0044	Dihydroquercetin(Taxifolin)	0.992272	8.93632e-05
Lk44465	mws0049	Gallocatechin*	0.986404	0.000276026
Lk44465	mws0042	Epigallocatechin*	0.921664	0.0089645
Lk44465	mws0032	Myricetin	0.991698	0.000103111
Lk44465	mws0744	Dihydromyricetin(Ampelopsin)	0.98973	0.000157654
Lk44465	mws2118	Phlorizin	0.984792	0.000345171
novel.11191	mws1173	Garbanzol	0.976461	0.000824617
novel.11191	pme0376	Naringenin	0.957186	0.00271028
novel.11191	mws0914	Pinobanksin	0.976327	0.000833968
novel.11191	pme3285	Afzelechin (3,5,7,4'-Tetrahydroxyflavan)	0.971966	0.00116788
novel.11191	pme0088	Luteolin	0.962276	0.00210782
novel.11191	MWSHY0089	5,4'-Dihydroxy-7-methoxyflavanone (Sakuranetin)	-0.966289	0.00168553
novel.11191	mws1094	Dihydrokaempferol	0.926572	0.00788953
novel.11191	pme0460	Epicatechin*	0.94487	0.00447514
novel.11191	mws0054	Catechin*	0.963032	0.00202473
novel.11191	mws0044	Dihydroquercetin(Taxifolin)	0.988387	0.000201514
novel.11191	mws0049	Gallocatechin*	0.977685	0.000741372
novel.11191	mws0042	Epigallocatechin*	0.942013	0.00494632
novel.11191	mws0032	Myricetin	0.971907	0.00117273
novel.11191	mws0744	Dihydromyricetin(Ampelopsin)	0.976823	0.000799508
novel.11191	pmb0751	Trans-5-O-(p-Coumaroyl)shikimate	-0.925261	0.00817014
novel.11191	mws2118	Phlorizin	0.978462	0.000690802
novel.14207	mws1173	Garbanzol	0.996415	1.92586e-05
novel.14207	mws0914	Pinobanksin	0.990725	0.000128645
novel.14207	pme3285	Afzelechin (3,5,7,4'-Tetrahydroxyflavan)	0.93764	0.00571184
novel.14207	pme0088	Luteolin	0.93933	0.00540955
novel.14207	MWSHY0089	5,4'-Dihydroxy-7-methoxyflavanone (Sakuranetin)	-0.998373	3.9685e-06
novel.14207	mws0054	Catechin*	0.965994	0.00171494
novel.14207	mws0044	Dihydroquercetin(Taxifolin)	0.979678	0.000615259
novel.14207	mws0049	Gallocatechin*	0.998126	5.26276e-06
novel.14207	mws0032	Myricetin	0.986408	0.000275875
novel.14207	mws0744	Dihydromyricetin(Ampelopsin)	0.994988	3.76101e-05
novel.14207	pmb0751	Trans-5-O-(p-Coumaroyl)shikimate	-0.957532	0.00266704
novel.14207	mws2118	Phlorizin	0.968185	0.00150222
Lk02611	mws1173	Garbanzol	0.939444	0.00538945
Lk02611	pme0376	Naringenin	0.94356	0.00468837
Lk02611	mws0914	Pinobanksin	0.938674	0.00552598
Lk02611	pme3285	Afzelechin (3,5,7,4'-Tetrahydroxyflavan)	0.930024	0.00717354
Lk02611	pme0088	Luteolin	0.966817	0.00163338
Lk02611	MWSHY0089	5,4'-Dihydroxy-7-methoxyflavanone (Sakuranetin)	-0.925395	0.00814113
Lk02611	mws1094	Dihydrokaempferol	0.961401	0.00220606
Lk02611	pme0460	Epicatechin*	0.974859	0.000940123
Lk02611	mws0054	Catechin*	0.988683	0.000191374
Lk02611	mws0044	Dihydroquercetin(Taxifolin)	0.961082	0.00224242
Lk02611	mws0049	Gallocatechin*	0.938091	0.00563042
Lk02611	mws0042	Epigallocatechin*	0.937364	0.00576195
Lk02611	mws0032	Myricetin	0.939159	0.00543979
Lk02611	mws0744	Dihydromyricetin(Ampelopsin)	0.939732	0.00533891
Lk02611	mws2118	Phlorizin	0.980514	0.000565862
Lk44311	mws1173	Garbanzol	0.957498	0.00267121
Lk44311	pme0376	Naringenin	0.9706	0.0012838
Lk44311	mws0914	Pinobanksin	0.958675	0.00252639
Lk44311	pme3285	Afzelechin (3,5,7,4'-Tetrahydroxyflavan)	0.979173	0.000646143
Lk44311	pme0088	Luteolin	0.965128	0.00180287
Lk44311	MWSHY0089	5,4'-Dihydroxy-7-methoxyflavanone (Sakuranetin)	-0.941904	0.00496469
Lk44311	mws1094	Dihydrokaempferol	0.943076	0.00476826
Lk44311	pme0460	Epicatechin*	0.960425	0.00231832
Lk44311	mws0054	Catechin*	0.960771	0.00227815
Lk44311	mws0044	Dihydroquercetin(Taxifolin)	0.982353	0.000464364
Lk44311	mws0049	Gallocatechin*	0.958279	0.00257462
Lk44311	mws0042	Epigallocatechin*	0.964511	0.00186689
Lk44311	mws0032	Myricetin	0.954862	0.00301021
Lk44311	mws0744	Dihydromyricetin(Ampelopsin)	0.958294	0.00257279
Lk44311	mws2118	Phlorizin	0.977728	0.000738554
Lk27175	mws1173	Garbanzol	0.989937	0.000151377
Lk27175	pme0376	Naringenin	0.935042	0.0061922
Lk27175	mws0914	Pinobanksin	0.9886	0.000194185
Lk27175	pme3285	Afzelechin (3,5,7,4'-Tetrahydroxyflavan)	0.948176	0.00395897
Lk27175	pme0088	Luteolin	0.959526	0.00242409
Lk27175	MWSHY0089	5,4'-Dihydroxy-7-methoxyflavanone (Sakuranetin)	-0.977637	0.000744592
Lk27175	mws1094	Dihydrokaempferol	0.926263	0.00795516
Lk27175	pme0460	Epicatechin*	0.936074	0.00599915
Lk27175	mws0054	Catechin*	0.959748	0.00239776
Lk27175	mws0044	Dihydroquercetin(Taxifolin)	0.988791	0.000187746
Lk27175	mws0049	Gallocatechin*	0.988322	0.000203762
Lk27175	mws0042	Epigallocatechin*	0.920551	0.00921758
Lk27175	mws0032	Myricetin	0.989555	0.000163078
Lk27175	mws0744	Dihydromyricetin(Ampelopsin)	0.990084	0.000147014
Lk27175	pmb0751	Trans-5-O-(p-Coumaroyl)shikimate	-0.927021	0.00779446
Lk27175	mws2118	Phlorizin	0.98172	0.000498198
novel.5268	mws1173	Garbanzol	0.9976	8.63636e-06
novel.5268	pme0376	Naringenin	0.918002	0.00980982
novel.5268	mws0914	Pinobanksin	0.995261	3.36271e-05
novel.5268	pme3285	Afzelechin (3,5,7,4'-Tetrahydroxyflavan)	0.935151	0.00617172
novel.5268	pme0088	Luteolin	0.950487	0.0036166
novel.5268	MWSHY0089	5,4'-Dihydroxy-7-methoxyflavanone (Sakuranetin)	-0.998532	3.22905e-06
novel.5268	mws0054	Catechin*	0.9663	0.00168443
novel.5268	mws0044	Dihydroquercetin(Taxifolin)	0.985404	0.000318007
novel.5268	mws0049	Gallocatechin*	0.9993	7.35326e-07
novel.5268	mws0032	Myricetin	0.990337	0.000139617
novel.5268	mws0744	Dihydromyricetin(Ampelopsin)	0.997243	1.13924e-05
novel.5268	pmb0751	Trans-5-O-(p-Coumaroyl)shikimate	-0.943233	0.00474231
novel.5268	mws2118	Phlorizin	0.971372	0.00121759
