# Supplementary material for: Integrated transcriptomic and metabolic analyses provide insights into the maintenance of embryogenic potential and the biosynthesis of phenolic acids and flavonoids involving transcription factors in Larix kaempferi (Lamb.) Carr
Source: Front Plant Sci. 2022 Nov 17;13:1056930. doi: 10.3389/fpls.2022.1056930 (PMC9714495; doi:10.3389/fpls.2022.1056930)
Supplement: Supplementary file 18 [file Table_11.xlsx]

## Sheet: Sheet1
Supplementary Table 11. Differentially expressed TF genes between EC and NEC
ID	Family	EC-1_fpkm	EC-2_fpkm	EC-3_fpkm	NEC-1_fpkm	NEC-2_fpkm	NEC-3_fpkm	log2FoldChange	P-value	Padj	Regulated
Lk00534	NAC	3.1	3.33	3.88	6.26	7.77	6.81	1.29617	1.05525e-11	4.87908e-11	up
Lk01657	mTERF	2.1	2.29	2.43	4.25	4.51	4.23	1.20608	9.35898e-06	2.17117e-05	up
Lk01692	Trihelix	6.92	4.77	5.29	0.09	0.31	0.05	-4.91788	5.95299e-24	7.15068e-23	down
Lk02381	SNF2	5.44	4.45	3.82	1.58	1.01	0.2	-2.03496	0.000490566	0.000929192	down
Lk03319	bHLH	11.74	11.37	10.67	0.39	0.29	0.38	-4.7471	1.00454e-33	1.94968e-32	down
Lk04933	HB-other	4.44	4.01	3.4	41.05	18.73	34.71	3.25124	1.76788e-34	3.56121e-33	up
Lk04935	Others	1.91	1.45	1.67	3.04	3.39	2.55	1.11211	7.7417e-07	2.04329e-06	up
Lk07834	GRF	3.79	3.25	3.57	0	0	0	-9.5075	3.78104e-15	2.44618e-14	down
Lk10731	NF-YC	1.67	2.52	2.59	0	0	0	-7.62112	3.24232e-09	1.14217e-08	down
Lk11790	HB-WOX	6.08	1.2	2.45	0.06	0.2	0.17	-4.20522	7.66626e-07	2.02484e-06	down
Lk11857	SWI/SNF-BAF60b	0.2	0.43	0.98	2.33	3.27	3.53	2.7952	3.58907e-06	8.73676e-06	up
Lk14830	AUX/IAA	2.06	3.38	2.57	11.97	5.32	5.73	1.77967	1.33628e-05	3.04471e-05	up
Lk14831	AUX/IAA	8.46	6.84	8	59.35	39.35	49.97	2.9362	3.0528e-56	1.3387e-54	up
Lk15610	SET	0	0	0.09	0.62	7.9	7.51	7.73067	7.05506e-06	1.66039e-05	up
Lk16146	HB-WOX	3.96	1.5	1.58	0.16	0.63	0.78	-1.88084	0.0122981	0.019336	down
Lk20453	AP2/ERF-ERF	2.96	4.85	4.37	0.06	0.1	0.06	-5.55477	1.78007e-11	8.036e-11	down
Lk21820	NAC	0.72	0.95	1.04	0.07	0.06	0.09	-3.29098	3.00286e-07	8.34337e-07	down
Lk22120	MYB-related	2.35	2.8	2.09	6.83	8.33	5.93	1.82245	1.33093e-13	7.38258e-13	up
Lk22161	NF-YB	341.06	399.85	401.16	135.93	36.13	84.22	-1.90902	6.59811e-08	1.9908e-07	down
Lk22609	NAC	1.76	3.04	1.96	0	0.07	0.04	-5.71163	1.92569e-09	6.95706e-09	down
Lk23004	Trihelix	1.38	1.23	1.33	136.38	122.76	124.4	6.8735	0	0	up
Lk23285	MYB-related	6.64	6.26	7.49	11.45	12.42	10.78	1.04191	4.08392e-13	2.15888e-12	up
Lk23405	MADS-MIKC	0	0	0.05	0.9	1.22	1.04	6.10141	5.72612e-06	1.36343e-05	up
Lk25246	MYB-related	0.22	0.98	0.3	5.51	8.89	6.81	4.12311	1.01916e-13	5.72488e-13	up
Lk25631	HB-HD-ZIP	64.34	88.75	83.59	0	0	0	-14.631	1.12919e-34	2.29359e-33	down
Lk25771	AP2/ERF-ERF	0.19	0.21	0.29	1.87	0.5	1.12	2.57036	8.30269e-05	0.00017206	up
Lk25772	AP2/ERF-ERF	0.06	0.28	0.25	9.87	10.98	11.17	6.03679	4.12042e-50	1.49526e-48	up
Lk25774	AP2/ERF-ERF	0.76	0.49	0.42	15.46	15.39	21.05	5.22627	1.47178e-62	7.71469e-61	up
Lk26062	GRAS	31.77	26.98	33.03	91.95	109.06	90.22	1.94358	7.49146e-35	1.53122e-33	up
Lk26148	PHD	31.44	33.87	32.56	9.41	5.29	8.05	-1.84447	3.33309e-21	3.38388e-20	down
Lk26850	mTERF	0.78	0.86	1.05	0.41	0.09	0.24	-1.61819	0.00565421	0.00933507	down
Lk28461	C2H2	0	0.03	0	7.67	8.49	7.9	9.867	1.80618e-16	1.31809e-15	up
Lk28467	MADS-MIKC	0.03	0.04	0.03	22.61	19.63	22.87	9.5394	2.68877e-29	4.29513e-28	up
Lk28505	GARP-G2-like	2.79	2.6	2.74	3.88	5.27	4.93	1.0729	5.34723e-06	1.27825e-05	up
Lk28822	bHLH	11.49	15.34	16.51	0.46	0.53	0.3	-4.78224	2.7118e-46	8.77405e-45	down
Lk28824	bHLH	14.17	14.69	12.55	5.1	5.34	4.42	-1.2033	4.7642e-11	2.05074e-10	down
Lk29030	bHLH	0.9	0.8	0.59	0.11	0.2	0.04	-2.39338	0.000199591	0.00039627	down
Lk29185	GNAT	33.15	31.23	34.36	10.25	9.62	11.22	-1.395	5.78669e-27	8.18447e-26	down
Lk29530	C2H2	0	0	0.08	0.51	0.16	0.49	4.0463	0.00062386	0.00116738	up
Lk31731	PLATZ	0.32	0.41	0.32	6.49	6.45	7.82	4.57196	1.30606e-26	1.80961e-25	up
Lk31920	Whirly	120.71	131.59	140.52	39.97	24.09	36.78	-1.69852	2.87729e-20	2.74577e-19	down
Lk31921	Whirly	13.48	15.98	14.75	2.38	1.3	2.63	-2.54912	4.96811e-23	5.63007e-22	down
Lk32279	B3	5.07	5	7.44	0	0	0	-9.49046	7.94978e-15	4.97376e-14	down
Lk32335	Others	7.1	7.96	7.19	0.54	0.11	0.65	-3.86305	7.18636e-20	6.69833e-19	down
Lk32336	Others	9.17	8.52	6.94	3.68	0.77	4.39	-1.23078	0.0138578	0.0216324	down
Lk32586	MYB	2.3	2.45	2.24	0	0	0	-7.32336	1.47065e-08	4.80723e-08	down
Lk33741	C2H2	3.09	3.22	4.09	59.04	19.8	44.88	3.82365	9.8856e-28	1.45153e-26	up
Lk33804	HB-HD-ZIP	4.12	2.89	3.24	17.08	8.34	18.52	2.35744	3.09738e-14	1.83354e-13	up
Lk34632	TCP	1.67	0.83	0.85	0.07	0.09	0.03	-3.81106	4.2521e-06	1.02692e-05	down
Lk34633	TCP	4.21	3	2.81	0.04	0	0	-7.75986	3.765e-10	1.47203e-09	down
Lk35180	HSF	13.34	15.03	11.85	23.1	34.25	23.41	1.28856	2.59348e-08	8.23544e-08	up
Lk35277	Trihelix	9.27	11.73	9.49	1.69	2.84	3.29	-1.6783	6.65442e-08	2.00696e-07	down
Lk35694	GRAS	4.99	4.34	3.71	88.86	77.8	74.04	4.47523	2.75586e-187	1.4394e-184	up
Lk35884	MADS-M-type	5.88	6.31	6.6	2.53	1.48	2.25	-1.32629	3.52834e-08	1.10139e-07	down
Lk36143	bHLH	0.52	0.34	0.29	4.54	4.58	2.99	3.66582	3.67734e-22	3.95145e-21	up
Lk36662	C2H2	15.28	14.88	17.53	6.71	5.81	5.74	-1.11489	1.94095e-10	7.82399e-10	down
Lk37422	MYB	18.63	20.56	20.37	7.93	6.69	7.35	-1.1688	8.46829e-25	1.07178e-23	down
Lk37651	MYB	0.48	0.38	0.26	2.12	1.21	1.45	2.36113	9.59576e-06	2.22257e-05	up
Lk37851	GNAT	0.15	0	0.41	3.09	2.71	2.32	4.12627	1.35328e-10	5.55615e-10	up
Lk37958	MYB	2.45	2	1.76	8.34	7.44	7.74	2.18846	3.53428e-28	5.3451e-27	up
Lk39259	GNAT	1.6	0.65	0.61	0	0	0	-7.54677	2.90351e-08	9.16917e-08	down
Lk39460	NAC	0.32	0.55	0.62	7.33	10.8	8.03	4.41332	3.69365e-44	1.0957e-42	up
Lk40771	ARID	20.88	18.31	20.51	0	0.02	0	-11.2424	3.09989e-21	3.15369e-20	down
Lk41181	WRKY	2.77	2.05	1.89	11.96	18.7	15.13	3.05291	1.03407e-30	1.76667e-29	up
Lk41373	mTERF	3.15	4.75	5.11	1.73	1.36	1.19	-1.33258	3.75089e-05	8.09965e-05	down
Lk41376	mTERF	4.23	5.17	4.49	1.95	1.12	1.55	-1.3278	8.89746e-06	2.07034e-05	down
Lk41436	C2H2	48.09	45.16	44.1	19.28	5.96	16.08	-1.48293	1.07981e-05	2.48628e-05	down
Lk41912	Trihelix	55.52	41.83	46.92	5.94	6.99	5.5	-2.69213	5.31987e-49	1.86572e-47	down
Lk42333	AP2/ERF-ERF	80.49	92.27	93.02	0	0	0	-13.7151	6.30704e-31	1.09157e-29	down
Lk42766	MYB	0.66	0.81	0.62	19.95	9.56	15.44	4.6832	6.23728e-42	1.713e-40	up
Lk42952	MYB	11.32	9.75	11.83	84.9	71.28	76.4	3.09007	2.46416e-129	5.58714e-127	up
Lk43117	MYB-related	0	0.16	0.07	1.62	1.47	3.46	5.13196	1.08924e-06	2.82465e-06	up
Lk43251	LOB	0	0	0.04	19.53	2.88	11.14	9.64789	2.432e-13	1.31364e-12	up
Lk43253	LOB	5.16	5.68	6.19	235.89	42.99	172.2	4.9718	6.10685e-15	3.86622e-14	up
Lk43256	LOB	40.83	32.32	35.96	89.65	37.86	107.86	1.36712	1.61694e-05	3.64837e-05	up
Lk44093	C2H2	1.99	2.71	2.07	0.16	0.03	0.24	-3.73993	9.08103e-14	5.12862e-13	down
Lk44762	C2C2-CO-like	0.03	0	0.06	0.22	2.36	0.71	5.56463	6.38709e-06	1.51243e-05	up
Lk44875	bHLH	0	0.09	0.04	7.6	2.75	5.88	7.17679	2.75842e-14	1.64119e-13	up
Lk44939	GARP-G2-like	0.52	0.83	0.69	2.54	6.32	3.81	2.93669	1.7024e-10	6.91095e-10	up
Lk45832	GRAS	24.05	15.9	20.75	52.87	32.88	55.49	1.48104	1.66192e-10	6.75131e-10	up
Lk01069	SET	0	0	0	0.52	1.49	1.49	8.33643	4.44682e-10	1.72454e-09	up
Lk03696	bHLH	3.51	5.38	4.94	0	0	0	-9.44348	1.07349e-14	6.63115e-14	down
Lk06390	GNAT	0.13	0	0.03	0.9	4.11	2.24	5.76278	7.15594e-10	2.71577e-09	up
Lk06532	MYB	17.66	21.64	21.76	36.96	50.2	36.55	1.30111	5.21459e-11	2.23672e-10	up
Lk06633	MYB-related	3.83	2.62	2.85	0	0	0	-8.02483	2.1631e-10	8.66812e-10	down
Lk08664	bHLH	0.1	0.04	0.16	20.41	5.76	11.92	7.21733	4.13708e-29	6.55501e-28	up
Lk09856	MYB-related	3.92	3.81	2.98	0	0	0	-8.84726	6.06382e-13	3.15476e-12	down
Lk10446	bZIP	1.56	1.71	1.85	3.38	3.61	2.38	1.14653	2.33468e-05	5.1631e-05	up
Lk10767	MYB	0.53	1.73	2.5	0	0	0	-6.6783	6.66843e-06	1.57472e-05	down
Lk11085	bHLH	1.14	1.98	2.16	0	0	0	-7.72436	2.5173e-09	8.96743e-09	down
Lk11189	E2F-DP	0.28	0.45	0.22	0.6	0.54	0.87	1.36368	0.00864998	0.0139066	up
Lk11551	zf-HD	49.33	57.92	53.04	121.66	98.14	116.54	1.33861	5.61155e-28	8.35704e-27	up
Lk12520	LOB	11.22	10.69	9.39	2.72	1.61	2.53	-1.93194	1.07984e-15	7.35374e-15	down
Lk12653	bHLH	1	2.09	1.95	0	0	0	-7.54795	9.98856e-09	3.3241e-08	down
Lk13080	Others	7.18	6.35	6.53	15.08	8.52	13.07	1.13056	1.61206e-07	4.63037e-07	up
Lk13193	IWS1	10.89	11.73	11.57	24.89	19.36	23.46	1.25417	3.5354e-18	2.91863e-17	up
Lk14971	Others	2.39	1.53	2.25	4.38	3.07	4.1	1.16748	1.4794e-06	3.77089e-06	up
Lk15136	C3H	14.25	16.36	17.3	0	0	0	-9.54725	2.85313e-15	1.87026e-14	down
Lk15137	C3H	30.52	45.74	35.44	1.5	0.43	0.39	-5.34953	2.1922e-42	6.11246e-41	down
Lk15971	Others	0.75	1.64	1.43	0	0.13	0	-4.47121	0.000588647	0.00110389	down
Lk17176	NAC	6.79	8.51	8.4	2.04	0.25	0.31	-2.96993	1.93961e-06	4.87636e-06	down
Lk17326	SNF2	0.56	0.79	0.7	0.1	0.05	0.06	-3.05994	1.4131e-06	3.61165e-06	down
Lk18468	SNF2	13.64	11.92	13.15	2.52	1.62	2.18	-2.35429	7.08293e-39	1.71782e-37	down
Lk18755	C2C2-GATA	1.5	1.54	1.78	9.62	16.3	11.8	3.25518	4.05063e-30	6.70119e-29	up
Lk18936	TAZ	1.5	1.23	1.6	6.13	6.72	6.13	2.40799	3.82852e-43	1.09677e-41	up
Lk19166	SET	0	0	0.02	0.47	3.72	2.66	8.49829	7.38484e-10	2.79647e-09	up
Lk19169	SET	0.07	0.27	0.03	1.28	1.07	1.96	3.83842	1.45591e-07	4.20998e-07	up
Lk19977	Trihelix	2.88	1.68	1.8	4.03	10.6	3.93	1.84102	3.32234e-05	7.21954e-05	up
Lk19981	Others	12.69	12.18	12.28	2.78	4.76	3.16	-1.50778	8.46741e-10	3.18333e-09	down
Lk21281	LOB	13.51	11.43	10.73	45.67	38.59	38.71	2.05391	6.75543e-43	1.92021e-41	up
Lk22250	SRS	2.44	3.14	3.16	0.04	0.9	0.53	-2.25701	0.00112643	0.0020436	down
Lk22988	Tify	11.06	18.42	16.65	0	0	0.04	-9.69117	1.23045e-15	8.34055e-15	down
Lk23261	Trihelix	1.96	1.07	1.6	2.58	2.54	2.99	1.07557	0.00308635	0.00527971	up
Lk23746	NAC	1.78	1.63	2	5.31	34.31	15.51	3.65954	1.14563e-06	2.96117e-06	up
Lk24209	Others	14.58	16.69	14.95	3.99	4.43	3.95	-1.62385	1.59398e-19	1.45467e-18	down
Lk24411	bHLH	0.11	0.04	0	16.53	10.69	10.44	8.25253	5.79701e-27	8.19511e-26	up
Lk24497	C2H2	14.85	13.35	16.23	0.02	0	0	-11.0589	1.49813e-20	1.46063e-19	down
Lk24728	GRAS	0.17	0.19	0.15	0.4	0.66	0.33	1.73543	0.00241501	0.00419607	up
Lk24901	MADS-M-type	35.33	32.88	31.98	12.84	11.65	14.28	-1.0993	4.39284e-16	3.10203e-15	down
Lk24902	NAC	24.4	19.76	20.69	1.4	2.4	4.49	-2.68622	1.74405e-13	9.55992e-13	down
Lk26435	C3H	7.94	6.83	6.84	0.13	0	0	-7.14562	2.25698e-11	1.00832e-10	down
Lk26771	WRKY	2.35	2.5	1.85	0.24	0.24	0.1	-3.25048	1.68175e-10	6.82997e-10	down
Lk26806	bZIP	53.57	47.89	47.58	19.94	18.45	17.55	-1.14237	1.31743e-19	1.2106e-18	down
Lk27028	SBP	0.96	1.28	1.54	30.94	17.76	26.6	4.5793	2.58817e-78	2.02953e-76	up
Lk27275	MADS-MIKC	0	0	0	0.78	2.44	1.46	7.55627	5.58294e-08	1.69922e-07	up
Lk27850	LOB	12.55	11.58	12.07	21.5	32.8	24.91	1.41318	4.03418e-11	1.75016e-10	up
Lk28699	TCP	3.57	3.73	3.47	5.99	6.73	6.8	1.13656	3.52476e-10	1.38272e-09	up
Lk29348	bHLH	0.17	0.09	0	5.33	2.91	5.77	5.97877	6.33457e-17	4.7876e-16	up
Lk30058	MADS-MIKC	0	0	0	83.59	47.05	53.7	12.8914	8.31828e-27	1.16412e-25	up
Lk30669	MYB	1.66	1.59	1.05	2.57	2.22	2.79	1.0865	0.000907536	0.00166423	up
Lk30744	GRAS	0.63	1.04	1.04	2.12	1.63	1.69	1.27701	9.32911e-05	0.000192187	up
Lk30745	GRAS	0.7	0.53	1.02	0.21	0.18	0.26	-1.51451	0.0102583	0.0163183	down
Lk32369	NAC	0.48	0.66	0.6	3.04	1.11	1.96	2.05665	0.000337409	0.000652185	up
Lk33293	TRAF	10.7	8.95	8.49	0	0.1	0	-7.70001	2.81252e-29	4.48791e-28	down
Lk33317	TCP	0	0	0	0.93	3.24	1.26	9.8664	4.60612e-14	2.67948e-13	up
Lk33435	HB-KNOX	0.92	1.86	1.61	2.06	2.45	2.8	1.01817	0.00143691	0.00257226	up
Lk34431	bHLH	4.88	3.9	3.7	135.08	95.78	106.4	5.01952	1.59484e-190	8.97067e-188	up
Lk34577	B3-ARF	2.44	1.6	2.17	0.94	0.59	0.96	-1.06237	0.000544109	0.00102417	down
Lk35794	Others	0.07	0.02	0.04	1.93	3.77	5.39	6.64504	2.03064e-19	1.84054e-18	up
Lk35973	bHLH	15.11	13.45	13.08	4.81	6.05	4.67	-1.14449	2.57444e-10	1.02421e-09	down
Lk36454	C2H2	24.13	18.36	20.91	1.29	1.2	1.53	-3.70715	7.35465e-84	6.4406e-82	down
Lk37140	Others	3.92	3.07	2.84	6.94	5.9	5.57	1.17273	3.49084e-10	1.3707e-09	up
Lk37413	bHLH	1.19	1.73	1.62	0	0	0	-7.48765	6.63574e-09	2.25213e-08	down
Lk37726	HB-WOX	43.53	38.11	44.54	0	0	0	-11.2137	5.3378e-21	5.35777e-20	down
Lk38872	TCP	79.01	83.18	80.31	17.71	16.64	15.76	-2.00202	1.08575e-84	9.86249e-83	down
Lk40194	HB-HD-ZIP	3.89	4.37	5.14	20.44	12.83	13.33	2.06088	6.11961e-24	7.34178e-23	up
Lk40632	AP2/ERF-ERF	0	0	0	6.08	3.67	3.44	9.39441	3.15822e-14	1.86767e-13	up
Lk42421	RB	11.52	9.73	9.86	4.7	2.26	4.71	-1.15655	1.47055e-05	3.33298e-05	down
Lk42485	C2H2	0	0	0	0.86	1.33	1.91	8.09498	6.60174e-10	2.51523e-09	up
Lk43061	bHLH	4.93	4.57	3.8	0.52	0.14	0.86	-2.87658	4.81173e-09	1.66024e-08	down
Lk43911	HB-HD-ZIP	0.68	0.45	0.24	6.32	0.4	12.97	4.09368	0.000603566	0.00113129	up
Lk43913	HB-HD-ZIP	0.44	1.16	0.55	0	0	0	-6.98596	5.32522e-07	1.43555e-06	down
Lk43914	HB-HD-ZIP	0.38	0.7	0.81	4.16	5.84	4.29	3.21171	7.86442e-19	6.82369e-18	up
Lk46214	SNF2	1.03	0.95	0.82	0	0	0.02	-6.48806	4.13323e-07	1.12889e-06	down
Lk01201	Others	2.32	2.45	1.67	0.48	0.21	0.15	-2.69492	4.85085e-07	1.31519e-06	down
Lk01890	HB-HD-ZIP	41.73	36.73	38.19	0.62	0.71	0.6	-5.64328	5.65482e-227	5.70338e-224	down
Lk01955	bZIP	4.97	4.27	4.35	8.93	12.14	10.32	1.48726	5.78506e-14	3.33348e-13	up
Lk02128	MYB	3.72	3.76	3.15	0.51	0	0.34	-3.42324	1.20453e-07	3.52032e-07	down
Lk03621	MYB	3.69	4.44	4.17	0	0	0	-9.23856	2.80361e-14	1.66628e-13	down
Lk05211	NAC	1.15	1.32	1.97	3.83	2.82	4.54	1.60306	6.80652e-05	0.000142365	up
Lk05212	NAC	2.1	2.67	1.93	0.64	0.92	0.96	-1.12895	0.00247932	0.00429989	down
Lk07165	C2C2-Dof	0	0	0	5.11	2.45	3.55	9.44725	2.8047e-14	1.66636e-13	up
Lk07785	SWI/SNF-BAF60b	94.14	97.77	88.1	37.47	25.4	27.81	-1.36296	4.27621e-18	3.50743e-17	down
Lk08842	mTERF	5.27	5.71	6.13	2.64	1.48	1.14	-1.44206	2.49217e-05	5.49476e-05	down
Lk08960	HB-HD-ZIP	6.87	7.86	7.92	0	0	0	-9.81121	3.69331e-16	2.62261e-15	down
Lk11767	Tify	1.08	1.76	1.55	0	0	0	-6.7087	9.03947e-07	2.36574e-06	down
Lk12689	AP2/ERF-AP2	7.21	8.73	8.22	38.84	49.44	45.72	2.75215	2.00132e-59	9.56483e-58	up
Lk12921	HB-HD-ZIP	19.94	17.29	16.25	1.17	1.18	1.62	-3.48338	6.87314e-61	3.41892e-59	down
Lk13153	HB-other	0.35	0.84	0.52	27.7	22.53	25.94	5.75864	1.64641e-97	2.0405e-95	up
Lk14303	EIL	0.34	0.23	0.06	0.99	0.57	0.55	1.99243	0.00218648	0.00382422	up
Lk14515	AP2/ERF-ERF	1.7	1.58	2.33	0.08	0	0	-5.89639	1.82192e-07	5.20352e-07	down
Lk14618	OFP	3.2	4.88	5.53	17.26	10.63	15.25	1.93015	7.75592e-14	4.41348e-13	up
Lk15146	HMG	11.65	10.09	9.78	1.15	0.26	0.83	-3.57675	2.42814e-20	2.32855e-19	down
Lk15441	AP2/ERF-AP2	81.79	74.48	76.13	4.72	12.38	4.97	-3.09898	5.05103e-18	4.12215e-17	down
Lk17430	bHLH	0.16	0.39	0.29	3.63	3.24	4.34	4.00793	1.03272e-21	1.07801e-20	up
Lk19000	MYB-related	8.29	10.24	9.88	0	0	0	-10.843	1.23456e-19	1.13659e-18	down
Lk19086	PLATZ	3.45	3.11	2.57	8.83	9.93	8.83	1.87109	1.58656e-17	1.24846e-16	up
Lk22212	C2C2-GATA	16.51	12.74	13.95	0.06	0	0	-9.32794	3.40974e-19	3.04617e-18	down
Lk22809	MADS-MIKC	0.26	0.25	0.45	1.8	2.17	2.92	3.12069	2.26984e-10	9.08092e-10	up
Lk24689	HB-other	112.07	98.43	100.86	0.17	0.19	0.36	-8.48495	1.46151e-198	9.49952e-196	down
Lk25213	Others	0.57	0.77	1.61	5.98	8.33	8.76	3.24346	1.27811e-16	9.45698e-16	up
Lk25347	mTERF	1.53	1.8	1.83	6.27	5.38	5.49	2.00154	1.49079e-20	1.45396e-19	up
Lk26355	C3H	3.93	2.92	3.93	1.55	1.71	0.88	-1.10064	0.000499561	0.000944759	down
Lk27365	NAC	11.99	16.3	15.81	0	0	0	-10.3966	5.73528e-18	4.67013e-17	down
Lk27401	LOB	14.19	12.77	9.99	40.12	94.28	39.71	2.52983	6.68988e-12	3.15906e-11	up
Lk27823	AP2/ERF-ERF	9.55	8.74	9.02	3.81	3.74	3.44	-1.0399	3.4306e-16	2.44556e-15	down
Lk28068	SWI/SNF-BAF60b	3.52	1.2	1.4	0.05	0	0.14	-4.77262	1.3405e-06	3.43571e-06	down
Lk28297	HB-WOX	177.01	175.72	172.07	0	0	0	-13.7053	5.81497e-31	1.00819e-29	down
Lk28393	HSF	0	0	0	53.03	44.12	55.14	13.762	4.61393e-31	8.03769e-30	up
Lk28870	NAC	2.7	3.91	5.43	0	0	0	-8.75245	3.04829e-12	1.48847e-11	down
Lk29517	NAC	8.29	7.44	7.18	1.79	2.68	2.39	-1.45666	8.37624e-08	2.49564e-07	down
Lk31279	GNAT	14.98	12.31	12.5	32.5	36.86	32.84	1.63617	1.33061e-24	1.66249e-23	up
Lk31348	HB-HD-ZIP	3.6	2.09	2.67	0.09	0	0	-6.32533	1.34871e-06	3.45614e-06	down
Lk31622	bHLH	6.53	5.2	4.87	35.1	30.31	31.17	2.80937	1.0807e-73	7.50814e-72	up
Lk31967	bZIP	3.72	3.74	3.07	0.11	0.02	0.08	-5.38377	7.08068e-20	6.60404e-19	down
Lk32240	LOB	16.41	23.47	19.53	2.47	0.99	0.26	-3.74902	3.71921e-13	1.97464e-12	down
Lk32563	MYB-related	6.7	7.35	6.81	1.3	1.41	1.02	-2.20306	2.98222e-18	2.47522e-17	down
Lk32975	MYB-related	0	0	0.04	1.54	2.16	1.9	7.36464	5.45894e-09	1.87009e-08	up
Lk32977	MYB	0	0.16	0.04	0.95	2.01	1.45	4.80104	6.16439e-08	1.86687e-07	up
Lk33006	MYB	1.15	0.78	0.59	0	0	0	-6.50845	3.74284e-06	9.09331e-06	down
Lk33008	MYB	0.93	0.68	0.93	5.49	3.74	4.37	2.68743	1.12352e-24	1.41341e-23	up
Lk33463	Tify	3.85	7.3	6.41	0.11	0.15	0	-5.77372	3.45969e-14	2.04017e-13	down
Lk33465	Tify	1.91	3.79	3.22	0.15	0	0	-5.68498	7.41049e-11	3.12634e-10	down
Lk33468	Tify	0.99	2.93	2.52	0	0	0	-6.9029	8.81265e-07	2.30969e-06	down
Lk34013	HB-KNOX	0	0	0	22.96	16.37	14.86	11.4872	1.17195e-21	1.219e-20	up
Lk34939	MADS-M-type	2.67	4.03	3.39	4.76	6.51	5.83	1.04491	0.000368048	0.000708225	up
Lk35216	LOB	53.82	48.09	44.39	0.11	0.48	0.43	-6.86181	5.91241e-100	7.78973e-98	down
Lk38300	C3H	5.72	4.25	5.15	1.3	1.66	2.89	-1.09357	0.00146949	0.00262721	down
Lk38304	MYB	0.82	3.6	2.12	114.99	363.04	215.55	7.03004	6.03364e-23	6.79022e-22	up
Lk39285	WRKY	17.04	15.86	16.99	4.06	4.04	5.16	-1.63803	4.11048e-25	5.28937e-24	down
Lk39630	SBP	18.52	17.84	19.12	36.64	40.93	38.08	1.33592	1.3093e-27	1.91192e-26	up
Lk39815	C2H2	4.33	3.72	2.78	0.58	0.54	0.14	-2.826	4.29034e-09	1.49054e-08	down
Lk41947	MYB	0	0	0	0.18	3.41	1.48	7.72088	1.28642e-06	3.30521e-06	up
Lk42809	AUX/IAA	149.59	159.87	154.45	18.56	4.03	22.32	-3.11665	1.48344e-06	3.78019e-06	down
Lk42933	HB-HD-ZIP	5.2	4.73	4.51	71.12	48.5	67.85	3.96291	1.57243e-120	3.10757e-118	up
Lk42934	SBP	1.73	1.82	1.59	9.46	14.08	7.82	2.89319	3.95209e-21	3.99291e-20	up
Lk43032	RWP-RK	7.86	8.93	8.9	2.67	3.17	2.59	-1.32899	7.09984e-15	4.46396e-14	down
Lk44425	GRAS	1.33	1.4	1.12	9.28	6.37	9.06	2.94803	3.53856e-44	1.05075e-42	up
Lk44629	Trihelix	0.49	0.47	0.33	18.73	22.28	19.44	5.82117	2.58278e-130	6.09224e-128	up
Lk45558	MYB-related	6.08	6.51	6.92	2.79	1.03	2.26	-1.42902	4.09683e-05	8.7986e-05	down
Lk45812	PLATZ	1.76	1.36	1.07	2.03	2.86	2.65	1.12584	0.000392558	0.000752715	up
Lk00026	WRKY	7.65	7.54	9.02	22.18	29.01	22.35	1.88372	1.45642e-24	1.81349e-23	up
Lk01047	WRKY	1.06	0.96	1.16	3.94	5.5	4.38	2.40305	3.01937e-17	2.3351e-16	up
Lk01638	NAC	238.01	157.15	168.54	0	0.77	0.1	-9.00585	1.99963e-11	8.98006e-11	down
Lk04798	C2H2	8.46	6.19	5.85	2.8	1.88	1.47	-1.47535	3.6836e-06	8.95683e-06	down
Lk06510	LOB	0.42	0.29	0.52	1.52	8.34	3.63	3.76265	4.66163e-08	1.43328e-07	up
Lk07257	GeBP	13.85	15.21	15.92	5.97	4.63	5.62	-1.2031	8.5866e-15	5.34702e-14	down
Lk07862	bHLH	2.58	3.58	2.83	22.21	35.57	26.85	3.52148	4.93414e-39	1.20567e-37	up
Lk07979	AP2/ERF-ERF	0.57	0.41	0.6	22.76	16.12	29.13	5.68521	3.37512e-63	1.81803e-61	up
Lk09005	B3	0.86	0.93	0.58	0	0	0	-6.79094	5.82297e-07	1.56167e-06	down
Lk09485	AP2/ERF-ERF	13.67	16.75	16.03	2.88	1.44	1.35	-2.77854	1.60799e-23	1.87902e-22	down
Lk12144	GARP-G2-like	0.21	0.31	0.28	1.23	1.13	1.11	2.39631	2.84458e-08	8.98888e-08	up
Lk12710	TCP	0.74	0.87	1.07	6.32	9.27	6.72	3.34251	1.71118e-29	2.76368e-28	up
Lk16821	C2H2	364.72	412.46	395.31	179.63	117.64	151.09	-1.12248	9.43267e-14	5.31592e-13	down
Lk17381	zf-HD	9.38	10.61	9.75	19.94	18.37	16.65	1.15923	2.63057e-15	1.73175e-14	up
Lk21065	SBP	4.41	3.35	2.3	16.82	35.77	29.67	3.31811	2.49447e-19	2.25257e-18	up
Lk21879	GNAT	5.07	5.78	4.84	11.54	15.82	11.61	1.59585	1.43468e-10	5.87059e-10	up
Lk23435	AP2/ERF-ERF	10.13	8.59	7.61	25.52	12.14	20.28	1.39286	2.33733e-07	6.59252e-07	up
Lk23436	AP2/ERF-ERF	1.97	1.08	1.38	10.59	8.88	8.52	2.92534	1.52904e-23	1.78964e-22	up
Lk23757	bHLH	6.57	6.04	6.37	0	0	0	-8.7852	6.95848e-13	3.59274e-12	down
Lk23758	bHLH	1.88	2.82	3.38	0	0	0	-7.93535	5.294e-10	2.03903e-09	down
Lk23759	bHLH	13.69	9.29	12.27	0	0	0	-10.0494	1.08146e-16	8.0549e-16	down
Lk23897	WRKY	7.98	9.53	9.2	0	0	0.03	-9.36469	5.63321e-15	3.5853e-14	down
Lk23898	WRKY	0.64	0.79	1.03	0.1	0.09	0	-3.41833	6.69214e-05	0.000140123	down
Lk24260	C2C2-GATA	8.06	10.5	9.23	1.91	3.15	3.88	-1.35027	7.47073e-06	1.753e-05	down
Lk24264	MYB-related	18.17	26.04	24.34	64.5	78.68	56.82	1.82509	1.31847e-18	1.12431e-17	up
Lk25715	TRAF	0.21	0.27	0.36	0.78	1.67	1.48	2.51318	6.47043e-06	1.53081e-05	up
Lk25899	bHLH	0.71	0.77	0.99	4.3	8.71	5.63	3.20479	5.55406e-17	4.21731e-16	up
Lk26252	HB-HD-ZIP	59.59	50.15	54.43	18.26	22.15	15.87	-1.26648	2.19734e-12	1.08601e-11	down
Lk27556	GRF	37.55	31.81	37.68	0	0	0	-12.7468	7.88948e-27	1.10729e-25	down
Lk28053	MYB	0.97	1.06	0.65	0	0	0	-6.56239	2.2094e-06	5.50684e-06	down
Lk30230	B3	1.26	0.98	1.48	0	0.05	0	-5.892	1.9908e-07	5.65768e-07	down
Lk30729	TRAF	18.55	14.48	16.79	7.9	4.93	6.27	-1.12311	2.62897e-07	7.36399e-07	down
Lk30939	OFP	2.05	1.8	1.81	1.32	5.32	3.72	1.17096	0.016683	0.0256863	up
Lk31055	WRKY	4.48	9	7.54	0	0	0	-9.38521	3.89372e-14	2.2868e-13	down
Lk31156	GARP-ARR-B	5.7	5.12	5.56	15.55	14.75	17.26	1.80963	5.70187e-43	1.62232e-41	up
Lk31847	TUB	33.97	29.76	29.65	51.44	52.52	60.31	1.08825	6.58813e-15	4.15473e-14	up
Lk32893	HMG	73.76	80.7	80.45	27.89	12.26	21.84	-1.66608	4.16397e-11	1.80299e-10	down
Lk33164	C2H2	6.4	3.71	5.55	0.9	0.73	0.37	-2.70268	6.86077e-13	3.54479e-12	down
Lk34412	GNAT	2.57	3.77	3.96	7.45	5.88	8.66	1.365	1.16712e-05	2.67763e-05	up
Lk34528	bHLH	4.91	3.66	3.85	18.26	13.97	13.12	2.13374	1.572e-27	2.28753e-26	up
Lk34607	WRKY	0.42	0.42	0.61	0.02	0.14	0.12	-2.06634	0.00362638	0.00614353	down
Lk36126	bZIP	0.14	0.25	0.28	23.75	18.05	18.64	6.76859	2.44543e-55	1.04877e-53	up
Lk36622	mTERF	1.5	2.19	2.72	3.88	3.9	3.62	1.10538	7.40535e-05	0.000154251	up
Lk37068	SOH1	21.84	25.01	23.91	8.73	7.75	8.86	-1.21054	3.0515e-16	2.18651e-15	down
Lk37128	AP2/ERF-ERF	4.02	8.05	7.87	49.92	54	47.12	3.20139	1.50181e-35	3.16245e-34	up
Lk38238	HB-WOX	0.03	0	0	32.09	14.18	28.54	11.3529	1.20162e-20	1.179e-19	up
Lk38694	bHLH	8.33	8.8	10.01	2.47	1.43	2.08	-1.92173	3.59865e-18	2.96833e-17	down
Lk39188	Alfin-like	70.87	69.61	67.56	20.17	27.76	23.71	-1.25717	6.74087e-13	3.4868e-12	down
Lk39270	OFP	24.49	31.05	28	6.32	5.8	5.87	-1.94214	1.23262e-28	1.90252e-27	down
Lk40049	AP2/ERF-ERF	0.86	1	1.06	0	0	0	-7.18238	3.78731e-08	1.17758e-07	down
Lk40868	TCP	1.85	2.49	2.07	30.5	33.8	39.01	4.29001	3.12001e-112	5.15577e-110	up
Lk40947	SET	0.83	0.83	1.12	1.54	1.99	2.04	1.27781	0.000824332	0.00152033	up
Lk40967	TRAF	27.24	24.72	25.81	45.32	57.22	47.94	1.23113	5.65001e-15	3.59411e-14	up
Lk42018	LFY	0.88	1.45	1.72	2.21	1.88	3.41	1.16195	0.00348738	0.00592383	up
Lk42622	bHLH	13.61	8.26	8.97	0.93	3.55	0.89	-2.21799	1.325e-05	3.01994e-05	down
Lk42876	AP2/ERF-ERF	1.82	2.38	2.78	14.56	7.2	7.27	2.31384	6.11191e-13	3.17865e-12	up
Lk43708	HB-HD-ZIP	0.14	0.05	0.13	0.78	0.55	0.43	2.70439	3.56673e-06	8.68564e-06	up
Lk43783	AP2/ERF-ERF	1.77	2.83	2.54	0.44	0.11	0.04	-3.3535	5.38939e-07	1.45165e-06	down
Lk44181	LIM	0.93	1.66	0.55	31.57	20.6	34.53	5.05956	3.11579e-47	1.04153e-45	up
Lk44927	SNF2	11.28	9.81	11.55	4.65	3.25	4.66	-1.11217	5.40745e-10	2.08021e-09	down
Lk45586	NF-YA	34.18	25.86	25.03	0.16	0.23	0.39	-6.50038	2.99758e-83	2.60941e-81	down
Lk45999	MADS-MIKC	0	0	0	4.25	3.35	5.65	9.52526	1.00842e-14	6.24373e-14	up
Lk46072	B3-ARF	1.84	1.21	2.01	11.98	13.84	12.43	3.19278	4.56604e-49	1.60519e-47	up
Lk00157	WRKY	4.82	4.08	4.73	13.58	17.9	14.89	2.04656	3.19761e-26	4.3643e-25	up
Lk01683	Trihelix	2.08	1.9	1.92	3.66	4.81	4.16	1.3781	1.75691e-07	5.02717e-07	up
Lk02822	HSF	1.13	1.6	1.91	0.41	0.62	0.4	-1.40816	0.00177643	0.00314159	down
Lk06613	SNF2	1.13	2.43	1.59	0.41	0.03	0.18	-2.82962	1.46636e-05	3.32452e-05	down
Lk08257	Rcd1-like	0.68	0.64	0.71	0.03	0	0	-5.58915	3.48631e-05	7.55453e-05	down
Lk08422	bZIP	11.07	12.58	13.99	32.38	36.06	28.47	1.64204	3.68748e-19	3.28927e-18	up
Lk09055	WRKY	53.76	57.34	57.26	0	0	0	-13.3179	2.61009e-29	4.17857e-28	down
Lk09059	SET	1.39	1.4	1.34	0	0	0	-8.15388	5.7489e-11	2.45438e-10	down
Lk10786	C3H	12.63	11.92	11.9	59.58	84.29	63.08	2.78687	4.71228e-48	1.61772e-46	up
Lk11426	AP2/ERF-ERF	1.24	0.94	0.41	0	0	0	-6.62853	4.05267e-06	9.8102e-06	down
Lk11826	TCP	0.19	0.5	0.33	1.97	3.31	2.75	3.27235	2.75142e-14	1.63736e-13	up
Lk14433	HSF	0.07	0.04	0	0.62	0.67	1.31	4.87433	4.56426e-06	1.09876e-05	up
Lk14825	Others	4.05	4.31	4.19	0.68	1.13	1.1	-1.82495	2.06491e-13	1.12282e-12	down
Lk14984	HB-HD-ZIP	24.93	24.96	28.32	0.62	3.81	1.21	-3.47915	3.23586e-06	7.91682e-06	down
Lk14985	HB-HD-ZIP	55.8	71.71	60.22	7.66	3.41	4.9	-3.30112	1.3032e-38	3.12694e-37	down
Lk16059	NF-YA	92.88	61.23	67.45	1.71	1.98	2.01	-5.0057	3.91841e-116	6.9884e-114	down
Lk16731	mTERF	1.38	3.65	2.1	0.65	0.63	0.47	-1.74827	0.00497087	0.00826895	down
Lk17018	HB-WOX	65.77	75.46	74.24	0	0.07	0	-11.0041	2.11143e-20	2.0335e-19	down
Lk18232	WRKY	5.49	4.73	3.99	0.3	0.29	0.7	-3.19553	8.49322e-16	5.84376e-15	down
Lk18649	mTERF	0	0.03	0.08	1.9	1.62	1.74	5.94374	2.02418e-13	1.10272e-12	up
Lk19148	SWI/SNF-SWI3	1.93	1.8	1.59	4.96	3.64	4.33	1.55025	4.10345e-16	2.90118e-15	up
Lk19307	MADS-M-type	7.84	7.92	8.25	3.03	4.49	2.07	-1.03746	0.000649277	0.00121184	down
Lk20389	C2H2	5.06	5.32	5.12	13.31	12.99	12.04	1.57998	6.11183e-28	9.07897e-27	up
Lk21234	C2C2-Dof	7.81	9.87	7.16	14.8	19	19.26	1.37514	2.06517e-10	8.29385e-10	up
Lk21484	bHLH	0	0	0	3.5	4.74	3.53	9.32406	3.75056e-14	2.20725e-13	up
Lk22344	MADS-MIKC	0	0	0	1.27	1.14	1.71	7.75058	2.44846e-09	8.73354e-09	up
Lk22807	MADS-MIKC	4.36	4.51	2.92	1.23	0.83	0.83	-1.76508	6.031e-06	1.43229e-05	down
Lk24430	PLATZ	38.02	42.93	44.46	6.41	9.96	8.26	-2.06271	1.88021e-21	1.9303e-20	down
Lk25273	NAC	58.92	46.69	50.79	105.19	99.59	86.7	1.16931	6.53092e-16	4.54276e-15	up
Lk26139	WRKY	0.67	1.13	0.72	0	0.12	0.06	-3.4664	3.73632e-05	8.06937e-05	down
Lk28083	NF-YB	59.21	68.09	59.44	141.87	126.99	140.23	1.4029	7.54073e-36	1.60757e-34	up
Lk28278	HMG	10.54	43.44	31.42	332.28	198.38	267.13	3.4898	1.19635e-09	4.42044e-09	up
Lk28783	GARP-ARR-B	0.41	0.57	0.61	3.69	4.66	6.54	3.5049	3.94002e-30	6.52928e-29	up
Lk28789	Others	3.92	2.99	3.47	11.88	14.9	12.72	2.20472	2.0874e-32	3.87646e-31	up
Lk28823	bHLH	8.44	12.38	12.41	4.02	3	3.48	-1.39281	1.28012e-07	3.72893e-07	down
Lk28825	bHLH	0.35	0.27	0.05	26.59	27.78	20.84	7.08882	7.59962e-54	3.11318e-52	up
Lk31396	Others	21.17	14.37	13.66	70.37	77.33	64.33	2.38085	1.39262e-29	2.25791e-28	up
Lk32852	bHLH	28.85	22.17	22.92	153.03	103.59	189.59	2.85833	1.09628e-36	2.43285e-35	up
Lk33274	Others	10.21	13.75	10.94	0	0	0	-9.94357	1.8852e-16	1.37301e-15	down
Lk33384	bHLH	0.03	0	0.03	1.27	0.03	1.09	5.66658	0.000159608	0.000320431	up
Lk34261	B3	3.45	3.42	3.53	1.07	0.74	0.76	-1.74465	1.83701e-11	8.28665e-11	down
Lk34514	Others	6.65	5.87	6.94	17.39	13.12	15.96	1.52248	2.21067e-18	1.85751e-17	up
Lk34515	Others	6.11	5.22	5.24	28.99	24.79	27.49	2.5626	1.24738e-87	1.22432e-85	up
Lk34626	MYB	1.19	2.32	1.29	8.42	36.98	17.29	4.01601	1.80605e-14	1.0941e-13	up
Lk35915	TUB	7.06	8.08	7.49	3	1.71	2.28	-1.43586	3.33486e-10	1.31086e-09	down
Lk37171	AP2/ERF-ERF	0.71	0.99	1.11	3.02	2.44	1.97	1.67558	2.19313e-08	7.02747e-08	up
Lk37209	MYB-related	14.81	13.8	13.71	0.07	0.54	0.4	-5.06778	6.44463e-41	1.68604e-39	down
Lk37507	GARP-G2-like	0.6	0.49	0.55	4.34	5.47	6.48	3.58986	4.12556e-30	6.82128e-29	up
Lk37827	C2C2-Dof	7.12	5.18	6.04	20.38	24.2	19.85	2.08895	5.12384e-29	8.07474e-28	up
Lk37945	PHD	1.92	1.42	0.86	0	0	0	-7.25854	6.56526e-08	1.98191e-07	down
Lk38047	PHD	16.47	13.68	15.8	6.58	3.82	5.74	-1.24805	1.73127e-09	6.2967e-09	down
Lk38049	PHD	2.13	2.89	2.99	10.19	10.23	9.48	2.17746	1.43669e-34	2.90807e-33	up
Lk38857	PHD	6.4	6.53	5.61	1.33	0.86	0.92	-2.31725	3.45585e-15	2.24822e-14	down
Lk39174	LOB	3.64	5.18	2.79	0.09	0.33	0.55	-3.29254	1.5785e-06	4.00394e-06	down
Lk39656	SRS	10.26	12.79	14.83	2.99	3.33	2.79	-1.77724	3.56333e-17	2.73338e-16	down
Lk39877	C2C2-Dof	6.46	6.65	7.19	64.9	77.8	73.47	3.69118	7.4512e-131	1.77187e-128	up
Lk40761	MYB-related	2.57	2.76	1.8	0.04	0.15	0.08	-4.39243	3.2344e-10	1.27206e-09	down
Lk42280	mTERF	3.11	3.69	3.63	1.06	0.66	1.35	-1.50304	2.48913e-05	5.48847e-05	down
Lk42282	mTERF	4.38	5.35	4.17	0.62	0.57	0.6	-2.68794	1.53479e-16	1.12735e-15	down
Lk42286	LOB	3.37	4.74	4.4	1.08	2.24	1.7	-1.02311	0.0186542	0.0285081	down
Lk42820	GRAS	6.16	7.5	6.65	10.83	14.99	16.33	1.33504	1.35654e-09	4.98648e-09	up
Lk43922	SBP	0	0	0	6.78	6	4.96	9.69673	1.523e-15	1.02594e-14	up
Lk43923	SBP	0	0.03	0	1.03	1.99	0.79	7.43896	1.40065e-08	4.59072e-08	up
Lk44011	NAC	0.1	0.07	0.2	1.19	2.03	0.9	3.74678	7.55172e-08	2.25941e-07	up
Lk44229	HSF	0	0	0	2.26	1.92	1.95	8.43647	1.39283e-11	6.35651e-11	up
Lk44672	LOB	4.88	6.44	8.9	0	0	0	-9.68969	2.89857e-15	1.89835e-14	down
Lk44887	bHLH	0.19	0.38	0.19	6.56	2.82	8.31	4.78659	2.09609e-18	1.76427e-17	up
Lk44889	bHLH	0	0	0	1.84	1.28	2.06	8.25436	7.88891e-11	3.31527e-10	up
Lk45941	C2C2-Dof	14.13	11.96	13.33	21.11	19.99	25.06	1.01889	3.98678e-11	1.73036e-10	up
Lk45949	HB-WOX	1.21	3.01	1.51	0	0	0	-8.1826	3.53099e-10	1.38498e-09	down
Lk46164	MYB-related	1.59	1.36	1.48	15.78	15.42	11.81	3.55138	2.63594e-74	1.8578e-72	up
Lk02874	Rcd1-like	1.03	1.19	0.99	0.23	0.1	0.15	-2.50472	7.15729e-05	0.000149318	down
Lk03686	MYB-related	4.54	1.31	2.72	40.55	29.75	36.93	3.90496	1.21571e-27	1.77881e-26	up
Lk07517	GeBP	1.28	1.57	1.39	0.4	0.58	0.39	-1.34645	0.00611258	0.0100453	down
Lk08134	SBP	2.24	1.47	1.74	5.13	4.7	3.68	1.57983	4.67791e-07	1.27018e-06	up
Lk08956	WRKY	0.92	1.23	1.63	0.09	0.05	0.16	-3.41033	6.10456e-10	2.33219e-09	down
Lk09187	BBR-BPC	21.33	19.44	20.92	7.61	5.74	7.02	-1.3326	8.48935e-17	6.35865e-16	down
Lk09689	NAC	0.21	0.38	0.17	0.19	2.36	1.35	2.6744	0.00322259	0.00549766	up
Lk10172	zf-HD	21.23	23.52	24.75	9.79	4.21	9.79	-1.2889	8.31925e-06	1.94229e-05	down
Lk10261	mTERF	1.66	2.37	2.7	0.75	0.75	0.91	-1.19903	0.00168062	0.00298242	down
Lk10480	AP2/ERF-ERF	7.61	8.67	4.66	14.96	13.51	10.17	1.15457	0.000111934	0.000228821	up
Lk11921	LOB	99.32	87.8	75.52	17.18	33.79	24.94	-1.50333	2.70095e-08	8.55165e-08	down
Lk12294	B3-ARF	36.63	30.87	34.93	84.79	64.02	91.56	1.49796	3.28797e-21	3.34039e-20	up
Lk12296	SBP	1.18	1.56	1.36	1.93	2.31	2.72	1.04267	0.00105114	0.00191474	up
Lk12535	HB-WOX	0.19	0.71	0.77	0	0	0	-6.20105	5.26854e-05	0.000111691	down
Lk15849	AP2/ERF-AP2	78.45	56.29	62.34	0	0	0	-13.3727	4.05081e-29	6.4218e-28	down
Lk17660	SET	1.57	2.09	2.01	0	0	0	-8.5725	3.94941e-12	1.90621e-11	down
Lk17898	NAC	12.04	10.88	13.97	3.53	1.48	3.51	-1.85705	1.56967e-09	5.73462e-09	down
Lk18557	HB-WOX	86.01	104.14	98.15	0.24	0.14	0	-9.32917	9.81883e-45	2.98535e-43	down
Lk18948	AP2/ERF-ERF	0.78	0.85	0.75	2.74	4.89	3.38	2.50676	3.18508e-12	1.55087e-11	up
Lk19017	AP2/ERF-ERF	39.63	39.98	42.94	0	0	0	-11.9181	1.0903e-23	1.28745e-22	down
Lk19358	MYB	0.5	0.33	0.5	2.45	2.17	3.56	2.8911	2.91787e-09	1.0336e-08	up
Lk20608	AP2/ERF-ERF	2.89	2.04	2.58	0.28	0.28	0.34	-2.79186	6.56217e-15	4.13925e-14	down
Lk20965	SBP	0	0.02	0	3.67	17.94	8.8	10.6059	1.01737e-12	5.18597e-12	up
Lk21507	MYB	0.86	1.49	1.41	0.06	0.19	0.11	-3.06905	0.000181616	0.000362179	down
Lk22392	MYB-related	34.06	35.57	42.48	5.57	9.91	7.22	-2.01478	2.06294e-15	1.37165e-14	down
Lk22747	BES1	54.16	50.95	44.41	89.09	95.56	95.49	1.18012	3.85309e-17	2.94792e-16	up
Lk23085	B3-ARF	57.33	48.53	51.55	4.78	10.45	7.41	-2.50675	7.67739e-19	6.6713e-18	down
Lk25445	bHLH	1.49	1.46	0.82	30.53	13.7	27.17	4.4993	4.31879e-40	1.09748e-38	up
Lk26279	GeBP	2.56	3.91	3.82	0.48	0.12	0.4	-3.11897	3.98022e-11	1.72803e-10	down
Lk27157	NAC	16.62	15.86	15.02	33.92	25.28	25.94	1.10779	1.37323e-14	8.40285e-14	up
Lk27335	AP2/ERF-AP2	18.38	18.2	19.09	2.16	1.87	2.54	-2.81337	7.92679e-42	2.16481e-40	down
Lk28105	PHD	6.73	7.54	7.99	2.45	1.33	1.99	-1.68753	3.22766e-12	1.57029e-11	down
Lk28544	E2F-DP	2.83	2.13	2.19	21.77	19.74	23.19	3.4485	1.18943e-84	1.06717e-82	up
Lk28991	Trihelix	58.22	51.42	45.73	132.35	115.58	128.3	1.54501	4.82472e-31	8.3949e-30	up
Lk29266	SNF2	70.32	68.32	73.89	24.38	13.68	19.75	-1.61779	8.62359e-18	6.93134e-17	down
Lk30787	WRKY	34.22	25.3	29.64	103.31	152.34	129.26	2.39166	1.36127e-29	2.20953e-28	up
Lk31086	HMG	10.67	9.81	10.99	2.44	2.55	2.49	-1.79733	3.16543e-18	2.62282e-17	down
Lk31088	TCP	1.62	1.32	1.36	0	0.03	0.02	-6.20885	6.61166e-12	3.12403e-11	down
Lk31328	GRAS	13.77	12.86	13.56	0	0	0	-10.9321	4.8452e-20	4.5671e-19	down
Lk31643	AP2/ERF-ERF	4.37	4.09	3.77	23.91	10.71	21.57	2.45585	2.36415e-17	1.8425e-16	up
Lk31693	AP2/ERF-AP2	17.08	17.13	16.16	0	0	0	-11.2659	3.0457e-21	3.10072e-20	down
Lk31797	B3	1.92	2.2	2.23	0.1	0	0	-5.80397	2.43479e-07	6.84743e-07	down
Lk32370	NAC	6.84	7.47	8.14	2.85	2.75	2.41	-1.21434	3.07097e-12	1.49905e-11	down
Lk32371	NAC	2.58	2.3	3.27	0.57	0.18	0.96	-1.9947	0.000406391	0.000777419	down
Lk32372	NAC	1.82	1.95	1.51	0.59	0.59	0.49	-1.38699	0.00119427	0.00215959	down
Lk32547	WRKY	0.1	0.68	0.16	1.51	6.71	1.63	3.71373	1.46168e-05	3.3147e-05	up
Lk32784	Others	12.1	12.07	12.82	21.82	19.02	21.33	1.02016	7.67085e-22	8.07068e-21	up
Lk33142	MYB	2.63	4.07	3.29	0	0	0	-9.05245	1.81129e-13	9.92665e-13	down
Lk33470	Tify	3.57	9.77	10.43	0.08	0	0.04	-7.42718	5.58067e-15	3.55309e-14	down
Lk33471	Tify	8.57	12.39	13.31	0	0	0	-10.6493	1.16473e-18	9.98161e-18	down
Lk34242	TCP	1.24	0.69	0.6	6.92	4.51	4.71	2.93259	1.93403e-20	1.87189e-19	up
Lk34423	PLATZ	15.13	10.85	10.84	0.14	0	0.17	-6.6831	4.69973e-34	9.26297e-33	down
Lk34763	GeBP	35.28	39.75	38.5	13.38	11.66	15.8	-1.20396	1.55943e-15	1.04903e-14	down
Lk34768	HB-HD-ZIP	59.18	64.53	63.74	3.76	18.56	8.66	-2.29043	0.000338196	0.00065362	down
Lk34865	LOB	4.58	3.88	3.5	10.22	7.43	9.35	1.43886	9.14855e-14	5.16521e-13	up
Lk35065	bHLH	0	0	0.02	1.26	2.22	1.53	8.19547	5.65824e-11	2.41638e-10	up
Lk35597	GNAT	41.69	33.6	34.22	66.44	102.17	58.14	1.3329	6.43657e-08	1.94547e-07	up
Lk35659	B3-ARF	18.83	18.55	18.25	3.72	9.03	5.86	-1.28651	3.06013e-05	6.67603e-05	down
Lk36060	bHLH	8.88	9.52	10.37	15.55	17.7	14.98	1.02325	9.83514e-12	4.56616e-11	up
Lk36102	MYB	0	0	0	1.6	0.74	1.45	7.37932	4.7599e-08	1.46135e-07	up
Lk37107	B3	22.34	24.4	22.38	0	0	0	-10.7866	1.63548e-19	1.49069e-18	down
Lk37793	LOB	79.07	68.07	65.69	3.74	5.36	5.14	-3.62031	1.29706e-75	9.46081e-74	down
Lk37910	GRAS	2.56	2.01	2.33	14.25	11.57	11.36	2.69544	3.85246e-56	1.68684e-54	up
Lk39822	C2H2	1.33	1.13	1.55	3.37	4.91	3.27	1.81178	9.20059e-08	2.72487e-07	up
Lk39901	C2H2	0.36	0.7	0.53	1.56	3.72	2.06	2.51245	5.41247e-08	1.65026e-07	up
Lk40181	C2C2-GATA	10.41	10.13	12.41	0.09	0.06	0	-7.4534	9.48628e-38	2.19861e-36	down
Lk40188	HB-HD-ZIP	10.36	7.77	7.84	121.92	53.67	136.3	3.84353	1.48035e-36	3.27524e-35	up
Lk40681	BES1	0.28	0.42	0.44	1.39	2.7	1.45	2.57767	4.0079e-09	1.39756e-08	up
Lk40684	Others	9.94	9.11	9.44	4.02	2.42	3	-1.33167	1.99477e-11	8.96373e-11	down
Lk41122	AP2/ERF-ERF	0.61	0.36	0.42	1.05	4.22	1.47	2.57751	0.00015408	0.000309844	up
Lk41438	bHLH	56.71	50.96	57.71	6.46	11.65	9.07	-2.31762	1.19149e-21	1.23888e-20	down
Lk41704	zf-HD	0.81	1.32	0.74	3.66	5.43	6.38	2.72503	1.02723e-09	3.82307e-09	up
Lk42510	MADS-MIKC	0	0	0.05	2.59	2.85	2.15	7.42251	3.31492e-09	1.16704e-08	up
Lk42514	MADS-M-type	0	0	0	19.82	6.56	16.03	8.99325	3.02847e-12	1.47937e-11	up
Lk43111	MYB-related	1.09	1.08	1.05	10.84	9.66	11.66	3.589	1.96325e-55	8.44457e-54	up
Lk43298	AP2/ERF-AP2	2.88	1.47	2.53	0	0	0	-9.34704	5.23754e-14	3.02992e-13	down
Lk44971	ARID	44.08	35.19	39.62	0.09	0.02	0.12	-8.80079	1.42314e-79	1.15306e-77	down
Lk45198	Others	5.39	6.17	6.99	23.85	24.66	19.12	2.14188	2.89075e-32	5.32106e-31	up
Lk45727	MYB	0.09	0.1	0.14	17.12	43.87	23.65	8.29071	1.74067e-35	3.64967e-34	up
Lk45871	RWP-RK	3.56	3.28	2.57	7.16	3.86	5.86	1.10203	3.95061e-05	8.50769e-05	up
Lk46010	B3-ARF	27.32	22.46	24.45	74.08	53.98	60.37	1.6092	1.59199e-28	2.44559e-27	up
Lk00735	NAC	1.1	1.99	1.82	0.04	0.29	0.12	-3.09399	1.2323e-05	2.81964e-05	down
Lk01801	GRAS	1.39	2	0.99	2.59	2.44	2.31	1.01986	0.00106378	0.00193691	up
Lk03363	NAC	1.89	1.85	3.26	17.02	14.21	17.97	3.08325	2.36031e-33	4.51515e-32	up
Lk05823	NF-YA	29.83	26.91	28.03	5.07	5.28	4.15	-2.27252	1.35434e-44	4.08804e-43	down
Lk07121	GRAS	19	17.54	19.3	32.48	32.89	30.12	1.0481	4.12709e-19	3.66575e-18	up
Lk07622	Others	0	0	0	0.57	0.74	0.98	7.42991	2.69246e-08	8.52754e-08	up
Lk07790	bHLH	45.14	44.38	46.45	0	0	0.06	-10.7476	1.4954e-19	1.36898e-18	down
Lk08855	zf-HD	6.31	9.6	10.32	0.51	1.51	1.2	-2.72641	1.20157e-10	4.94856e-10	down
Lk09034	bHLH	0.23	0.09	0.47	1.92	0.9	1.52	2.70661	0.000905911	0.00166136	up
Lk09990	Tify	17.37	28.56	29.98	5.07	2.85	4.06	-2.40154	1.27334e-17	1.00768e-16	down
Lk09992	Tify	35.96	37.56	37.96	0.85	0.92	0.91	-5.10196	1.38607e-119	2.66718e-117	down
Lk11417	NAC	6.22	6.13	6.93	1.77	0.82	1.29	-2.06062	8.81193e-13	4.51779e-12	down
Lk12268	bHLH	20.91	17.98	18.11	2.75	1.52	2.72	-2.76757	2.47816e-34	4.95108e-33	down
Lk12836	bHLH	4.19	4.32	4.6	22.67	18.03	16.86	2.40158	3.6642e-36	7.97975e-35	up
Lk13539	mTERF	0.37	0.39	0.69	1.36	1.67	1.43	1.90606	1.37397e-08	4.50629e-08	up
Lk13883	C2H2	54.85	47.9	46.68	19.26	13.8	15.16	-1.36718	4.69341e-20	4.42973e-19	down
Lk14766	MYB	1.15	4.72	5.08	0	0	0	-8.40376	5.46106e-10	2.09896e-09	down
Lk16546	GARP-G2-like	0	0	0	16.4	31.23	19.15	11.7953	5.16221e-22	5.49053e-21	up
Lk16696	C2H2	3.46	2.56	3.44	1.06	1.13	1.14	-1.2324	0.00147069	0.00262919	down
Lk17271	SET	7.41	8.32	8.32	3.43	3.05	2.94	-1.07979	1.19802e-09	4.42603e-09	down
Lk17484	MYB	0.03	0.06	0.14	5.55	7.4	5.39	6.6239	1.18474e-29	1.92406e-28	up
Lk19090	HMG	19.88	20.97	19.45	2.16	1.31	1.57	-3.32186	2.09128e-59	9.97844e-58	down
Lk21799	HB-HD-ZIP	0.69	0.83	0.96	24.16	14.33	18.8	4.78991	3.83748e-98	4.81728e-96	up
Lk21971	SET	0.12	0.4	0.45	0	0	0	-6.0799	7.90693e-05	0.000164079	down
Lk22086	PHD	6.38	5.16	5.52	2.38	1.52	3.1	-1.02269	0.00111738	0.00202807	down
Lk23572	PLATZ	85.94	79.12	80.5	168.33	108.64	152.44	1.06977	5.74644e-11	2.45369e-10	up
Lk23760	bHLH	7.18	11.6	12.43	0	0	0	-10.0821	1.44359e-16	1.06383e-15	down
Lk24331	GRF	5.71	4.14	4.58	0	0	0	-10.5532	1.85319e-18	1.56433e-17	down
Lk24697	SAP	0.33	0.25	0.05	0.51	0.49	0.77	1.75725	0.0143429	0.0223194	up
Lk25734	GRF	9.16	8.86	8.34	0	0	0	-10.4089	3.46637e-18	2.86487e-17	down
Lk27068	B3-ARF	172.24	143.54	142.14	19.63	25.84	20.6	-2.51389	1.49619e-44	4.50691e-43	down
Lk27188	C3H	0.36	0.89	0.46	2.05	1.09	1.16	1.59451	0.00691926	0.0112861	up
Lk27375	Others	9.43	7.73	9.46	1.99	2.21	1.21	-2.01957	1.06743e-14	6.59654e-14	down
Lk28358	AP2/ERF-ERF	2.52	2.92	3.75	0.86	0.89	0.33	-1.8579	0.000120721	0.00024594	down
Lk28653	AP2/ERF-ERF	170.29	132.89	131.11	563.02	573.51	515.75	2.2001	1.26156e-46	4.16002e-45	up
Lk28881	Trihelix	5.77	6.08	5.84	10.06	10.18	9.79	1.03903	5.88233e-13	3.06306e-12	up
Lk29727	AP2/ERF-ERF	5.44	6.76	7.66	0	0	0	-9.48852	5.85574e-15	3.71884e-14	down
Lk31379	bHLH	0.9	1.76	1.57	28.7	40.78	27.14	4.80083	2.52202e-65	1.42406e-63	up
Lk32235	C2H2	4.47	3.72	3.6	19.06	21.43	21.83	2.67697	2.68724e-50	9.86188e-49	up
Lk33255	MED7	18.77	22.43	22.58	9.36	10.24	6.37	-1.01857	9.29348e-06	2.15751e-05	down
Lk34362	HB-HD-ZIP	45.33	39.14	37.47	138.16	109.4	132.89	1.90867	5.25663e-44	1.54369e-42	up
Lk34986	Others	25.87	21.99	23.26	93.1	106.61	105.27	2.37654	2.43587e-61	1.23264e-59	up
Lk37765	Trihelix	7.91	11.4	9.57	111.62	109.1	116.97	3.82318	4.94356e-129	1.11226e-126	up
Lk38022	Others	12.97	10.76	10.09	1.11	0.52	1.42	-3.21979	5.08285e-21	5.11063e-20	down
Lk38029	bHLH	2.67	2.2	1.99	7.41	8.34	6.52	1.97362	2.04608e-22	2.23056e-21	up
Lk38266	HB-BELL	8.86	8.6	9.06	22.51	42.19	25.69	2.05803	1.0105e-14	6.25527e-14	up
Lk39345	NF-YB	6.45	7.56	5.95	12.2	19.93	17.3	1.59311	3.43297e-10	1.34889e-09	up
Lk39347	NF-YB	0.95	1.27	1.21	5.82	9.61	8.38	3.08502	6.28225e-18	5.10132e-17	up
Lk39748	C2C2-Dof	32.47	28.02	26.53	0.03	0	0.03	-10.5252	2.61113e-24	3.213e-23	down
Lk40224	C2H2	11.02	10.61	10	27.16	43.41	46.05	2.16585	6.07177e-20	5.69209e-19	up
Lk40534	C3H	15.35	13.58	12.89	35.27	30.95	28.3	1.44573	6.97495e-25	8.86616e-24	up
Lk40673	LUG	16.87	13.69	17.17	5.52	6.47	6.06	-1.12474	2.33022e-11	1.03976e-10	down
Lk41295	MYB	11.81	12.56	12.2	1.76	1.33	1.19	-2.8274	1.61809e-52	6.34416e-51	down
Lk41369	mTERF	9.99	10.82	10.49	3.13	2.34	3.55	-1.52981	6.61644e-14	3.79608e-13	down
Lk41481	C3H	12.03	11.62	10.39	21.97	24.3	21.36	1.26616	1.8823e-18	1.58798e-17	up
Lk44210	SET	0.85	0.58	0.66	3.6	2.45	2.88	2.35817	4.3519e-12	2.09356e-11	up
Lk02256	bHLH	8.86	6.53	5.04	0	0	0	-10.3445	2.20376e-17	1.72138e-16	down
Lk02393	SET	0.2	0.19	0.14	10.42	21.03	15.26	6.75941	3.18587e-59	1.51027e-57	up
Lk02478	bHLH	33.47	26.11	28.7	0.26	0.49	0.13	-6.34455	8.19612e-65	4.60131e-63	down
Lk02532	SBP	0.07	0.1	0.34	0.98	1.07	1	2.87005	3.05738e-06	7.4996e-06	up
Lk02636	MYB-related	0.23	0.21	0.03	1.5	4.05	1.6	4.2057	3.16698e-09	1.11792e-08	up
Lk03843	NAC	0.23	0.11	0.26	0.4	3.13	1.1	3.2618	8.14493e-05	0.000168886	up
Lk03938	AP2/ERF-AP2	0.2	0.04	0.05	2.14	3.57	3.16	5.20642	3.68684e-22	3.95918e-21	up
Lk05356	mTERF	0.73	1.09	0.65	1.32	1.44	1.39	1.03129	0.00207693	0.0036435	up
Lk06011	NAC	1.23	0.8	0.92	0.64	3.77	2.36	1.50831	0.017331	0.026611	up
Lk07050	LOB	3.28	5.83	6.28	0.49	0.63	0.09	-3.37006	9.64352e-10	3.60326e-09	down
Lk07174	GNAT	0.29	0.4	0.44	1.22	0.81	0.44	1.39209	0.0242461	0.0363941	up
Lk07437	GARP-G2-like	0	0	0	1.15	5.31	3.35	9.61746	4.35126e-13	2.29563e-12	up
Lk08775	SNF2	0.5	0.57	0.4	0.07	0	0	-4.26501	9.5167e-05	0.000195913	down
Lk09821	bHLH	0.41	0.39	0.36	2	1.24	1.39	2.25525	3.81253e-05	8.22426e-05	up
Lk12966	C2H2	4.01	2.24	3.17	0.54	0.27	0.27	-2.87311	5.58641e-12	2.66205e-11	down
Lk14422	TRAF	0.3	0.48	0.1	8.74	8.37	13.7	5.42273	5.37953e-29	8.45946e-28	up
Lk14423	TRAF	0.83	0.58	0.9	23.89	11.87	25.8	4.989	2.45376e-32	4.53093e-31	up
Lk14847	HB-WOX	3.57	2.42	2.38	0	0	0	-7.13556	7.2747e-08	2.18144e-07	down
Lk16041	HB-other	0.83	0.99	0.23	5.17	4.29	5.34	3.12888	2.20827e-12	1.09067e-11	up
Lk16042	B3	13.62	13.8	14.74	3.31	1.59	3.49	-2.07124	5.92856e-15	3.7623e-14	down
Lk16108	bZIP	19.66	16.9	16.72	2.54	4.32	3.08	-2.13462	2.90842e-16	2.08756e-15	down
Lk17581	HB-WOX	14.8	13.21	13.25	21.75	25.51	21.22	1.00806	5.08754e-10	1.96339e-09	up
Lk17932	HB-HD-ZIP	16.62	19.82	19.92	0	0	0	-10.3074	8.52306e-18	6.85619e-17	down
Lk17933	HB-other	6.19	9.77	7.67	0	0	0	-9.07311	1.65428e-13	9.08827e-13	down
Lk18292	bZIP	8.94	7.37	8.82	25.83	25.38	17.25	1.71814	4.91069e-15	3.14364e-14	up
Lk19206	mTERF	4.59	6.28	6.77	2.49	2.27	1.94	-1.12335	1.293e-05	2.95046e-05	down
Lk19890	E2F-DP	3.49	3.65	4.04	9.92	8.17	8.64	1.52756	5.12136e-24	6.18986e-23	up
Lk20201	NAC	0	0	0.02	1.33	0.46	1.37	7.15589	6.96006e-08	2.09439e-07	up
Lk20322	AP2/ERF-AP2	1.9	1.18	1.11	0	0	0	-7.67987	3.19766e-09	1.12794e-08	down
Lk21628	B3-ARF	27.37	24.04	24.57	60.11	57.02	59.27	1.48686	1.48293e-42	4.14272e-41	up
Lk24483	Tify	12.93	16.94	17.3	175.12	131.38	156.68	3.56464	3.34184e-115	5.78376e-113	up
Lk25462	bHLH	1.1	0.98	0.92	0	0	0	-6.9626	1.49971e-07	4.32766e-07	down
Lk25512	HB-WOX	107.51	64.92	68.18	0	0	0	-13.1224	1.34401e-27	1.96064e-26	down
Lk25763	zf-HD	2.92	2.8	2.59	0	0	0	-8.38074	1.25618e-11	5.76525e-11	down
Lk26742	LOB	0.05	0.1	0.46	11.58	20.13	16.36	6.58562	2.79186e-34	5.5664e-33	up
Lk26930	NAC	7.87	3.66	4.32	22.02	18.48	14.64	2.06408	6.33996e-12	3.00352e-11	up
Lk27173	PHD	3.74	2.92	3.53	0.64	0.35	0.72	-2.31917	3.42862e-17	2.63281e-16	down
Lk27528	SET	0.12	0.15	0.47	3.41	7.27	7.59	4.92875	7.19908e-22	7.59343e-21	up
Lk28978	mTERF	7.45	7.4	8.66	3.12	3.28	2.99	-1.04938	2.53219e-09	9.01571e-09	down
Lk29003	HSF	8.76	6.84	6.76	1.85	1.34	2.12	-1.80841	1.66578e-15	1.11697e-14	down
Lk29942	TAZ	5.62	3.05	3.79	5.43	10.06	6.67	1.11622	0.000773189	0.00143106	up
Lk30303	HSF	15.25	13.7	12.45	138.29	81.7	149.32	3.41925	1.04172e-52	4.12863e-51	up
Lk30670	MYB	1.03	0.7	0.87	0.22	0.12	0.24	-1.90162	0.0020949	0.00367217	down
Lk30677	mTERF	5.27	6.78	6.62	3.12	1.31	2.91	-1.09084	0.00110116	0.00200024	down
Lk32241	LOB	3.6	5.16	5.19	0	0.08	0	-6.99431	2.92822e-08	9.2462e-08	down
Lk32242	LOB	15.95	24.21	23.03	3.24	1.18	1.86	-3.07959	7.98671e-21	7.93759e-20	down
Lk32319	AP2/ERF-AP2	0	0	0	0.22	2.69	0.56	8.8855	1.11532e-05	2.56342e-05	up
Lk33289	AP2/ERF-ERF	25.5	25.99	25.58	0	0	0	-11.0099	2.46289e-20	2.36032e-19	down
Lk33603	LOB	0.68	1.38	1.57	0	0	0	-7.24066	7.47868e-08	2.23939e-07	down
Lk34318	LOB	1.31	1.7	1.67	95.66	78.42	96.17	6.12386	3.22123e-219	2.85509e-216	up
Lk35044	bZIP	0.25	0.19	0.11	6.02	1.74	6.07	4.9143	2.90896e-15	1.90473e-14	up
Lk35356	Trihelix	5.93	5.3	6.47	26.54	22.48	24.21	2.3176	2.373e-65	1.34301e-63	up
Lk35445	MYB	0.17	0	0.04	5.01	9.07	6.54	6.8695	4.64595e-20	4.38777e-19	up
Lk36169	MADS-MIKC	1.44	1.36	1.77	15.05	11.27	15.85	3.47283	5.73421e-41	1.50692e-39	up
Lk36763	C2C2-Dof	0.4	0.3	0.47	2.42	1.03	1.97	2.46105	3.05477e-06	7.49447e-06	up
Lk36906	MYB-related	0	0.29	0.1	2.2	1.65	1.38	4.02994	2.09341e-08	6.72564e-08	up
Lk37051	MYB	0	0.07	0	0.37	1.55	0.75	5.58637	1.81502e-05	4.07239e-05	up
Lk37647	MYB	0.53	1.21	0.47	4.34	4.01	5.52	2.93586	3.37557e-11	1.4767e-10	up
Lk37648	MYB	0.24	0.17	0	1.06	3.38	2.67	4.40804	4.09933e-06	9.91822e-06	up
Lk37649	MYB	2.42	1.12	1.45	48.3	73.4	54.84	5.42418	1.59314e-67	9.64755e-66	up
Lk38575	bHLH	0.73	1.09	1.04	0	0	0	-7.38942	1.30857e-08	4.30146e-08	down
Lk39165	C2C2-CO-like	1.37	1.14	1.47	1.24	4.62	2.57	1.38454	0.00729767	0.0118557	up
Lk39735	Tify	0.05	0.35	0.26	1.59	4.18	2.69	3.98432	1.74709e-08	5.66151e-08	up
Lk40127	HB-KNOX	8.74	4.78	5.72	54.63	55.53	53.95	3.36354	5.25593e-49	1.84551e-47	up
Lk41900	RB	51.92	47.41	49.3	18.72	19.75	20.87	-1.04985	1.53942e-18	1.30701e-17	down
Lk42265	HSF	9.52	8.54	8.39	2.34	4.46	2.3	-1.25083	6.18105e-05	0.000129915	down
Lk42979	AP2/ERF-RAV	3.84	3.72	3.87	0.33	0.2	0.4	-3.36218	1.12111e-22	1.24304e-21	down
Lk43621	bHLH	0.72	0.53	0.62	19.93	12.76	23.21	5.16701	6.18442e-60	3.00478e-58	up
Lk43974	BES1	3.22	2.38	3.12	0	0	0	-8.03834	1.65923e-10	6.74133e-10	down
Lk44664	HB-HD-ZIP	6.42	6.45	6.12	0	0	0	-10.8918	6.74955e-20	6.30123e-19	down
Lk44892	MYB	0.42	0.34	0.38	6.95	6.13	5.37	4.27807	4.67056e-32	8.47978e-31	up
Lk44896	ARID	8.05	8.74	9.4	1.2	0.9	1.23	-2.7124	3.48403e-39	8.56339e-38	down
Lk45414	AP2/ERF-ERF	0.06	0.13	0.06	35.81	22.01	34.34	8.80279	2.96926e-56	1.30402e-54	up
Lk45625	Trihelix	8.41	9.81	8.48	34.15	28.18	26.41	2.00242	8.27393e-34	1.61444e-32	up
Lk01239	NAC	0.15	0.17	0.04	0.3	1.5	1.52	3.5258	0.000102264	0.00020983	up
Lk02620	TCP	2.89	2.99	2.11	6.09	6.42	6.31	1.51258	6.94235e-11	2.93732e-10	up
Lk05098	Others	0	0	0	16.13	18.15	16.27	12.9799	1.04121e-27	1.52653e-26	up
Lk10612	Tify	3.11	4.43	4.39	59.23	63.7	97.59	4.48723	1.18041e-75	8.63146e-74	up
Lk10975	WRKY	12.54	14.67	13.1	0.07	0.12	0.03	-7.24531	6.70633e-36	1.43702e-34	down
Lk12837	bHLH	0.74	0.68	0.98	6.1	12.15	8.48	3.76578	4.02682e-28	6.07355e-27	up
Lk16393	C2C2-Dof	0.02	0.03	0.05	3.35	17.18	8.49	8.48179	4.63642e-21	4.66979e-20	up
Lk16397	bHLH	13.25	12.95	12.21	26.08	20.3	24.13	1.14386	1.1809e-20	1.16023e-19	up
Lk16468	PLATZ	0.62	0.31	0.24	27.66	45.6	33.89	6.80116	1.0819e-62	5.712e-61	up
Lk16571	MADS-M-type	0	0	0	1.84	0.34	1.46	7.24402	7.98916e-07	2.10461e-06	up
Lk18199	C3H	11.43	10.54	11.23	42.01	54.73	48.12	2.40509	2.22194e-48	7.68197e-47	up
Lk18449	C3H	27	28.58	28.89	7.2	2.81	4.53	-2.28692	3.82692e-16	2.7142e-15	down
Lk19583	HMG	27.19	28.36	27.13	8.71	3.7	6.21	-1.8968	1.94818e-13	1.06251e-12	down
Lk21725	HB-other	1.62	1.41	1.47	13.86	6.18	15.4	3.23709	2.14375e-24	2.64791e-23	up
Lk21748	HB-HD-ZIP	67.02	77.29	83.68	1.19	7.53	2.69	-4.00775	1.24818e-07	3.64098e-07	down
Lk21859	HB-WOX	8.37	2.83	3.68	0	0	0	-7.74158	1.04159e-08	3.45961e-08	down
Lk21880	GNAT	25.55	25.85	26.25	46.99	72.95	58.55	1.48511	5.08946e-12	2.43556e-11	up
Lk22709	SBP	0.6	0.81	0.6	1.45	1.47	1.21	1.31733	6.51338e-05	0.000136556	up
Lk23789	C3H	15.78	13.82	12.71	6.64	4.33	4.33	-1.20589	2.39014e-07	6.72917e-07	down
Lk23952	Jumonji	2.81	2.44	2.36	0.91	0.44	0.89	-1.50792	7.83801e-07	2.06703e-06	down
Lk25757	C2C2-GATA	0.94	1.11	1.32	1.97	2.28	1.98	1.16663	3.043e-05	6.64065e-05	up
Lk25821	NF-YA	93.36	70.66	78.97	1.97	2.89	1.99	-4.86459	1.66689e-104	2.33276e-102	down
Lk25823	NF-YC	1.85	2.62	2.77	0.09	0.2	0.05	-4.08759	1.89443e-09	6.85514e-09	down
Lk25952	MYB	0	0	0	3.18	9.98	7.91	10.3188	5.99736e-16	4.18556e-15	up
Lk27596	mTERF	3.74	3.1	3.33	1.45	1.19	1.16	-1.15356	6.62458e-05	0.000138788	down
Lk27753	GRAS	0.84	0.82	0.74	0.28	0.04	0.24	-1.87522	0.00282372	0.00485944	down
Lk27941	EIL	10.2	10.03	9.74	30.22	40.44	35.36	2.10287	3.80373e-33	7.215e-32	up
Lk28118	AP2/ERF-ERF	31.32	30.05	30.06	1.73	4.27	3.06	-3.04053	5.42004e-23	6.11615e-22	down
Lk28437	EIL	29.34	26.43	30.68	63.06	56.35	68.62	1.39228	9.81622e-29	1.52073e-27	up
Lk29612	HB-BELL	15.99	14.89	14.99	37.14	36.99	35.48	1.52981	2.93892e-49	1.04068e-47	up
Lk30301	GARP-G2-like	5.25	6.19	6.06	9.69	11.87	8.91	1.07957	2.64563e-09	9.40814e-09	up
Lk30454	Jumonji	2.48	3.75	3.49	0.08	0.01	0.04	-5.94342	2.20754e-32	4.09697e-31	down
Lk30850	HSF	0.7	0.88	1.3	0.17	0.15	0.14	-2.3792	1.71657e-05	3.86275e-05	down
Lk30856	AUX/IAA	99.36	77.91	69.14	0	0	0.04	-12.3224	6.53379e-25	8.34164e-24	down
Lk30950	bZIP	22.73	22.79	22.09	109.88	91.62	96.44	2.40892	3.13425e-114	5.36103e-112	up
Lk31631	Jumonji	29.72	30.98	32.08	11.04	8.93	14.44	-1.16143	7.86849e-10	2.9677e-09	down
Lk31637	AP2/ERF-ERF	6.54	4.95	6.17	45.66	11.94	105.71	3.46868	1.84674e-05	4.13945e-05	up
Lk31640	AP2/ERF-ERF	1.35	1.27	1.03	2.42	0.77	4.4	1.31455	0.0158586	0.0245033	up
Lk31642	AP2/ERF-ERF	23.35	16.45	17.13	81.74	17.54	86.41	1.95344	0.00250506	0.0043417	up
Lk32458	LOB	0.08	0.13	0.04	2.57	21.54	4.77	7.20713	1.00894e-09	3.75641e-09	up
Lk33129	MYB	0	0	0.04	1.73	3	2.35	7.75424	7.85207e-10	2.96189e-09	up
Lk33878	GNAT	0.78	0.54	0.73	1.42	2.41	2.09	1.81671	1.61009e-07	4.62562e-07	up
Lk35079	MYB	0	0.48	0.18	1.24	3.6	2.28	3.72669	6.33768e-06	1.50159e-05	up
Lk35360	MYB	0.42	4.33	3.91	0	0	0	-8.20286	2.00862e-08	6.46602e-08	down
Lk35475	MYB	0.11	0.26	0.15	3.41	1.02	2.14	3.90123	8.91062e-13	4.56439e-12	up
Lk36096	AP2/ERF-ERF	2.04	3.1	2.16	17.01	14.48	11.14	2.81792	7.64476e-27	1.07424e-25	up
Lk37167	C2C2-Dof	3.66	3.38	2.78	214.84	176.42	198.87	6.17841	0	0	up
Lk39401	C2H2	0.56	0.5	0.66	5.44	5.79	3.68	3.39006	1.63212e-16	1.19614e-15	up
Lk41051	MYB	2.38	4.91	3.21	0	0	0	-8.67628	6.15307e-12	2.92019e-11	down
Lk41856	NAC	22.1	21.6	18.19	0.94	1.21	0.45	-4.28363	9.50704e-45	2.89356e-43	down
Lk42053	MADS-MIKC	0.09	0.05	0	4.59	5.46	4.36	7.04434	2.81941e-15	1.8494e-14	up
Lk42438	NAC	2.73	3.32	3.03	1.19	0.73	1.49	-1.1532	0.00078458	0.00145095	down
Lk42787	B3	0.63	0.96	1.2	3.44	2.95	3.79	2.14295	1.4659e-11	6.68269e-11	up
Lk42810	AUX/IAA	65.7	68.2	63.86	15.32	16.43	17.39	-1.73366	5.78913e-44	1.69836e-42	down
Lk43250	LOB	0.14	0.08	0.07	128.61	38.64	127.34	10.269	2.6766e-57	1.20814e-55	up
Lk43254	LOB	1.18	0.29	0.57	19.74	0.67	27.32	4.79585	0.000170184	0.00034059	up
Lk44657	C2H2	0	0	0	9.82	13.5	12.34	11.839	6.49503e-23	7.29824e-22	up
Lk45780	AP2/ERF-ERF	0.14	0	0	2.19	2.16	1.23	5.5853	2.78021e-08	8.79024e-08	up
Lk45784	AP2/ERF-ERF	0.16	0.57	0	3.59	2.76	2.31	3.86997	2.3946e-07	6.74042e-07	up
Lk45868	AP2/ERF-ERF	37.27	30.09	29.64	115.03	96.51	134.3	2.10277	2.91115e-35	6.05607e-34	up
Lk46031	Tify	0.57	0.75	0.32	3.25	2.97	2.8	2.73579	2.94131e-11	1.29505e-10	up
Lk46056	GARP-G2-like	2.32	1.67	1.72	11.41	7.59	7.9	2.4956	1.83958e-24	2.28185e-23	up
Lk01398	SET	0.06	0.07	0.17	1.12	3.38	3.07	4.9509	8.32425e-15	5.19391e-14	up
Lk01408	LOB	7.52	7.15	9.15	20.76	9.07	28.16	1.54529	9.5117e-06	2.20432e-05	up
Lk02267	HMG	0.22	0.34	0.4	1.2	1	0.83	1.91012	0.00135817	0.00243922	up
Lk03723	MYB	19.73	22.46	22.11	0	0	0	-11.3225	1.98372e-21	2.03514e-20	down
Lk04443	HB-BELL	0.07	0.12	0.05	1.76	2.38	1.73	4.92867	1.17869e-31	2.10345e-30	up
Lk05533	TCP	3.14	1.54	1.41	0	0	0	-7.94974	1.35256e-09	4.97247e-09	down
Lk06174	NAC	0	0	0	0.35	1.19	0.73	8.12402	2.20928e-09	7.91998e-09	up
Lk06263	MYB	0.24	0.38	0.24	2.76	4.4	3.02	3.84482	1.31979e-16	9.75548e-16	up
Lk06556	AP2/ERF-ERF	0.53	2.96	3.08	0	0	0	-8.59358	4.50631e-10	1.74576e-09	down
Lk06908	Others	5.44	6.05	5.16	15.36	14.53	14.98	1.70292	1.02205e-38	2.46243e-37	up
Lk08212	TRAF	0.56	0.33	0.43	1.2	1.08	1.73	1.86699	0.000430036	0.00082001	up
Lk10502	B3	15.5	15.11	17.86	0	0.06	0	-9.05351	4.94642e-14	2.86888e-13	down
Lk10815	bZIP	0.03	0.1	0.22	1.2	1.16	1.8	3.85644	7.19115e-09	2.42796e-08	up
Lk12086	HB-KNOX	5.35	5.37	5.02	17.57	15.45	20.02	2.02294	2.11327e-39	5.23822e-38	up
Lk15052	mTERF	3.46	3.84	4.03	9.2	5.37	6.08	1.12708	8.66728e-05	0.000179209	up
Lk15053	mTERF	3.98	4.2	3.13	8.08	6.51	6.54	1.17047	6.50742e-08	1.96567e-07	up
Lk15360	MYB-related	0.25	0.13	0.18	1.65	0.83	1.4	3.02757	6.65095e-05	0.000139321	up
Lk16019	PHD	2.61	2.96	3.1	1.34	0.19	0.8	-1.65905	0.00265125	0.00457852	down
Lk17059	GARP-G2-like	0.23	0.07	0.16	42.74	40.03	43.15	8.3343	5.74131e-92	6.31306e-90	up
Lk17556	PHD	10.09	8.02	9.21	16.13	14.49	16.57	1.05846	1.98916e-09	7.16866e-09	up
Lk17559	C2H2	4.95	3.72	3.11	1.58	1.61	0.7	-1.3227	0.00075856	0.00140603	down
Lk17560	C2H2	4.35	5.27	5.16	14.5	10.06	7.04	1.36027	2.16123e-06	5.39321e-06	up
Lk18435	bZIP	80.62	57.14	59.78	14.26	15.32	15.17	-1.86872	8.81831e-25	1.11415e-23	down
Lk19064	LOB	184.27	139.51	142.53	0	0	0.05	-12.8598	4.02816e-27	5.7389e-26	down
Lk19765	GeBP	29.92	33.2	32.73	7.17	5.11	7.31	-2.02475	9.14818e-37	2.03945e-35	down
Lk21297	Tify	9.72	22.15	21.56	1.92	1.6	1.38	-3.17038	1.88231e-20	1.82304e-19	down
Lk23862	B3	3.11	4.45	4.36	0	0	0	-8.45068	1.09155e-11	5.03892e-11	down
Lk23900	WRKY	0.91	2.19	1.16	0.08	0.25	0.04	-3.2171	4.65133e-05	9.92607e-05	down
Lk24359	Others	21.08	19.25	20.29	6.05	3.56	5.02	-1.78931	3.14253e-22	3.38923e-21	down
Lk25707	AP2/ERF-ERF	2.08	2.24	1.67	0.53	0.79	0.52	-1.41619	0.000655133	0.00122207	down
Lk25785	bHLH	0.08	0.11	0.05	11.33	8.55	10.61	7.27655	1.69511e-44	5.09038e-43	up
Lk25904	bHLH	9.31	9	8.77	26	15.43	19.21	1.42377	8.47141e-14	4.80288e-13	up
Lk25988	WRKY	5.49	6.23	7.09	34.98	32.22	36.56	2.73694	2.39126e-81	1.99265e-79	up
Lk26377	WRKY	0	0.15	0	0.46	13.64	1.49	7.06228	0.000652149	0.00121697	up
Lk26726	AUX/IAA	15.36	10.37	12.57	31.67	42.24	38.24	1.82877	8.868e-18	7.11996e-17	up
Lk27546	Tify	0.17	0.69	1.89	8.34	4	8.9	3.21039	6.90187e-07	1.83404e-06	up
Lk27621	MYB-related	20.14	20.26	23.23	6.16	5.14	6.21	-1.59236	3.52122e-30	5.8485e-29	down
Lk27706	HMG	4.86	5.95	5.03	1.87	0.53	1.33	-1.84381	1.14725e-05	2.63369e-05	down
Lk29299	NAC	6.41	5.17	5.92	18.42	19.65	22.25	2.05883	5.45278e-29	8.57004e-28	up
Lk29397	Tify	4.21	3.12	4.01	31.02	32.96	31.75	3.35044	6.87337e-96	8.17232e-94	up
Lk30075	bZIP	8.99	9.07	8.84	20.66	22.57	20.89	1.52907	1.75826e-22	1.92612e-21	up
Lk30675	mTERF	3.52	4.12	5.32	0.95	1.03	0.88	-1.89896	5.70241e-09	1.94939e-08	down
Lk30863	Others	3.79	2.73	3.57	1.02	0.9	0.77	-1.63574	2.59314e-10	1.03095e-09	down
Lk32344	NF-YC	3.62	3.15	3.96	0	0	0	-8.61948	2.57038e-12	1.26143e-11	down
Lk32611	MYB	3.1	3.66	3.12	9.35	16.13	6.5	1.98445	2.16207e-08	6.93478e-08	up
Lk32612	MYB-related	1.45	2.08	1.24	0	0	0.04	-6.39824	9.08714e-07	2.37758e-06	down
Lk33170	AP2/ERF-ERF	71	66.36	67.2	17.6	19.83	20.56	-1.54263	1.78842e-30	3.01546e-29	down
Lk33526	LOB	0.24	0.61	0.32	28.39	82.17	56.54	7.47222	3.065e-55	1.31065e-53	up
Lk34317	LOB	0	0	0	0.8	3.43	1.73	7.97537	1.17569e-08	3.88695e-08	up
Lk34553	GARP-G2-like	0.88	2.09	2.28	0	0	0	-8.33735	1.30877e-10	5.37946e-10	down
Lk35500	MYB-related	57.6	51.98	51.35	12.6	11.54	11.07	-1.9215	8.45166e-53	3.35873e-51	down
Lk35504	C2H2	2.11	1.36	1.65	0	0	0	-8.33487	2.87076e-11	1.26628e-10	down
Lk35623	Tify	1.38	0.21	0.38	26.37	24.74	26.21	5.55355	2.67129e-35	5.56896e-34	up
Lk35624	Tify	0	0	0	4.06	2.44	3.36	9.08408	2.0404e-13	1.11094e-12	up
Lk37082	WRKY	3.46	2.71	1.77	0	0	0	-8.17264	1.57865e-10	6.4318e-10	down
Lk37130	AP2/ERF-ERF	5.8	5.1	6.28	16.15	12.58	16.21	1.65457	4.50681e-18	3.69242e-17	up
Lk37131	AP2/ERF-ERF	1.58	2.07	1.85	10.13	6.18	7.53	2.3773	2.917e-18	2.42591e-17	up
Lk37132	AP2/ERF-ERF	0.25	0.12	0.08	4.08	2.42	1.58	4.41492	3.34542e-14	1.97598e-13	up
Lk37139	bHLH	5.66	5.21	4.56	0	0	0	-9.59108	2.30212e-15	1.52445e-14	down
Lk37542	Others	29.09	26.32	26.03	4.29	2.86	4.24	-2.57497	1.25938e-50	4.66864e-49	down
Lk38490	MADS-M-type	1.94	1.51	1.89	0.34	0.21	0.19	-2.6097	3.73663e-06	9.08049e-06	down
Lk39534	SBP	0.21	0.36	0.37	8.81	6.75	8.8	4.97541	9.47679e-63	5.0215e-61	up
Lk40375	PHD	1.03	1.63	1.51	0	0	0	-8.05754	1.90002e-10	7.66323e-10	down
Lk40376	C2C2-GATA	8.04	7.44	8.22	0	0	0	-9.6435	1.26714e-15	8.57932e-15	down
Lk40483	bHLH	5.42	9.15	7.7	0.27	0.46	0.45	-3.94687	1.13045e-25	1.49953e-24	down
Lk41635	AP2/ERF-AP2	66.83	61.74	60.23	0	0	0	-13.9086	8.93026e-32	1.60246e-30	down
Lk42000	MYB	0	0	0	1.48	8.21	2.06	10.0571	5.25038e-09	1.80287e-08	up
Lk42901	GARP-G2-like	2.15	1.23	1.64	32.43	28.8	44.67	4.66528	1.95784e-75	1.41744e-73	up
Lk43286	Others	2.37	2.19	2.33	0.82	0.86	0.87	-1.15954	0.000322075	0.000624031	down
Lk44017	GARP-G2-like	0.03	0.07	0.03	37.59	36.41	32.01	9.94473	2.35735e-41	6.28534e-40	up
Lk44290	GARP-G2-like	2.25	3.01	2.28	0	0	0	-8.32212	2.43448e-11	1.08364e-10	down
Lk44305	MYB	4.52	5.4	6.51	0	0.22	0.05	-5.53637	1.54177e-15	1.0381e-14	down
Lk45644	Others	1.92	2.12	1.9	4.06	2.66	3.52	1.05005	1.72313e-06	4.35721e-06	up
Lk45902	B3	11.91	15.2	14.17	2.33	0.65	1.66	-2.90574	5.03402e-16	3.53348e-15	down
novel.6866	LOB	0	0	0	27.9	22.59	22.87	12.0492	4.35108e-24	5.2785e-23	up
novel.7026	AP2/ERF-ERF	1.09	2.55	1.29	0.35	0	0	-3.63407	0.000762611	0.00141327	down
novel.72	MADS-M-type	0.34	0.22	0.94	3.31	3.32	2.41	2.85703	1.57139e-06	3.98764e-06	up
novel.7239	zf-HD	0.2	0.72	0.46	8.27	3.39	8.39	4.12444	2.49421e-13	1.34575e-12	up
novel.7309	NF-YC	3.14	2.88	3.52	0.99	0.45	0.84	-1.81164	2.58969e-06	6.40395e-06	down
novel.735	SBP	0	0.02	0.02	3.83	7.33	4.58	8.72881	7.0817e-16	4.91069e-15	up
novel.736	SNF2	1.99	2.55	1.78	0	0	0.07	-6.07546	3.86634e-06	9.37932e-06	down
novel.7767	MYB	7.95	7.81	7.77	0.3	1.53	0.94	-2.77914	3.2701e-09	1.1514e-08	down
novel.7769	MYB	2.29	1.12	0.99	9.21	1.79	10.43	2.52726	2.08777e-05	4.64479e-05	up
novel.7829	NAC	2.38	3.13	4.4	0.86	0.86	0.39	-1.94976	0.000124606	0.000253362	down
novel.8046	SET	2.76	3.49	3.9	0	0	0.05	-7.36279	5.77713e-17	4.37873e-16	down
novel.812	AP2/ERF-ERF	1.18	0.64	0.84	0	0	0	-6.69463	1.19402e-06	3.07999e-06	down
novel.813	AP2/ERF-ERF	7.59	12.14	10.08	0	0.09	0.1	-7.00285	3.39621e-19	3.03501e-18	down
novel.8548	Whirly	9.64	9.59	10.47	0.77	2.16	0.56	-2.77805	1.18689e-06	3.06294e-06	down
novel.8567	AP2/ERF-ERF	0	0.23	0.26	3.07	3.41	3.09	4.58943	6.33837e-13	3.29291e-12	up
novel.8568	AP2/ERF-ERF	0.47	0.6	0.47	30.26	16.04	26.2	5.8264	3.50823e-61	1.76918e-59	up
novel.8625	AP2/ERF-ERF	0.8	2.08	2.39	0	0	0	-6.92986	7.92024e-07	2.08721e-06	down
novel.864	MADS-M-type	6.85	3.94	3.68	0	0	0	-8.86275	1.72669e-12	8.61695e-12	down
novel.8826	C3H	1.25	1.75	1.22	0	0	0.03	-6.72992	1.31023e-07	3.81095e-07	down
novel.8873	AP2/ERF-ERF	1.63	3.16	3.42	0	0.12	0	-5.74973	9.46734e-07	2.47197e-06	down
novel.9063	WRKY	8.72	10.18	9.3	0	0	0	-9.06368	9.75398e-14	5.48643e-13	down
novel.9249	SNF2	3.06	3.06	3.56	0.47	0.82	0.46	-2.17183	7.80929e-05	0.000162191	down
novel.9296	AP2/ERF-ERF	3.53	7.78	4.89	0	0	0	-8.46399	3.1569e-11	1.38539e-10	down
novel.10049	Others	0.17	0.3	0.07	3.76	4.27	3.8	4.73024	4.03063e-22	4.3168e-21	up
novel.10079	C2C2-Dof	0.03	0.12	0.11	1.12	2.01	1.36	4.4072	7.90787e-11	3.32133e-10	up
novel.10088	NAC	1.23	2.06	0.66	4.38	2.21	2.43	1.45054	0.00440787	0.00738534	up
novel.10222	PLATZ	0.9	1.54	0.77	0	0	0	-6.7408	1.13606e-06	2.93852e-06	down
novel.1015	bHLH	0.09	0	0.03	0.7	0.34	0.64	4.05013	6.9598e-05	0.000145447	up
novel.10308	C2H2	2.26	5.15	3.55	38.19	52.72	49.05	3.96228	3.50993e-41	9.28226e-40	up
novel.1040	MADS-M-type	0	0	0	1.44	2.49	3.82	7.93354	3.07377e-09	1.08646e-08	up
novel.10854	SET	0.99	2.38	2.83	0	0	0	-8.99249	2.30051e-12	1.13451e-11	down
novel.11062	AP2/ERF-ERF	0	0	0	2.19	1.53	1.64	8.36137	2.91818e-11	1.28545e-10	up
novel.11241	AP2/ERF-ERF	9.52	12.54	13.81	27.21	24.04	30.33	1.45835	3.1086e-14	1.83981e-13	up
novel.11470	bHLH	0	0	0	7.45	5.67	3.86	8.28549	9.51456e-11	3.96426e-10	up
novel.11639	HB-WOX	2.85	2.84	4.2	0	0.12	0	-5.8692	1.1206e-05	2.57535e-05	down
novel.11705	HB-other	8.19	12.39	12.21	0	0	0	-9.69313	1.77711e-15	1.18808e-14	down
novel.117	HB-WOX	14.54	10.45	9.61	0	0	0	-10.5047	4.05051e-18	3.32863e-17	down
novel.12484	Others	5.22	4.76	5.19	1.83	2	1.9	-1.12661	9.47531e-09	3.16193e-08	down
novel.12834	GRAS	0.67	0.73	0.67	0.23	0.18	0.36	-1.16102	0.0157512	0.0243516	down
novel.12935	AP2/ERF-ERF	0.23	0.91	0.53	1.43	4.96	2.78	2.77557	0.000106868	0.000218907	up
novel.13129	Whirly	1.36	1.55	1.3	5.48	8.63	7.82	2.66449	2.87113e-14	1.70409e-13	up
novel.1222	AP2/ERF-ERF	0.78	1.07	0.68	4.42	2.08	3.23	2.19827	5.03218e-07	1.36157e-06	up
novel.13337	AP2/ERF-ERF	1.77	5.11	3.28	0	0	0	-6.83717	1.14093e-06	2.94981e-06	down
novel.13588	HB-HD-ZIP	1.92	1.87	2.13	37.17	21.97	30.42	4.181	8.9164e-91	9.5181e-89	up
novel.13939	C3H	1.99	1.38	1.14	0.07	0	0.07	-4.88141	5.11593e-05	0.000108605	down
novel.1268	zf-HD	0	0	0	11.56	12.66	11.03	10.2994	1.21461e-17	9.63809e-17	up
novel.14197	PLATZ	1.45	2.84	1.51	0	0	0	-7.97234	7.36131e-10	2.78828e-09	down
novel.14434	HB-WOX	14.35	14.99	13.94	0	0	0	-10.204	1.6775e-17	1.31754e-16	down
novel.14438	AP2/ERF-ERF	0.05	0.1	0.33	1.35	0.63	1.36	3.07235	0.000184811	0.0003684	up
novel.14720	SWI/SNF-BAF60b	184.67	180.82	191.23	66.11	39.75	49.64	-1.57843	3.12369e-20	2.97509e-19	down
novel.14754	Trihelix	0.73	0.24	0.3	2.94	2.67	3.05	3.04606	3.21793e-12	1.56582e-11	up
novel.1522	C2H2	0.05	0.1	0.23	1.47	0.7	1.28	3.46933	1.37622e-05	3.13131e-05	up
novel.1544	B3	2.38	2.68	3.09	22.99	15.38	28.25	3.29624	1.02951e-28	1.59409e-27	up
novel.1716	Others	1.88	1.33	1.93	6.46	2.77	11.17	2.25023	6.87943e-06	1.62141e-05	up
novel.2055	SBP	7.95	11.49	10.9	0.46	0.72	0.54	-3.85161	1.25707e-17	9.95348e-17	down
novel.2434	HB-WOX	35.26	45.81	37.17	0	0	0	-12.0865	4.03252e-24	4.90833e-23	down
novel.2435	HB-WOX	4.8	3.97	2.59	0.72	1.5	0	-2.04928	0.0209011	0.0316918	down
novel.2436	HB-WOX	5.11	3.68	5.01	0	0	0	-8.9249	3.84325e-13	2.03718e-12	down
novel.2504	AP2/ERF-ERF	1.4	2	1.83	0	0.12	0	-5.08321	2.043e-05	4.55281e-05	down
novel.2521	zf-HD	5	4.21	5.35	2.62	0.68	2.15	-1.16997	0.00529083	0.0087668	down
novel.2743	PHD	0.06	0	0	1.34	1.04	1.99	6.22972	3.83921e-06	9.31971e-06	up
novel.2746	PHD	1.52	1.89	1.03	0	0.13	0	-4.67333	0.000204074	0.00040462	down
novel.2801	SET	0.1	0.14	0.03	1.36	1.03	1.41	4.08576	9.08901e-11	3.79236e-10	up
novel.3086	C3H	1.77	1.69	0.74	0	0	0	-6.34697	1.29096e-05	2.94602e-05	down
novel.3748	AP2/ERF-ERF	9.72	11.92	9.98	0.19	0.02	0.05	-6.67823	9.83013e-40	2.46799e-38	down
novel.4034	NF-YC	5.61	8.05	9.62	0	0.04	0.05	-7.70573	6.71867e-13	3.47628e-12	down
novel.4066	LOB	2.35	2.15	2.09	11.5	4.65	11.3	2.31213	1.74938e-10	7.08889e-10	up
novel.4100	MYB-related	26.63	45.3	37.91	0	0.4	0.11	-7.37378	2.81332e-25	3.65556e-24	down
novel.3171	ULT	16.29	24.54	21.6	5.37	2.24	3.72	-2.20744	7.22398e-14	4.1271e-13	down
novel.4267	AP2/ERF-ERF	1.8	1.62	1.82	0	0.02	0	-7.28197	4.27881e-09	1.48706e-08	down
novel.4307	GRAS	14.61	16.56	14.09	49.74	45.22	55.2	2.0022	5.09357e-51	1.91493e-49	up
novel.4470	AP2/ERF-ERF	0.36	0.39	1.08	5.23	0.46	4.56	2.72405	0.00100557	0.00183525	up
novel.4473	AP2/ERF-ERF	0.55	0.6	1.51	2.53	1.13	3.12	1.6088	0.0111373	0.0176244	up
novel.4699	SNF2	3.04	2.89	3.02	0	0	0.01	-9.21766	1.43814e-14	8.77617e-14	down
novel.5153	NF-YA	7.84	7	7.01	0.26	0.36	0.22	-4.40063	1.9484e-59	9.34242e-58	down
novel.5264	LOB	1.47	0.96	1.43	0.18	0.16	0.46	-2.0113	0.000728644	0.00135246	down
novel.5295	NAC	8.89	7.97	9.32	2.58	1.92	2.92	-1.55467	6.5248e-12	3.08659e-11	down
novel.5700	Trihelix	0.89	0.92	0.93	0	0	0	-7.42348	7.55661e-09	2.54371e-08	down
novel.5791	MADS-MIKC	0.06	0.07	0	2.29	2.1	1.53	5.75524	5.79238e-07	1.55418e-06	up
novel.5865	AUX/IAA	0.54	1.07	1.08	2.05	1.36	1.52	1.14442	0.0204206	0.0310003	up
novel.6083	AP2/ERF-ERF	0	0	0	0.91	13.37	1.72	9.51489	1.12086e-05	2.57574e-05	up
novel.6095	AP2/ERF-ERF	0.33	0.41	0.59	23.11	8.88	11.66	5.28248	1.03563e-28	1.6027e-27	up
novel.6145	NF-YC	1.09	2.02	2.89	0	0	0	-7.72792	5.33259e-09	1.82938e-08	down
novel.6305	MYB-related	5.48	6.72	7.73	0.05	0	0	-8.35457	6.8306e-12	3.21979e-11	down
novel.6773	B3	3.92	4.13	5.45	0.08	0.52	0.66	-3.12837	8.66221e-08	2.57481e-07	down
