# Supplementary material for: Integrated transcriptomic and metabolic analyses provide insights into the maintenance of embryogenic potential and the biosynthesis of phenolic acids and flavonoids involving transcription factors in Larix kaempferi (Lamb.) Carr
Source: Front Plant Sci. 2022 Nov 17;13:1056930. doi: 10.3389/fpls.2022.1056930 (PMC9714495; doi:10.3389/fpls.2022.1056930)
Supplement: Supplementary file 19 [file Table_12.xlsx]

## Sheet: Sheet1
Supplementary Table 12. DEGs involved in starch and sucrose metabolism and amino acid biosynthesis pathways
Starch and sucrose metabolism
ID	EC-1_fpkm	EC-2_fpkm	EC-3_fpkm	NEC-1_fpkm	NEC-2_fpkm	NEC-3_fpkm	log2FoldChange	P-value	Padj	regulated	Functional annotation
Lk10455	30.73	22.07	26.22	74.83	47.28	52.2	1.40263	1.35657e-12	6.85051e-12	up	K00688 glycogen phosphorylase [EC:2.4.1.1] | (RefSeq) LOW QUALITY PROTEIN: alpha-glucan phosphorylase, H isozyme (A)
Lk16460	5.64	7.87	8.44	0.04	0	0.04	-7.98786	4.84279e-14	2.81325e-13	down	K00688 glycogen phosphorylase [EC:2.4.1.1] | (RefSeq) glycogen phosphorylase 1-like isoform X1 (A)
Lk10625	5.3	5.82	6.41	12.07	10.14	8.15	1.06239	5.9278e-09	2.02077e-08	up	K00688 glycogen phosphorylase [EC:2.4.1.1] | (RefSeq) alpha-1,4 glucan phosphorylase L isozyme, chloroplastic/amyloplastic (A)
novel.14112	6.2	4.45	5.68	13.5	6.19	8.02	1.01655	0.00112762	0.00204539	up	K00688 glycogen phosphorylase [EC:2.4.1.1] | (RefSeq) LOW QUALITY PROTEIN: alpha-glucan phosphorylase, H isozyme (A)
Lk41238	5.74	5.83	6.64	1.08	1.33	1.25	-2.03718	1.19181e-20	1.17017e-19	down	K00695 sucrose synthase [EC:2.4.1.13] | (GenBank) sucrose synthase (A)
Lk09144	0.2	0.24	0.13	0.56	0.83	0.38	1.91412	0.000237933	0.000467915	up	K00695 sucrose synthase [EC:2.4.1.13] | (GenBank) sucrose synthase (A)
Lk12864	0.02	0.05	0.02	0.2	0.64	0.53	4.1955	4.22459e-05	9.06168e-05	up	K00695 sucrose synthase [EC:2.4.1.13] | (GenBank) sucrose synthase (A)
Lk05179	0.05	0.03	0.02	0.35	0.46	0.52	4.03284	8.2532e-09	2.76896e-08	up	K00695 sucrose synthase [EC:2.4.1.13] | (GenBank) sucrose synthase (A)
Lk44161	2.5	0.98	1.35	4.93	6.65	6.38	2.16962	2.94068e-09	1.04118e-08	up	K00695 sucrose synthase [EC:2.4.1.13] | (GenBank) sucrose synthase (A)
Lk08243	0.39	0.27	0.44	0.92	1.29	2.07	2.24304	2.66056e-07	7.44533e-07	up	K00695 sucrose synthase [EC:2.4.1.13] | (GenBank) sucrose synthase (A)
Lk01696	0.01	0.04	0.04	0.19	0.26	0.26	3.1641	0.000138898	0.000280854	up	K00695 sucrose synthase [EC:2.4.1.13] | (GenBank) sucrose synthase (A)
Lk10340	0.76	1.06	0.95	0.04	0.12	0.02	-3.62912	4.49783e-08	1.38598e-07	down	K00695 sucrose synthase [EC:2.4.1.13] | (GenBank) sucrose synthase (A)
Lk23611	0.09	0.07	0.13	2.81	2.26	2.2	4.87737	7.23886e-23	8.11534e-22	up	K00695 sucrose synthase [EC:2.4.1.13] | (GenBank) sucrose synthase (A)
Lk13513	0.96	1.64	1.93	13.27	16.7	14.76	3.58739	7.75738e-44	2.26443e-42	up	K00695 sucrose synthase [EC:2.4.1.13] | (GenBank) sucrose synthase (A)
Lk02652	0	0	0	1.09	0.56	0.43	7.36905	7.66401e-08	2.2916e-07	up	K00695 sucrose synthase [EC:2.4.1.13] | (GenBank) sucrose synthase (A)
Lk29954	0.1	0.16	0.09	1.01	1.01	1.59	3.66736	2.29435e-06	5.7074e-06	up	K00695 sucrose synthase [EC:2.4.1.13] | (GenBank) sucrose synthase (A)
Lk00915	16.47	11.13	11.73	31.78	17.83	30.43	1.28468	2.15425e-07	6.10028e-07	up	K00695 sucrose synthase [EC:2.4.1.13] | (RefSeq) sucrose synthase 2 (A)
Lk00429	0.02	0.09	0.03	0.17	0.89	0.49	3.77482	4.68924e-05	0.000100048	up	K00695 sucrose synthase [EC:2.4.1.13] | (GenBank) sucrose synthase (A)
Lk08063	0.09	0.06	0.13	0.8	2.34	1.52	4.36048	2.36102e-14	1.41453e-13	up	K00695 sucrose synthase [EC:2.4.1.13] | (GenBank) sucrose synthase (A)
Lk18358	0.37	0.18	0.25	2.95	2.07	1.94	3.37252	5.77395e-20	5.42332e-19	up	K00695 sucrose synthase [EC:2.4.1.13] | (RefSeq) sucrose synthase 2 (A)
Lk27560	0.01	0.01	0	2.15	3.31	2.63	8.46136	2.08129e-15	1.38354e-14	up	K00695 sucrose synthase [EC:2.4.1.13] | (GenBank) sucrose synthase (A)
Lk10166	0	0	0	0.37	0.8	1.12	6.89131	1.98713e-06	4.98769e-06	up	K00695 sucrose synthase [EC:2.4.1.13] | (GenBank) sucrose synthase (A)
Lk10168	0	0	0.03	1.75	2.3	1.24	7.58917	2.23649e-09	8.01163e-09	up	K00695 sucrose synthase [EC:2.4.1.13] | (GenBank) sucrose synthase (A)
Lk00552	0.09	0.22	0.18	0.48	0.53	0.44	1.85273	0.00018704	0.000372514	up	K00695 sucrose synthase [EC:2.4.1.13] | (GenBank) sucrose synthase (A)
Lk35722	21.01	19.5	17.93	5.92	9.74	7.23	-1.06739	3.56027e-06	8.67135e-06	down	K00695 sucrose synthase [EC:2.4.1.13] | (GenBank) sucrose synthase (A)
Lk02706	0.8	0.56	0.54	0.1	0.01	0.01	-3.75176	2.7679e-07	7.72576e-07	down	K00695 sucrose synthase [EC:2.4.1.13] | (GenBank) sucrose synthase (A)
Lk00668	0.02	0.07	0.02	1.55	1.26	0.46	5.07982	7.00614e-09	2.3685e-08	up	K00695 sucrose synthase [EC:2.4.1.13] | (GenBank) sucrose synthase (A)
Lk32689	2.53	2.41	1.95	2.73	5.64	3.99	1.13381	0.000262233	0.000513081	up	K00695 sucrose synthase [EC:2.4.1.13] | (GenBank) sucrose synthase (A)
Lk18571	0	0.2	0.19	0.62	0.97	0.86	2.95926	0.000170444	0.00034104	up	K00695 sucrose synthase [EC:2.4.1.13] | (GenBank) sucrose synthase (A)
Lk01287	0.09	0.36	0.05	4.23	1.51	2.46	4.29806	5.30731e-09	1.82135e-08	up	K00695 sucrose synthase [EC:2.4.1.13] | (GenBank) sucrose synthase (A)
Lk03623	4.58	2.28	3.09	0.02	0	0	-8.44893	9.89495e-12	4.59174e-11	down	K00695 sucrose synthase [EC:2.4.1.13] | (GenBank) sucrose synthase (A)
Lk01858	0.29	0	0.58	4.05	3.22	3.61	3.88514	3.49291e-06	8.51511e-06	up	K00695 sucrose synthase [EC:2.4.1.13] | (GenBank) sucrose synthase (A)
Lk10356	0.02	0.09	0	0.77	2.2	1.38	5.66599	7.85605e-12	3.68594e-11	up	K00695 sucrose synthase [EC:2.4.1.13] | (GenBank) sucrose synthase (A)
Lk12275	0.24	0.5	0.4	1	1.94	1.29	2.17435	4.74667e-07	1.28838e-06	up	K00695 sucrose synthase [EC:2.4.1.13] | (GenBank) sucrose synthase (A)
Lk05196	0	0	0	0.1	0.7	0.49	7.95469	4.44651e-08	1.37146e-07	up	K00695 sucrose synthase [EC:2.4.1.13] | (GenBank) sucrose synthase (A)
Lk45280	6.48	5.78	5.78	1.8	3.38	2	-1.04022	0.000527204	0.000994081	down	K00695 sucrose synthase [EC:2.4.1.13] | (GenBank) sucrose synthase (A)
Lk02858	0	0	0	0.39	1.39	0.65	8.86283	3.05523e-11	1.34299e-10	up	K00695 sucrose synthase [EC:2.4.1.13] | (GenBank) sucrose synthase (A)
Lk36011	0.28	0.08	0.08	12.56	18.9	16.44	7.05224	1.2622e-71	8.31486e-70	up	K00695 sucrose synthase [EC:2.4.1.13] | (GenBank) sucrose synthase (A)
Lk13533	0.15	0.15	0.08	0.89	1.89	1.62	3.8465	8.26272e-14	4.68819e-13	up	K00695 sucrose synthase [EC:2.4.1.13] | (GenBank) sucrose synthase (A)
Lk05979	0.11	0.36	0.31	1.12	1.79	1.01	2.62051	4.18686e-08	1.2952e-07	up	K00695 sucrose synthase [EC:2.4.1.13] | (GenBank) sucrose synthase (A)
Lk12428	0	0	0.05	1.31	1.28	1.17	6.49685	9.38122e-13	4.79873e-12	up	K00695 sucrose synthase [EC:2.4.1.13] | (GenBank) sucrose synthase (A)
Lk06334	0.11	0	0.05	4.98	5.57	6.25	6.92142	1.00332e-14	6.21474e-14	up	K00695 sucrose synthase [EC:2.4.1.13] | (GenBank) sucrose synthase (A)
Lk35994	0.12	0.06	0.12	0.51	1.36	0.74	3.4398	6.7039e-09	2.27342e-08	up	K00695 sucrose synthase [EC:2.4.1.13] | (GenBank) sucrose synthase (A)
Lk29780	11.96	3.67	4.23	501.14	284.1	337.63	6.07427	3.54393e-22	3.8109e-21	up	K00695 sucrose synthase [EC:2.4.1.13] | (RefSeq) sucrose synthase 2 (A)
Lk10066	2.33	1.85	1.11	0	0.03	0	-7.05687	4.09043e-08	1.26671e-07	down	K00695 sucrose synthase [EC:2.4.1.13] | (GenBank) sucrose synthase (A)
Lk07974	2.88	2.34	3.05	0.3	1.28	0.88	-1.44508	0.00470863	0.00785953	down	K00695 sucrose synthase [EC:2.4.1.13] | (GenBank) sucrose synthase (A)
Lk06661	5.07	2.48	3.94	5.91	6.97	13.21	1.45876	7.55497e-05	0.000157222	up	K00695 sucrose synthase [EC:2.4.1.13] | (RefSeq) sucrose synthase 2 (A)
Lk29965	0.14	0.24	0.19	5.22	6.1	4.87	5.11346	4.11108e-63	2.20229e-61	up	K00695 sucrose synthase [EC:2.4.1.13] | (GenBank) sucrose synthase (A)
Lk07415	0.34	0.43	0.43	1.21	1.33	1.17	1.91021	4.22663e-09	1.4698e-08	up	K00695 sucrose synthase [EC:2.4.1.13] | (GenBank) sucrose synthase (A)
Lk04803	0.8	0.8	0.7	1.77	1.81	1.46	1.40266	4.73094e-07	1.28434e-06	up	K00695 sucrose synthase [EC:2.4.1.13] | (GenBank) sucrose synthase (A)
Lk22226	0.01	0	0	0.35	0.65	0.46	6.87686	1.44189e-07	4.1715e-07	up	K00695 sucrose synthase [EC:2.4.1.13] | (GenBank) sucrose synthase (A)
Lk24506	0.3	0.18	0.08	1.13	1.26	1.05	2.88237	1.36183e-05	3.1005e-05	up	K00695 sucrose synthase [EC:2.4.1.13] | (GenBank) sucrose synthase (A)
Lk09795	0	0	0	4.03	3.51	4.97	10.855	1.86737e-19	1.69781e-18	up	K00695 sucrose synthase [EC:2.4.1.13] | (GenBank) sucrose synthase (A)
Lk31081	2.78	2.07	2.1	5.45	6.18	6.34	1.6429	1.2397e-13	6.89747e-13	up	K00695 sucrose synthase [EC:2.4.1.13] | (GenBank) sucrose synthase (A)
Lk06165	0.02	0.2	0.2	2.12	3.07	2.72	4.55033	3.14963e-19	2.81896e-18	up	K00695 sucrose synthase [EC:2.4.1.13] | (GenBank) sucrose synthase (A)
Lk12597	0.44	0.42	0.68	0.68	1.47	1.54	1.55688	0.000357376	0.000688823	up	K00695 sucrose synthase [EC:2.4.1.13] | (GenBank) sucrose synthase (A)
Lk00323	0.07	0.05	0.15	0.28	1.11	0.35	2.99218	0.000116	0.000236719	up	K00695 sucrose synthase [EC:2.4.1.13] | (GenBank) sucrose synthase (A)
Lk31696	0.07	0.15	0.1	2.54	3.24	2.62	5.01088	2.15961e-38	5.12715e-37	up	K00695 sucrose synthase [EC:2.4.1.13] | (GenBank) sucrose synthase (A)
Lk02142	0	0	0	0.58	1.17	0.67	8.03085	1.08643e-09	4.03158e-09	up	K00695 sucrose synthase [EC:2.4.1.13] | (GenBank) sucrose synthase (A)
Lk24509	0.08	0.06	0	3.09	3.23	1.98	6.1856	8.27198e-34	1.61444e-32	up	K00695 sucrose synthase [EC:2.4.1.13] | (GenBank) sucrose synthase (A)
Lk00016	0.46	0.48	0.49	0.88	1.15	1.28	1.48978	5.34624e-06	1.27818e-05	up	K00695 sucrose synthase [EC:2.4.1.13] | (GenBank) sucrose synthase (A)
Lk09819	0	0.02	0.04	0.29	0.32	0.17	4.00301	9.49484e-05	0.000195477	up	K00695 sucrose synthase [EC:2.4.1.13] | (GenBank) sucrose synthase (A)
Lk00623	0.04	0.02	0.01	1.14	1.29	1.17	5.89912	5.44477e-16	3.81173e-15	up	K00695 sucrose synthase [EC:2.4.1.13] | (GenBank) sucrose synthase (A)
Lk09170	0.99	0.86	0.73	0.03	0.1	0.03	-3.67274	3.51528e-09	1.23343e-08	down	K00695 sucrose synthase [EC:2.4.1.13] | (GenBank) sucrose synthase (A)
Lk11654	1.12	1.57	1.14	0.07	0.59	0.24	-1.76417	0.00618492	0.0101562	down	K00695 sucrose synthase [EC:2.4.1.13] | (GenBank) sucrose synthase (A)
Lk16962	1.2	1.53	1.4	2.71	1.7	2.67	1.03829	0.000227626	0.000448883	up	K00695 sucrose synthase [EC:2.4.1.13] | (GenBank) sucrose synthase (A)
Lk22637	1.94	2.24	2.07	0.4	1.04	0.39	-1.47423	0.00186725	0.00329523	down	K00695 sucrose synthase [EC:2.4.1.13] | (GenBank) sucrose synthase (A)
Lk28884	2.06	1.33	1.82	26.71	32.01	24.53	4.27283	7.30479e-89	7.44452e-87	up	K00695 sucrose synthase [EC:2.4.1.13] | (GenBank) sucrose synthase (A)
Lk28885	14.69	12.4	15.14	4.37	5.36	5.65	-1.17859	5.19469e-10	2.0021e-09	down	K00695 sucrose synthase [EC:2.4.1.13] | (GenBank) sucrose synthase (A)
Lk28889	5.05	3.75	3.62	1.2	1.42	1.8	-1.21508	0.000611739	0.00114572	down	K00695 sucrose synthase [EC:2.4.1.13] | (GenBank) sucrose synthase (A)
Lk06024	0.01	0.06	0.03	0.2	0.87	0.62	4.3907	5.22642e-07	1.41061e-06	up	K00695 sucrose synthase [EC:2.4.1.13] | (GenBank) sucrose synthase (A)
Lk08273	0.11	0.12	0.07	0.23	0.32	0.35	1.8824	0.00218009	0.00381372	up	K00695 sucrose synthase [EC:2.4.1.13] | (GenBank) sucrose synthase (A)
Lk11518	0.03	0.04	0.01	1.08	1.68	1.66	6.1091	7.37469e-19	6.42162e-18	up	K00695 sucrose synthase [EC:2.4.1.13] | (GenBank) sucrose synthase (A)
Lk24334	1.26	1.28	1.47	3.72	3.15	2.96	1.56194	3.12708e-16	2.23792e-15	up	K00695 sucrose synthase [EC:2.4.1.13] | (GenBank) sucrose synthase (A)
Lk03427	1.44	2	1.89	1.75	3.46	3.53	1.00616	0.0268234	0.0399328	up	K00695 sucrose synthase [EC:2.4.1.13] | (GenBank) sucrose synthase (A)
Lk32935	0.24	0.1	0.02	0.89	1.18	0.96	3.36964	2.72343e-07	7.61181e-07	up	K00695 sucrose synthase [EC:2.4.1.13] | (GenBank) sucrose synthase (A)
Lk20286	0.01	0	0	1.32	1.12	1.02	8.12798	3.37178e-11	1.47526e-10	up	K00695 sucrose synthase [EC:2.4.1.13] | (GenBank) sucrose synthase (A)
Lk03709	0.29	0.19	0.23	1.47	1.76	1.65	3.03241	8.06415e-11	3.38454e-10	up	K00695 sucrose synthase [EC:2.4.1.13] | (GenBank) sucrose synthase (A)
Lk07240	0	0.06	0.03	0.53	0.67	0.55	4.68424	6.0433e-06	1.43486e-05	up	K00695 sucrose synthase [EC:2.4.1.13] | (GenBank) sucrose synthase (A)
Lk06096	0.02	0	0	1.51	1.26	1.33	8.09386	3.851e-11	1.67367e-10	up	K00695 sucrose synthase [EC:2.4.1.13] | (GenBank) sucrose synthase (A)
Lk11600	1.16	1.27	1.02	3.09	3.83	3.35	1.85221	3.39885e-17	2.61132e-16	up	K00695 sucrose synthase [EC:2.4.1.13] | (GenBank) sucrose synthase (A)
Lk05726	0.04	0.04	0.02	1.47	1.82	2.45	6.24532	3.0069e-17	2.32669e-16	up	K00695 sucrose synthase [EC:2.4.1.13] | (GenBank) sucrose synthase (A)
Lk02089	0.08	0.04	0.11	0.76	1.02	1.39	4.0505	6.50394e-07	1.73471e-06	up	K00695 sucrose synthase [EC:2.4.1.13] | (GenBank) sucrose synthase (A)
Lk02336	2.24	1.48	1.05	2.63	3.48	3.04	1.21378	0.000150061	0.000302178	up	K00695 sucrose synthase [EC:2.4.1.13] | (GenBank) sucrose synthase (A)
Lk08349	0.26	0.3	0.33	2.82	6.07	3.19	4.04511	1.04468e-23	1.23508e-22	up	K00695 sucrose synthase [EC:2.4.1.13] | (GenBank) sucrose synthase (A)
Lk37217	0.01	0.03	0	4.8	8.17	8.41	9.24969	2.07749e-32	3.86543e-31	up	K00695 sucrose synthase [EC:2.4.1.13] | (GenBank) sucrose synthase (A)
Lk23856	0.39	0.3	0.96	2.5	3.53	3.42	2.8	3.66804e-10	1.43623e-09	up	K00695 sucrose synthase [EC:2.4.1.13] | (GenBank) sucrose synthase (A)
Lk23850	1.09	0.7	1.05	5.63	10.09	7.19	3.29739	6.50753e-27	9.18624e-26	up	K00695 sucrose synthase [EC:2.4.1.13] | (GenBank) sucrose synthase (A)
Lk12882	4.36	3.96	3.99	0.45	0.74	0.25	-2.80762	1.73322e-14	1.05176e-13	down	K00695 sucrose synthase [EC:2.4.1.13] | (GenBank) sucrose synthase (A)
Lk14420	0.76	0.65	0.36	0.07	0.03	0.07	-3.07752	0.00117755	0.00213039	down	K00695 sucrose synthase [EC:2.4.1.13] | (GenBank) sucrose synthase (A)
Lk11092	0	0	0.03	0.69	1.32	1.2	6.764	2.87588e-07	8.00959e-07	up	K00695 sucrose synthase [EC:2.4.1.13] | (GenBank) sucrose synthase (A)
Lk11091	0	0.04	0	0.6	1.63	0.72	6.74893	1.10628e-08	3.66535e-08	up	K00695 sucrose synthase [EC:2.4.1.13] | (GenBank) sucrose synthase (A)
Lk11090	0.04	0.06	0	0.6	1.36	1.02	5.30228	2.47249e-10	9.85928e-10	up	K00695 sucrose synthase [EC:2.4.1.13] | (GenBank) sucrose synthase (A)
Lk06580	0	0.02	0	0.66	1.02	0.74	7.14846	7.42349e-11	3.13138e-10	up	K00695 sucrose synthase [EC:2.4.1.13] | (GenBank) sucrose synthase (A)
Lk00491	0.28	0.16	0.15	0.81	1.72	0.76	2.76627	5.6843e-06	1.35424e-05	up	K00695 sucrose synthase [EC:2.4.1.13] | (GenBank) sucrose synthase (A)
Lk14048	0.52	1.23	0.6	4.81	6.71	5.75	3.16723	8.13169e-20	7.5482e-19	up	K00695 sucrose synthase [EC:2.4.1.13] | (GenBank) sucrose synthase (A)
Lk05795	0.06	0.04	0.02	1.47	1.31	1.36	5.31248	4.38215e-23	4.98729e-22	up	K00695 sucrose synthase [EC:2.4.1.13] | (GenBank) sucrose synthase (A)
Lk18855	0.74	1.13	0.76	8.1	17.57	14.43	4.22568	2.8538e-37	6.49073e-36	up	K00695 sucrose synthase [EC:2.4.1.13] | (GenBank) sucrose synthase (A)
Lk18859	0.76	0.39	0.2	17.59	20.83	18.35	5.65873	2.20497e-51	8.39756e-50	up	K00695 sucrose synthase [EC:2.4.1.13] | (GenBank) sucrose synthase (A)
Lk03899	0.57	0.44	0.24	1.07	1.94	1.65	2.17755	6.80855e-07	1.81171e-06	up	K00695 sucrose synthase [EC:2.4.1.13] | (GenBank) sucrose synthase (A)
Lk17424	0.08	0.04	0.03	6.48	7.27	9.4	7.58273	3.82557e-53	1.54124e-51	up	K00695 sucrose synthase [EC:2.4.1.13] | (GenBank) sucrose synthase (A)
Lk17425	0	0	0	0.52	0.66	0.45	7.15345	1.26059e-07	3.6757e-07	up	K00695 sucrose synthase [EC:2.4.1.13] | (GenBank) sucrose synthase (A)
Lk30241	0.43	0.15	0.35	4.09	6.01	4.03	4.21749	7.55267e-24	9.00562e-23	up	K00695 sucrose synthase [EC:2.4.1.13] | (GenBank) sucrose synthase (A)
Lk40171	0.95	0.57	0.75	3.92	5.59	3.86	2.83827	3.76475e-23	4.29132e-22	up	K00695 sucrose synthase [EC:2.4.1.13] | (GenBank) sucrose synthase (A)
Lk09197	0.03	0.04	0.05	0.8	3.67	0.94	5.80999	5.29785e-12	2.53128e-11	up	K00695 sucrose synthase [EC:2.4.1.13] | (GenBank) sucrose synthase (A)
Lk03481	0.05	0.07	0.05	1.63	2.25	2.06	5.52374	1.13543e-23	1.33912e-22	up	K00695 sucrose synthase [EC:2.4.1.13] | (GenBank) sucrose synthase (A)
Lk05721	0.11	0.13	0.08	1.36	1.83	1.47	4.18714	3.63246e-20	3.45178e-19	up	K00695 sucrose synthase [EC:2.4.1.13] | (GenBank) sucrose synthase (A)
Lk16904	0.08	0.14	0.05	0.76	0.85	0.96	3.5737	6.04712e-08	1.83344e-07	up	K00695 sucrose synthase [EC:2.4.1.13] | (GenBank) sucrose synthase (A)
Lk12958	0.17	0.51	0.13	2.07	0.71	1.15	2.54328	0.000219724	0.000434149	up	K00695 sucrose synthase [EC:2.4.1.13] | (GenBank) sucrose synthase (A)
Lk20468	0.23	0.29	0.41	0.52	0.73	0.63	1.30453	0.0209326	0.0317331	up	K00695 sucrose synthase [EC:2.4.1.13] | (GenBank) sucrose synthase (A)
Lk20469	0.35	0.36	0.46	0.64	0.71	0.88	1.20066	0.0015984	0.00284309	up	K00695 sucrose synthase [EC:2.4.1.13] | (GenBank) sucrose synthase (A)
Lk19348	0.47	0.34	0.55	0.96	1.35	1.12	1.60583	2.1336e-06	5.32927e-06	up	K00695 sucrose synthase [EC:2.4.1.13] | (GenBank) sucrose synthase (A)
Lk18567	0.97	0.94	1.52	0	0.42	0.03	-2.58506	0.0134792	0.0210762	down	K00695 sucrose synthase [EC:2.4.1.13] | (GenBank) sucrose synthase (A)
Lk32814	1.46	1.59	1.47	2.71	2.83	2.41	1.09024	4.12991e-06	9.98641e-06	up	K00695 sucrose synthase [EC:2.4.1.13] | (GenBank) sucrose synthase (A)
Lk28575	29.42	23.23	29.07	212.23	296.77	239.83	3.47731	5.03718e-73	3.43432e-71	up	K00695 sucrose synthase [EC:2.4.1.13] | (RefSeq) sucrose synthase 2 (A)
Lk28572	0.74	0.04	0.17	2.89	1.24	2.95	3.14356	5.88911e-05	0.000124109	up	K00695 sucrose synthase [EC:2.4.1.13] | (RefSeq) sucrose synthase 2 (A)
Lk13514	0.96	2.69	1.92	9.82	18.68	15.96	3.2869	1.2505e-17	9.90677e-17	up	K00695 sucrose synthase [EC:2.4.1.13] | (GenBank) sucrose synthase (A)
Lk13104	0.55	0.22	0.26	6.43	9.93	5.93	4.71351	5.05034e-29	7.9632e-28	up	K00695 sucrose synthase [EC:2.4.1.13] | (GenBank) sucrose synthase (A)
Lk03291	0.03	0.04	0.01	0.68	1.14	0.65	5.25642	1.52616e-12	7.65935e-12	up	K00695 sucrose synthase [EC:2.4.1.13] | (GenBank) sucrose synthase (A)
Lk07680	0	0	0.02	0.5	1.27	0.69	7.26126	3.82275e-08	1.18759e-07	up	K00695 sucrose synthase [EC:2.4.1.13] | (GenBank) sucrose synthase (A)
Lk05545	1.15	0.45	0.41	2.34	3.28	2.72	2.31978	6.52396e-07	1.73962e-06	up	K00695 sucrose synthase [EC:2.4.1.13] | (GenBank) sucrose synthase (A)
Lk01052	0.64	0.62	0.7	1.48	2.55	2.72	2.06932	9.41699e-11	3.92473e-10	up	K00695 sucrose synthase [EC:2.4.1.13] | (GenBank) sucrose synthase (A)
Lk14112	0.86	1.08	0.79	6.67	5.58	5.2	2.95474	1.05773e-15	7.21322e-15	up	K00695 sucrose synthase [EC:2.4.1.13] | (GenBank) sucrose synthase (A)
Lk14114	0.1	0.21	0.27	0.63	1.04	0.85	2.40582	3.35141e-06	8.17969e-06	up	K00695 sucrose synthase [EC:2.4.1.13] | (GenBank) sucrose synthase (A)
Lk13167	3.23	2.84	3.31	0.02	0	0	-8.84506	2.06167e-13	1.12169e-12	down	K00695 sucrose synthase [EC:2.4.1.13] | (GenBank) sucrose synthase (A)
Lk16196	1.73	2.47	1.68	0.78	0.88	0.64	-1.0809	0.00134674	0.00241943	down	K00695 sucrose synthase [EC:2.4.1.13] | (GenBank) sucrose synthase (A)
Lk12868	0.21	0.42	0.15	0.8	0.57	0.58	1.59878	0.00686517	0.0112028	up	K00695 sucrose synthase [EC:2.4.1.13] | (GenBank) sucrose synthase (A)
novel.10359	0.75	0.74	0.34	1.38	1.19	1.22	1.32522	0.006693	0.0109402	up	K00695 sucrose synthase [EC:2.4.1.13] | (GenBank) sucrose synthase (A)
novel.10390	1.47	1.24	1.68	4.13	6.8	4.11	2.06171	6.84097e-10	2.60265e-09	up	K00695 sucrose synthase [EC:2.4.1.13] | (GenBank) sucrose synthase (A)
novel.11305	0.58	0.7	0.8	1.11	2.08	0.97	1.29826	0.00267179	0.00461155	up	K00695 sucrose synthase [EC:2.4.1.13] | (GenBank) sucrose synthase (A)
novel.12036	0.65	0.56	0.31	22.93	22.67	24.87	5.8082	1.68421e-108	2.57913e-106	up	K00695 sucrose synthase [EC:2.4.1.13] | (GenBank) sucrose synthase (A)
novel.12044	0.3	0.43	0.39	1.21	1.63	1.36	2.19293	2.90659e-05	6.35672e-05	up	K00695 sucrose synthase [EC:2.4.1.13] | (GenBank) sucrose synthase (A)
novel.13001	0	0	0.04	1.88	1.56	1.3	7.10319	2.19884e-08	7.04477e-08	up	K00695 sucrose synthase [EC:2.4.1.13] | (GenBank) sucrose synthase (A)
novel.14156	0	0	0	2.69	5.34	2.71	8.93425	2.94e-12	1.43703e-11	up	K00695 sucrose synthase [EC:2.4.1.13] | (GenBank) sucrose synthase (A)
novel.14224	1.31	0.85	1.06	7.68	13.53	9.08	3.52041	3.29586e-28	4.99226e-27	up	K00695 sucrose synthase [EC:2.4.1.13] | (GenBank) sucrose synthase (A)
novel.1425	8.25	8.79	7.53	1.45	2.3	1.79	-1.86491	9.57623e-16	6.55961e-15	down	K00695 sucrose synthase [EC:2.4.1.13] | (GenBank) sucrose synthase (A)
novel.4934	0.06	0	0.11	2.05	3.29	2.66	5.77496	2.97662e-24	3.65198e-23	up	K00695 sucrose synthase [EC:2.4.1.13] | (GenBank) sucrose synthase (A)
novel.5085	0.09	0.09	0.17	5.89	3.45	3.5	5.45714	1.48437e-10	6.06203e-10	up	K00695 sucrose synthase [EC:2.4.1.13] | (RefSeq) sucrose synthase 4 (A)
novel.5086	0.56	0.67	0.72	6.77	3.17	3.86	3.07877	1.15854e-11	5.32801e-11	up	K00695 sucrose synthase [EC:2.4.1.13] | (RefSeq) sucrose synthase-like (A)
novel.5087	82.44	49.58	60.48	103.28	121.06	218.54	1.47756	1.27225e-06	3.27253e-06	up	K00695 sucrose synthase [EC:2.4.1.13] | (RefSeq) sucrose synthase 2 (A)
novel.5502	1.04	0.5	0.76	1.3	1.73	1.62	1.2924	0.000124716	0.000253532	up	K00695 sucrose synthase [EC:2.4.1.13] | (GenBank) sucrose synthase (A)
Lk34184	6.97	6.96	6.26	1.55	2.58	1.47	-1.56456	5.39791e-09	1.8507e-08	down	K00696 sucrose-phosphate synthase [EC:2.4.1.14] | (RefSeq) probable sucrose-phosphate synthase 2 (A)
Lk11953	2.49	1.9	2.36	0.72	0.21	0.47	-2.02151	8.56367e-07	2.24685e-06	down	K00696 sucrose-phosphate synthase [EC:2.4.1.14] | (RefSeq) probable sucrose-phosphate synthase 1 (A)
novel.310	5.31	3.69	4.07	2.51	1.36	1.27	-1.09352	0.000335726	0.000649103	down	K00696 sucrose-phosphate synthase [EC:2.4.1.14] | (RefSeq) probable sucrose-phosphate synthase 2 (A)
Lk18094	4.54	5.24	5.44	2.5	1.78	2.04	-1.00206	5.8485e-07	1.5678e-06	down	K00700 1,4-alpha-glucan branching enzyme [EC:2.4.1.18] | (RefSeq) 1,4-alpha-glucan-branching enzyme 3, chloroplastic/amyloplastic (A)
Lk31826	8.73	8.26	8.13	2.73	3.71	2.75	-1.16777	3.7086e-09	1.2975e-08	down	K00703 starch synthase [EC:2.4.1.21] | (RefSeq) SSS; starch synthase 3, chloroplastic/amyloplastic (A)
Lk27917	8.05	7.3	7.94	13.03	12.81	13.16	1.01664	7.03757e-16	4.8824e-15	up	K00703 starch synthase [EC:2.4.1.21] | (RefSeq) glycogen synthase isoform X4 (A)
Lk43925	18.54	16.89	19.84	9.75	4.01	5.24	-1.28878	1.01556e-05	2.34389e-05	down	K00705 4-alpha-glucanotransferase [EC:2.4.1.25] | (RefSeq) 4-alpha-glucanotransferase, chloroplastic/amyloplastic isoform X1 (A)
Lk03257	17.93	15.14	17.97	10.04	2.52	4.51	-1.33973	0.00201717	0.00354552	down	K00705 4-alpha-glucanotransferase [EC:2.4.1.25] | (RefSeq) 4-alpha-glucanotransferase, chloroplastic/amyloplastic (A)
Lk26393	35.51	29.84	27.44	11.19	15.49	11.15	-1.01349	2.41521e-06	5.9958e-06	down	K00844 hexokinase [EC:2.7.1.1] | (RefSeq) hexokinase-1-like (A)
Lk42273	79.82	75.01	75.77	2.59	5.8	2.3	-4.13664	1.10335e-35	2.33685e-34	down	K00847 fructokinase [EC:2.7.1.4] | (RefSeq) hypothetical protein (A)
Lk01041	0.27	1.58	1.55	0	0	0	-6.49267	2.78965e-05	6.11378e-05	down	K00847 fructokinase [EC:2.7.1.4] | (RefSeq) probable fructokinase-6, chloroplastic (A)
Lk21463	78.24	76.84	73.9	29.62	27.27	36.65	-1.01992	1.22078e-11	5.60717e-11	down	K00847 fructokinase [EC:2.7.1.4] | (RefSeq) probable fructokinase-6, chloroplastic (A)
Lk18340	9.92	12.87	11.81	0.99	0.84	0.64	-3.53352	1.40869e-57	6.40789e-56	down	K00847 fructokinase [EC:2.7.1.4] | (RefSeq) hypothetical protein (A)
Lk19104	1.53	1.88	1.48	3.3	2.72	3.72	1.26631	0.000108813	0.000222797	up	K00847 fructokinase [EC:2.7.1.4] | (RefSeq) hypothetical protein (A)
Lk44939	0.52	0.83	0.69	2.54	6.32	3.81	2.93669	1.7024e-10	6.91095e-10	up	K00975 glucose-1-phosphate adenylyltransferase [EC:2.7.7.27] | (RefSeq) putative two-component response regulator ARR21 (A)
Lk08689	1	0.77	1	3.72	3.05	2.74	2.05044	9.06636e-18	7.27323e-17	up	K00975 glucose-1-phosphate adenylyltransferase [EC:2.7.7.27] | (RefSeq) glucose-1-phosphate adenylyltransferase large subunit 1-like (A)
Lk05767	0.18	0.7	0.28	3.75	2.23	5.49	3.58355	3.31151e-12	1.60856e-11	up	K00975 glucose-1-phosphate adenylyltransferase [EC:2.7.7.27] | (RefSeq) glucose-1-phosphate adenylyltransferase large subunit 1 (A)
Lk12144	0.21	0.31	0.28	1.23	1.13	1.11	2.39631	2.84458e-08	8.98888e-08	up	K00975 glucose-1-phosphate adenylyltransferase [EC:2.7.7.27] | (RefSeq) putative two-component response regulator ARR21 (A)
Lk17966	0.95	0.91	0.76	7.82	2.79	6.06	2.91964	1.93232e-14	1.16653e-13	up	K00975 glucose-1-phosphate adenylyltransferase [EC:2.7.7.27] | (RefSeq) glucose-1-phosphate adenylyltransferase large subunit 1 (A)
Lk18306	5.54	4.9	5.43	1.06	1.43	1.34	-1.76836	1.48436e-08	4.84986e-08	down	K00975 glucose-1-phosphate adenylyltransferase [EC:2.7.7.27] | (RefSeq) glucose-1-phosphate adenylyltransferase large subunit 3, chloroplastic/amyloplastic (A)
Lk18991	2.56	2.69	2.8	11.79	10.65	9.23	2.24746	6.56098e-36	1.40794e-34	up	K00975 glucose-1-phosphate adenylyltransferase [EC:2.7.7.27] | (RefSeq) glucose-1-phosphate adenylyltransferase large subunit 1 (A)
Lk37507	0.6	0.49	0.55	4.34	5.47	6.48	3.58986	4.12556e-30	6.82128e-29	up	K00975 glucose-1-phosphate adenylyltransferase [EC:2.7.7.27] | (RefSeq) putative two-component response regulator ARR21 (A)
Lk25739	4.31	2.86	3.48	1.77	1.34	0.89	-1.14958	0.00384845	0.00649791	down	K00975 glucose-1-phosphate adenylyltransferase [EC:2.7.7.27] | (RefSeq) glucose-1-phosphate adenylyltransferase large subunit 3, chloroplastic/amyloplastic isoform X1 (A)
Lk16546	0	0	0	16.4	31.23	19.15	11.7953	5.16221e-22	5.49053e-21	up	K00975 glucose-1-phosphate adenylyltransferase [EC:2.7.7.27] | (RefSeq) putative two-component response regulator ARR21 (A)
Lk07437	0	0	0	1.15	5.31	3.35	9.61746	4.35126e-13	2.29563e-12	up	K00975 glucose-1-phosphate adenylyltransferase [EC:2.7.7.27] | (RefSeq) putative two-component response regulator ARR21 (A)
Lk46056	2.32	1.67	1.72	11.41	7.59	7.9	2.4956	1.83958e-24	2.28185e-23	up	K00975 glucose-1-phosphate adenylyltransferase [EC:2.7.7.27] | (RefSeq) putative two-component response regulator ARR21 (A)
Lk44413	10.28	5.47	5.55	2.77	3.64	2.06	-1.05352	0.00292316	0.00501788	down	K00975 glucose-1-phosphate adenylyltransferase [EC:2.7.7.27] | (RefSeq) glucose-1-phosphate adenylyltransferase small subunit, chloroplastic/amyloplastic (A)
Lk42901	2.15	1.23	1.64	32.43	28.8	44.67	4.66528	1.95784e-75	1.41744e-73	up	K00975 glucose-1-phosphate adenylyltransferase [EC:2.7.7.27] | (RefSeq) putative two-component response regulator ARR21 (A)
Lk34553	0.88	2.09	2.28	0	0	0	-8.33735	1.30877e-10	5.37946e-10	down	K00975 glucose-1-phosphate adenylyltransferase [EC:2.7.7.27] | (RefSeq) putative two-component response regulator ARR21 (A)
Lk44290	2.25	3.01	2.28	0	0	0	-8.32212	2.43448e-11	1.08364e-10	down	K00975 glucose-1-phosphate adenylyltransferase [EC:2.7.7.27] | (RefSeq) putative two-component response regulator ARR21 (A)
Lk17059	0.23	0.07	0.16	42.74	40.03	43.15	8.3343	5.74131e-92	6.31306e-90	up	K00975 glucose-1-phosphate adenylyltransferase [EC:2.7.7.27] | (RefSeq) putative two-component response regulator ARR21 (A)
Lk44017	0.03	0.07	0.03	37.59	36.41	32.01	9.94473	2.35735e-41	6.28534e-40	up	K00975 glucose-1-phosphate adenylyltransferase [EC:2.7.7.27] | (RefSeq) putative two-component response regulator ARR21 (A)
Lk40569	2.05	1.63	2.56	7.07	2.65	6.09	1.5947	6.50332e-06	1.53775e-05	up	K01087 trehalose 6-phosphate phosphatase [EC:3.1.3.12] | (RefSeq) trehalose-phosphate phosphatase A-like (A)
Lk25132	6.55	3.98	4.43	0.5	0.23	0.15	-3.848	5.0446e-21	5.07392e-20	down	K01087 trehalose 6-phosphate phosphatase [EC:3.1.3.12] | (RefSeq) trehalose-phosphate phosphatase A-like (A)
Lk45860	7.73	7.85	7.88	0.55	0.91	0.54	-3.25586	7.11193e-33	1.34552e-31	down	K01087 trehalose 6-phosphate phosphatase [EC:3.1.3.12] | (RefSeq) probable trehalose-phosphate phosphatase C (A)
Lk09331	21.15	20.98	23.47	67.44	96.89	83.92	2.20267	1.13476e-31	2.02629e-30	up	K01176 alpha-amylase [EC:3.2.1.1] | (RefSeq) hypothetical protein (A)
Lk30463	0.04	0	0.02	19.91	12.74	20.76	9.92262	1.9917e-30	3.35185e-29	up	K01176 alpha-amylase [EC:3.2.1.1] | (RefSeq) alpha-amylase isozyme 2A (A)
Lk30461	9.71	10.74	12.02	2.18	4.4	2.77	-1.5034	3.9812e-07	1.0892e-06	down	K01176 alpha-amylase [EC:3.2.1.1] | (RefSeq) alpha-amylase isozyme 2A (A)
Lk08795	0.26	0.46	0.47	0.83	0.97	0.48	1.23178	0.0177822	0.0272566	up	K01176 alpha-amylase [EC:3.2.1.1] | (RefSeq) alpha-amylase isozyme 2A (A)
Lk10163	0	0	0	1.71	0.27	1.03	8.17657	5.77912e-09	1.97331e-08	up	K01176 alpha-amylase [EC:3.2.1.1] | (RefSeq) alpha-amylase isozyme 2A (A)
Lk00894	0.62	0.53	0.52	3.8	13.93	9.09	4.3103	6.07033e-18	4.93335e-17	up	K01176 alpha-amylase [EC:3.2.1.1] | (RefSeq) hypothetical protein (A)
Lk36248	1.35	1.2	1.51	0.55	0.43	0.4	-1.29229	0.000307567	0.000597386	down	K01176 alpha-amylase [EC:3.2.1.1] | (RefSeq) uncharacterized protein LOC100817238 (A)
Lk01321	0.45	0.67	0.39	1.62	9.25	4.05	3.61633	2.44336e-09	8.71853e-09	up	K01176 alpha-amylase [EC:3.2.1.1] | (RefSeq) hypothetical protein (A)
Lk33165	15.87	16.6	15.86	2.77	4.56	3.57	-1.86337	1.84458e-16	1.34443e-15	down	K01176 alpha-amylase [EC:3.2.1.1] | (RefSeq) glycoside hydrolase (A)
Lk43977	2.27	3.25	3.41	5.42	7.15	6.26	1.35862	4.63794e-08	1.42675e-07	up	K01176 alpha-amylase [EC:3.2.1.1] | (RefSeq) alpha-amylase isozyme 2A (A)
Lk17382	2.25	2.46	2.47	4.21	3.22	5.09	1.07008	3.56024e-06	8.67135e-06	up	K01176 alpha-amylase [EC:3.2.1.1] | (RefSeq) alpha-amylase isozyme 2A (A)
Lk00050	0.2	0.12	0.02	0.88	0.85	1.69	3.5598	1.76368e-07	5.04463e-07	up	K01176 alpha-amylase [EC:3.2.1.1] | (RefSeq) alpha-amylase isozyme 2A (A)
Lk38909	0	0.08	0.12	0.28	1.32	0.61	3.78245	4.50189e-05	9.62402e-05	up	K01176 alpha-amylase [EC:3.2.1.1] | (RefSeq) alpha-amylase isozyme 2A (A)
Lk14872	0.15	0.34	0.11	1.03	0.17	1	2.12373	0.00692418	0.0112934	up	K01176 alpha-amylase [EC:3.2.1.1] | (RefSeq) alpha-amylase isozyme 2A (A)
Lk18794	0.17	0.45	0.41	2.82	2.32	0.99	2.84407	3.37116e-06	8.22447e-06	up	K01176 alpha-amylase [EC:3.2.1.1] | (RefSeq) alpha-amylase isozyme 2A (A)
Lk17130	1.83	0.92	1.31	11.72	69.99	28.06	5.06095	3.51099e-11	1.53227e-10	up	K01176 alpha-amylase [EC:3.2.1.1] | (RefSeq) alpha-amylase isozyme 2A (A)
Lk36822	0.27	0.57	0.42	12.61	23.97	11.52	5.55444	4.1459e-43	1.18421e-41	up	K01176 alpha-amylase [EC:3.2.1.1] | (RefSeq) alpha-amylase isozyme 2A (A)
Lk42187	57.21	64.3	61.8	24.31	18.08	19.43	-1.30117	7.00125e-23	7.85499e-22	down	K01176 alpha-amylase [EC:3.2.1.1] | (RefSeq) LOW QUALITY PROTEIN: alpha-amylase (A)
Lk04462	0.44	0.62	0.93	1.75	2.21	2.5	1.97867	1.50649e-07	4.34377e-07	up	K01176 alpha-amylase [EC:3.2.1.1] | (RefSeq) alpha-amylase isozyme 2A (A)
Lk08766	0.54	0.53	0.74	4.9	7.32	4.87	3.52164	4.97609e-29	7.8546e-28	up	K01176 alpha-amylase [EC:3.2.1.1] | (RefSeq) alpha-amylase isozyme 2A (A)
Lk01826	0.48	0.56	0.58	1.54	1.98	1.43	1.89259	4.27716e-06	1.03254e-05	up	K01176 alpha-amylase [EC:3.2.1.1] | (RefSeq) hypothetical protein (A)
Lk02915	0.17	0.31	0.17	3.29	12.72	4.3	5.27938	2.2124e-13	1.20079e-12	up	K01176 alpha-amylase [EC:3.2.1.1] | (RefSeq) alpha-amylase (A)
Lk30458	0	0	0	0.27	1.53	0.74	8.40739	2.04049e-09	7.3455e-09	up	K01176 alpha-amylase [EC:3.2.1.1] | (RefSeq) alpha-amylase isozyme 2A (A)
Lk30459	0	0	0	1.15	1.6	1.32	7.88351	1.01201e-09	3.76739e-09	up	K01176 alpha-amylase [EC:3.2.1.1] | (RefSeq) alpha-amylase isozyme 2A (A)
Lk00266	0	0.05	0.15	1.16	1.79	0.9	4.58375	9.93295e-10	3.70336e-09	up	K01176 alpha-amylase [EC:3.2.1.1] | (RefSeq) alpha-amylase isozyme 2A (A)
Lk04421	0	0	0	0.96	0.29	0.96	7.66822	2.86017e-08	9.03718e-08	up	K01176 alpha-amylase [EC:3.2.1.1] | (RefSeq) alpha-amylase isozyme 2A (A)
Lk11372	0.02	0.05	0.07	0.32	1.41	0.91	4.46216	7.91769e-07	2.08672e-06	up	K01176 alpha-amylase [EC:3.2.1.1] | (RefSeq) alpha-amylase isozyme 2A (A)
Lk11373	0.28	0.22	0.65	1.58	1.04	1.02	1.91796	0.000360211	0.000694012	up	K01176 alpha-amylase [EC:3.2.1.1] | (RefSeq) alpha-amylase isozyme 2A (A)
novel.4564	6.68	4.26	6.34	53.83	23.9	49.35	3.13479	1.40818e-25	1.86033e-24	up	K01176 alpha-amylase [EC:3.2.1.1] | (RefSeq) alpha-amylase isozyme 2A (A)
Lk14953	0.89	0.84	0.84	5.35	6.59	5.09	3.00723	1.11728e-33	2.1642e-32	up	K01177 beta-amylase [EC:3.2.1.2] | (RefSeq) beta-amylase 1, chloroplastic-like (A)
Lk08677	3.94	4.64	6.79	0.25	1.75	0.38	-2.36726	0.000341285	0.000659068	down	K01177 beta-amylase [EC:3.2.1.2] | (RefSeq) beta-amylase 1, chloroplastic (A)
Lk08678	3.99	4.63	4.63	0.45	1.49	0.1	-2.38605	0.000492109	0.000931751	down	K01177 beta-amylase [EC:3.2.1.2] | (RefSeq) beta-amylase 1, chloroplastic (A)
Lk01095	3.26	4.56	3.99	6.77	8.63	5.94	1.13501	2.17017e-06	5.41366e-06	up	K01177 beta-amylase [EC:3.2.1.2] | (RefSeq) beta-amylase 1, chloroplastic (A)
Lk17895	6.22	5.9	5.21	9.53	30.58	12.33	1.89752	9.39054e-06	2.17814e-05	up	K01177 beta-amylase [EC:3.2.1.2] | (RefSeq) beta-amylase 1, chloroplastic (A)
Lk17894	8.34	6.45	5.73	8.9	35.16	14.38	1.81268	8.88171e-05	0.000183435	up	K01177 beta-amylase [EC:3.2.1.2] | (RefSeq) beta-amylase 1, chloroplastic (A)
Lk19589	0.81	0.67	0.51	0	0	0	-6.38894	5.55274e-06	1.32397e-05	down	K01177 beta-amylase [EC:3.2.1.2] | (RefSeq) beta-amylase 3, chloroplastic-like (A)
novel.8492	0	0	0	3	1.59	1.37	7.38941	5.01441e-08	1.53545e-07	up	K01177 beta-amylase [EC:3.2.1.2] | (RefSeq) hypothetical protein (A)
novel.5464	0	0	0	2.26	2.77	3.23	7.37058	2.96155e-08	9.34537e-08	up	K01177 beta-amylase [EC:3.2.1.2] | (RefSeq) beta-amylase 1, chloroplastic-like (A)
Lk23836	2.43	6.01	4.92	0.02	0	0.06	-7.0961	1.18142e-17	9.38236e-17	down	K01179 endoglucanase [EC:3.2.1.4] | (RefSeq) endoglucanase 3 (A)
Lk17715	0.03	0	0.03	3.31	4.95	7.69	8.29834	4.19056e-14	2.45237e-13	up	K01179 endoglucanase [EC:3.2.1.4] | (RefSeq) endoglucanase 3 (A)
Lk35457	121.49	95.13	93	601.43	472.09	443.53	2.55849	5.56308e-53	2.21984e-51	up	K01179 endoglucanase [EC:3.2.1.4] | (RefSeq) endoglucanase 17 (A)
Lk24907	10.82	14.01	13.52	0	0	0	-11.3933	1.49386e-21	1.54341e-20	down	K01179 endoglucanase [EC:3.2.1.4] | (RefSeq) endoglucanase 6-like (A)
Lk38734	4.57	5.3	5.75	9.17	9.41	8.06	1.04668	2.54303e-10	1.01212e-09	up	K01179 endoglucanase [EC:3.2.1.4] | (RefSeq) endoglucanase 6-like (A)
Lk08811	0	0	0	30.71	3.85	25.01	11.9252	2.14405e-12	1.06146e-11	up	K01179 endoglucanase [EC:3.2.1.4] | (RefSeq) endoglucanase 23-like (A)
Lk13247	0.29	0.29	0.21	28.42	27.27	40.88	7.19544	6.30942e-96	7.53242e-94	up	K01179 endoglucanase [EC:3.2.1.4] | (RefSeq) endoglucanase B (A)
Lk00319	0.15	0.07	0.18	1.46	1.26	1.45	3.63446	2.1441e-10	8.59731e-10	up	K01179 endoglucanase [EC:3.2.1.4] | (RefSeq) endoglucanase 16 (A)
Lk41738	6.79	13.78	11.09	0	0	0	-10.3096	4.35906e-17	3.3272e-16	down	K01179 endoglucanase [EC:3.2.1.4] | (RefSeq) endoglucanase 17-like (A)
Lk41737	18.95	36.05	29.97	0	0	0	-11.681	5.68066e-22	6.03317e-21	down	K01179 endoglucanase [EC:3.2.1.4] | (RefSeq) endoglucanase 3 (A)
Lk41736	16.38	10.82	13.48	0	0	0	-11.3854	2.80796e-21	2.86367e-20	down	K01179 endoglucanase [EC:3.2.1.4] | (RefSeq) endoglucanase 3 (A)
Lk35812	5.03	2.77	3.13	56.85	31.92	71.11	4.13059	2.95832e-38	6.99499e-37	up	K01179 endoglucanase [EC:3.2.1.4] | (RefSeq) endoglucanase 23-like (A)
Lk01431	2.75	1.09	0.42	0	0	0	-7.32211	6.94916e-07	1.8456e-06	down	K01179 endoglucanase [EC:3.2.1.4] | (RefSeq) endoglucanase 23-like (A)
Lk01432	3.36	2.07	1.62	0	0	0	-8.24641	1.25524e-10	5.16304e-10	down	K01179 endoglucanase [EC:3.2.1.4] | (RefSeq) endoglucanase 23-like (A)
Lk28756	0.2	0.07	0.1	0.73	0.6	0.67	2.70886	0.000162722	0.000326303	up	K01179 endoglucanase [EC:3.2.1.4] | (RefSeq) endoglucanase 8-like (A)
Lk12567	7.99	7.26	7.12	14.83	22.02	13.64	1.45726	8.73157e-10	3.27717e-09	up	K01179 endoglucanase [EC:3.2.1.4] | (RefSeq) uncharacterized LOC100250178 (A)
Lk06202	0	0	0	23.42	34.52	49.47	12.7641	1.19346e-25	1.58024e-24	up	K01179 endoglucanase [EC:3.2.1.4] | (RefSeq) endoglucanase 17 (A)
Lk06200	0	0	0	9.26	20.88	21.98	10.9244	1.85274e-18	1.56433e-17	up	K01179 endoglucanase [EC:3.2.1.4] | (RefSeq) endoglucanase 17-like (A)
Lk27593	3.2	4.07	3.98	1.81	0.34	1.23	-1.49474	0.0037043	0.00626682	down	K01179 endoglucanase [EC:3.2.1.4] | (RefSeq) endoglucanase 8-like (A)
Lk02676	175.29	114.59	119.2	0	0	0	-14.267	1.24542e-32	2.33808e-31	down	K01179 endoglucanase [EC:3.2.1.4] | (RefSeq) endoglucanase 6 (A)
Lk30248	4.96	3.09	1.9	2182.88	1483.4	1589.35	9.30424	2.37466e-211	1.8321e-208	up	K01179 endoglucanase [EC:3.2.1.4] | (RefSeq) endoglucanase 3 (A)
Lk12871	0	0	0	3.94	1.1	2.81	8.92833	7.97637e-12	3.74e-11	up	K01179 endoglucanase [EC:3.2.1.4] | (RefSeq) endoglucanase 23-like (A)
Lk30869	31.62	44.03	38.41	3.39	6.17	3.57	-2.82865	6.55212e-25	8.35895e-24	down	K01179 endoglucanase [EC:3.2.1.4] | (RefSeq) endoglucanase 25-like (A)
Lk30868	43.52	90.13	62.89	8.37	11.49	7.14	-2.57865	3.59782e-15	2.33539e-14	down	K01179 endoglucanase [EC:3.2.1.4] | (RefSeq) endoglucanase 25-like (A)
novel.9813	2.51	2.79	2.77	0.4	0	0.49	-2.95917	1.83841e-05	4.12234e-05	down	K01179 endoglucanase [EC:3.2.1.4] | (RefSeq) endoglucanase 8-like (A)
novel.10301	1.55	1.56	0.65	0	0	0.06	-5.53565	8.71646e-05	0.000180162	down	K01179 endoglucanase [EC:3.2.1.4] | (RefSeq) endoglucanase 8-like (A)
novel.1041	1.38	2.46	1.85	0.13	0.11	0.17	-3.50071	6.38947e-08	1.93203e-07	down	K01179 endoglucanase [EC:3.2.1.4] | (RefSeq) endoglucanase 8-like (A)
novel.12943	0.95	1.11	0.73	5.8	4.14	4.65	2.65704	8.07551e-18	6.5087e-17	up	K01179 endoglucanase [EC:3.2.1.4] | (RefSeq) endoglucanase 8-like (A)
novel.12951	0	0	0	3.57	10.11	10.18	9.05139	4.06189e-12	1.95727e-11	up	K01179 endoglucanase [EC:3.2.1.4] | (RefSeq) endoglucanase 17 (A)
novel.1251	4.2	3.66	4.45	0	0	0	-8.06437	1.16229e-10	4.79218e-10	down	K01179 endoglucanase [EC:3.2.1.4] | (RefSeq) endoglucanase 17 (A)
novel.1542	0.55	1.71	1.6	0.42	0.16	0.09	-2.25715	0.00390421	0.00658749	down	K01179 endoglucanase [EC:3.2.1.4] | (RefSeq) endoglucanase 8-like (A)
novel.3181	0	0	0	25.97	44.02	49.94	11.4976	5.09774e-21	5.12384e-20	up	K01179 endoglucanase [EC:3.2.1.4] | (RefSeq) endoglucanase 17 (A)
novel.3182	0	0	0	33.64	54.13	75.35	12.4249	3.3936e-24	4.15311e-23	up	K01179 endoglucanase [EC:3.2.1.4] | (RefSeq) endoglucanase 8 isoform X1 (A)
Lk22562	0.47	0.66	0.66	0	0.05	0	-4.68549	0.000155859	0.000313271	down	K01187 alpha-glucosidase [EC:3.2.1.20] | (RefSeq) probable alpha-glucosidase Os06g0675700 (A)
Lk42011	17.79	23.15	20.76	2.78	2.72	2.05	-2.75433	6.54498e-45	2.00245e-43	down	K01187 alpha-glucosidase [EC:3.2.1.20] | (RefSeq) alpha-glucosidase (A)
novel.7568	5.88	5.93	6.19	1.72	2.22	1.95	-1.32973	1.54953e-09	5.66388e-09	down	K01187 alpha-glucosidase [EC:3.2.1.20] | (RefSeq) probable alpha-glucosidase Os06g0675700 (A)
novel.13733	3.94	3.95	3.79	0.96	1.46	1.3	-1.36778	3.42295e-07	9.43797e-07	down	K01187 alpha-glucosidase [EC:3.2.1.20] | (RefSeq) probable alpha-glucosidase Os06g0675700 (A)
Lk20393	0	0.04	0	1.94	4.33	2.38	7.95329	5.39179e-10	2.07533e-09	up	K01188 beta-glucosidase [EC:3.2.1.21] | (RefSeq) cyanogenic beta-glucosidase-like (A)
Lk32621	2.28	2.58	2.06	6.01	10.9	6.68	2.05703	3.35126e-11	1.46716e-10	up	K01188 beta-glucosidase [EC:3.2.1.21] | (RefSeq) beta-glucosidase 12 isoform X1 (A)
Lk42885	0.44	0.59	0.88	64.87	50.12	68.54	6.85033	5.58006e-148	1.71801e-145	up	K01188 beta-glucosidase [EC:3.2.1.21] | (RefSeq) hypothetical protein (A)
Lk13439	0	0	0	3.45	5.38	5.08	9.71164	3.05129e-15	1.99213e-14	up	K01188 beta-glucosidase [EC:3.2.1.21] | (RefSeq) hypothetical protein (A)
Lk06742	0	0	0	3.35	3.89	3.89	10.6962	5.54279e-19	4.87729e-18	up	K01188 beta-glucosidase [EC:3.2.1.21] | (RefSeq) beta-glucosidase 24 (A)
Lk00554	4.67	1.81	3.48	0.18	1.17	0.23	-2.33728	0.000636384	0.00118922	down	K01188 beta-glucosidase [EC:3.2.1.21] | (RefSeq) beta-glucosidase 40-like (A)
Lk27431	0.86	1.27	0.57	7.28	2.5	7.21	2.91033	2.12952e-10	8.54291e-10	up	K01188 beta-glucosidase [EC:3.2.1.21] | (RefSeq) beta-glucosidase 11 (A)
Lk36684	0.23	1.25	0.88	0	0.03	0	-5.91346	4.79302e-05	0.00010218	down	K01188 beta-glucosidase [EC:3.2.1.21] | (RefSeq) beta-glucosidase 12-like (A)
Lk20392	0.03	0.03	0.13	8.72	6.57	8.47	7.18815	9.114e-30	1.48676e-28	up	K01188 beta-glucosidase [EC:3.2.1.21] | (RefSeq) beta-glucosidase 24-like isoform X1 (A)
Lk07403	16.77	11.04	14.8	0.78	0.89	0.67	-3.91014	7.28063e-44	2.12951e-42	down	K01188 beta-glucosidase [EC:3.2.1.21] | (RefSeq) hypothetical protein (A)
Lk02309	166.77	199.62	182.16	0	0	0	-14.3976	6.80191e-34	1.33076e-32	down	K01188 beta-glucosidase [EC:3.2.1.21] | (RefSeq) beta-glucosidase 12 (A)
novel.12510	0	0	0	7.52	10.43	8.13	10.6994	9.38327e-19	8.09352e-18	up	K01188 beta-glucosidase [EC:3.2.1.21] | (RefSeq) uncharacterized protein LOC100502335 precursor (A)
novel.2588	251.71	305.44	287.57	0	0	0	-13.3988	1.58521e-29	2.56306e-28	down	K01188 beta-glucosidase [EC:3.2.1.21] | (RefSeq) beta-glucosidase 13-like (A)
Lk43602	27.18	33.41	37.93	0	0	0	-12.5968	4.66189e-26	6.29528e-25	down	K01193 beta-fructofuranosidase [EC:3.2.1.26] | (RefSeq) beta-fructofuranosidase, insoluble isoenzyme CWINV1 isoform X1 (A)
Lk33575	0	0.19	0.03	1.34	0.96	0.43	3.96215	3.57881e-05	7.74521e-05	up	K01193 beta-fructofuranosidase [EC:3.2.1.26] | (RefSeq) beta-fructofuranosidase, insoluble isoenzyme 3-like (A)
Lk06884	1.15	0.81	1.08	7.71	7.28	7.85	3.17559	1.35842e-33	2.62088e-32	up	K01193 beta-fructofuranosidase [EC:3.2.1.26] | (RefSeq) beta-fructofuranosidase, insoluble isoenzyme 3-like (A)
Lk06883	3.21	1.99	2.42	14.83	19.52	18.12	3.06058	1.07498e-38	2.5857e-37	up	K01193 beta-fructofuranosidase [EC:3.2.1.26] | (RefSeq) beta-fructofuranosidase, insoluble isoenzyme 3-like (A)
Lk03322	0	0	0	52.99	32.63	49.29	13.2283	2.28472e-28	3.48413e-27	up	K01193 beta-fructofuranosidase [EC:3.2.1.26] | (RefSeq) beta-fructofuranosidase, insoluble isoenzyme 3-like (A)
Lk03501	1.28	1.01	1.35	4.49	4.08	7.11	2.37925	2.03449e-14	1.22417e-13	up	K01193 beta-fructofuranosidase [EC:3.2.1.26] | (RefSeq) beta-fructofuranosidase, insoluble isoenzyme 3-like (A)
Lk23606	0.25	1.01	0.43	2.41	1.67	1.07	1.88104	0.00541561	0.00896138	up	K01193 beta-fructofuranosidase [EC:3.2.1.26] | (RefSeq) beta-fructofuranosidase, soluble isoenzyme I (A)
Lk45747	0.01	0.02	0	10.29	9.46	13.37	10.1512	2.57191e-32	4.74312e-31	up	K01193 beta-fructofuranosidase [EC:3.2.1.26] | (RefSeq) beta-fructofuranosidase, insoluble isoenzyme CWINV1 (A)
Lk45750	208.24	279.04	241.89	0.19	1.15	0.35	-8.42892	1.04491e-26	1.45467e-25	down	K01193 beta-fructofuranosidase [EC:3.2.1.26] | (RefSeq) beta-fructofuranosidase, insoluble isoenzyme CWINV1 isoform X2 (A)
Lk09530	1.99	1.33	1.7	8.82	7.16	13.83	2.83683	1.16069e-17	9.22028e-17	up	K01193 beta-fructofuranosidase [EC:3.2.1.26] | (RefSeq) beta-fructofuranosidase, insoluble isoenzyme 3-like (A)
Lk36132	1.4	1.31	1.38	10.82	10.11	13.41	3.3402	2.37388e-65	1.34301e-63	up	K01193 beta-fructofuranosidase [EC:3.2.1.26] | (RefSeq) beta-fructofuranosidase, insoluble isoenzyme 3-like (A)
Lk14550	0.23	0.18	0.39	0.56	0.64	0.67	1.51129	0.00140537	0.00251981	up	K01193 beta-fructofuranosidase [EC:3.2.1.26] | (RefSeq) beta-fructofuranosidase, insoluble isoenzyme 3-like (A)
Lk16636	54.3	46.44	48.72	87.25	97.61	89.7	1.15292	3.45943e-17	2.65577e-16	up	K01193 beta-fructofuranosidase [EC:3.2.1.26] | (RefSeq) beta-fructofuranosidase, soluble isoenzyme I (A)
Lk04333	2.55	2.62	1.9	9.53	10.69	6.92	2.21751	1.89587e-18	1.59897e-17	up	K01193 beta-fructofuranosidase [EC:3.2.1.26] | (RefSeq) beta-fructofuranosidase, soluble isoenzyme I (A)
novel.13395	0	0	0	1.69	3.69	1.91	9.17935	6.64332e-13	3.44095e-12	up	K01193 beta-fructofuranosidase [EC:3.2.1.26] | (RefSeq) beta-fructofuranosidase, insoluble isoenzyme 3-like (A)
Lk29468	0.47	1.21	0.54	0.28	0.2	0.24	-1.36428	0.0237802	0.0357296	down	K01210 glucan 1,3-beta-glucosidase [EC:3.2.1.58] | (RefSeq) glucan 1,3-beta-glucosidase-like (A)
Lk29467	1.8	2.55	2.25	0.03	0	0	-7.49099	1.51644e-09	5.54707e-09	down	K01210 glucan 1,3-beta-glucosidase [EC:3.2.1.58] | (RefSeq) glucan 1,3-beta-glucosidase-like (A)
Lk25193	6.71	5.3	6	12.36	10.75	11.68	1.21803	6.30802e-17	4.76999e-16	up	K01214 isoamylase [EC:3.2.1.68] | (RefSeq) isoamylase 3, chloroplastic (A)
Lk45870	4.61	4.51	4.52	11.24	9.69	10.35	1.46776	8.39982e-17	6.29319e-16	up	K01513 ectonucleotide pyrophosphatase/phosphodiesterase family member 1/3 [EC:3.1.4.1 3.6.1.9] | (RefSeq) uncharacterized protein LOC109769794 (A)
Lk31660	48.42	41.52	43.66	10.24	10.54	11.16	-1.79087	2.95744e-41	7.83534e-40	down	K01513 ectonucleotide pyrophosphatase/phosphodiesterase family member 1/3 [EC:3.1.4.1 3.6.1.9] | (RefSeq) uncharacterized protein LOC109769794 (A)
Lk42712	117.53	114.46	119.5	40.31	51.94	42.44	-1.104	1.93683e-12	9.62459e-12	down	K01810 glucose-6-phosphate isomerase [EC:5.3.1.9] | (RefSeq) glucose-6-phosphate isomerase, cytosolic (A)
Lk40480	270.8	234.44	244.78	111.7	102.77	95.48	-1.00403	7.54508e-18	6.09293e-17	down	K01835 phosphoglucomutase [EC:5.4.2.2] | (RefSeq) phosphoglucomutase, cytoplasmic 2 (A)
Lk08249	1.38	1.23	1.09	0	0	0	-7.66275	1.8324e-09	6.64219e-09	down	K05349 beta-glucosidase [EC:3.2.1.21] | (RefSeq) uncharacterized protein LOC105161676 (A)
Lk44339	3.04	2.13	2.62	0	0	0	-8.74195	1.41359e-12	7.12372e-12	down	K05349 beta-glucosidase [EC:3.2.1.21] | (RefSeq) uncharacterized protein LOC105170099 (A)
Lk44337	18.2	17.84	18.97	0.47	0.03	0.14	-6.19556	2.58741e-14	1.54321e-13	down	K05349 beta-glucosidase [EC:3.2.1.21] | (RefSeq) uncharacterized protein LOC111391295 isoform X1 (A)
Lk44340	1.34	1.52	1.6	0.03	0	0	-6.95748	2.8758e-08	9.08361e-08	down	K05349 beta-glucosidase [EC:3.2.1.21] | (RefSeq) uncharacterized protein LOC105170099 (A)
Lk44343	85.82	70.01	68.92	11.16	37.2	15	-1.52608	0.00014098	0.000284871	down	K05349 beta-glucosidase [EC:3.2.1.21] | (RefSeq) uncharacterized protein LOC103984290 (A)
Lk28973	5.24	6.64	5.87	36	35.76	37.28	2.89415	8.54204e-96	1.01152e-93	up	K05349 beta-glucosidase [EC:3.2.1.21] | (RefSeq) hypothetical protein (A)
Lk41028	18.51	11.32	14.47	1.16	0.62	1.07	-3.70864	2.09518e-35	4.3804e-34	down	K05349 beta-glucosidase [EC:3.2.1.21] | (RefSeq) uncharacterized protein LOC105170099 (A)
Lk41724	4.26	3.98	4.04	0	0	0	-9.58025	2.02415e-15	1.3477e-14	down	K05350 beta-glucosidase [EC:3.2.1.21] | (RefSeq) beta-glucosidase 18-like (A)
Lk05459	21.68	12.42	12.67	2.97	5.65	2.56	-1.77642	1.7889e-06	4.51609e-06	down	K05350 beta-glucosidase [EC:3.2.1.21] | (RefSeq) beta-glucosidase 18-like (A)
Lk28956	65.34	86.18	72.34	23.17	18.2	16.58	-1.68174	6.14887e-24	7.37385e-23	down	K05350 beta-glucosidase [EC:3.2.1.21] | (RefSeq) beta-glucosidase 44-like (A)
novel.1558	2.49	3.54	2.69	0	0	0	-8.22632	5.00603e-11	2.15072e-10	down	K05350 beta-glucosidase [EC:3.2.1.21] | (RefSeq) beta-glucosidase 46 (A)
Lk45648	2.1	2.14	2.09	8.78	3.98	7.55	1.93802	8.28565e-11	3.47351e-10	up	K13679 granule-bound starch synthase [EC:2.4.1.242] | (RefSeq) granule-bound starch synthase 1, chloroplastic/amyloplastic (A)
Lk23903	38.54	33.19	33.88	207.05	92.62	168.52	2.40409	6.15178e-22	6.51461e-21	up	K13679 granule-bound starch synthase [EC:2.4.1.242] | (RefSeq) granule-bound starch synthase 1, chloroplastic/amyloplastic-like (A)
Lk17138	0.74	0.13	0.26	17.84	10.07	13.24	5.4336	6.9704e-15	4.38446e-14	up	K16055 trehalose 6-phosphate synthase/phosphatase [EC:2.4.1.15 3.1.3.12] | (RefSeq) alpha,alpha-trehalose-phosphate synthase [UDP-forming] 5-like (A)
Lk28932	3.37	2.9	3.01	1.21	1.13	0.92	-1.23978	1.33815e-07	3.88598e-07	down	K16055 trehalose 6-phosphate synthase/phosphatase [EC:2.4.1.15 3.1.3.12] | (RefSeq) alpha,alpha-trehalose-phosphate synthase [UDP-forming] 1-like (A)
Lk21637	27.6	24.63	24.36	40.28	45.45	43.43	1.02963	2.67552e-14	1.59447e-13	up	K16055 trehalose 6-phosphate synthase/phosphatase [EC:2.4.1.15 3.1.3.12] | (RefSeq) alpha,alpha-trehalose-phosphate synthase [UDP-forming] 1-like (A)
Lk34383	20.97	16.67	19.13	6.3	3.11	4.44	-1.77898	7.82796e-14	4.45274e-13	down	K19891 glucan endo-1,3-beta-glucosidase 1/2/3 [EC:3.2.1.39] | (RefSeq) hypothetical protein (A)
Lk19668	17.16	22.5	24.56	0.21	0	0	-8.0692	2.65543e-26	3.63788e-25	down	K19891 glucan endo-1,3-beta-glucosidase 1/2/3 [EC:3.2.1.39] | (RefSeq) hypothetical protein (A)
Lk23180	3.5	6.78	6.38	1.24	2.41	1.2	-1.48519	0.000135393	0.000274303	down	K19891 glucan endo-1,3-beta-glucosidase 1/2/3 [EC:3.2.1.39] | (RefSeq) glucan endo-1,3-beta-glucosidase 1 (A)
Lk24126	49.79	46.46	43.74	12.83	10.51	14.26	-1.62877	3.65827e-24	4.47141e-23	down	K19891 glucan endo-1,3-beta-glucosidase 1/2/3 [EC:3.2.1.39] | (RefSeq) glucan endo-1,3-beta-glucosidase 3 (A)
Lk12613	177.47	167.9	178.94	35.73	5.69	20.23	-2.84928	1.53829e-05	3.47842e-05	down	K19891 glucan endo-1,3-beta-glucosidase 1/2/3 [EC:3.2.1.39] | (RefSeq) hypothetical protein (A)
Lk45287	6.67	6.04	6.15	28.9	34.42	35.02	2.66009	1.38787e-65	7.91305e-64	up	K19891 glucan endo-1,3-beta-glucosidase 1/2/3 [EC:3.2.1.39] | (RefSeq) hypothetical protein (A)
Lk45288	0.1	0.14	0.36	7.37	15.16	14.59	6.22222	1.94243e-38	4.62655e-37	up	K19891 glucan endo-1,3-beta-glucosidase 1/2/3 [EC:3.2.1.39] | (RefSeq) hypothetical protein (A)
Lk12231	45.5	46.65	43	15.82	14.49	13	-1.37051	1.26744e-26	1.75777e-25	down	K19891 glucan endo-1,3-beta-glucosidase 1/2/3 [EC:3.2.1.39] | (RefSeq) glucan endo-1,3-beta-glucosidase 3-like (A)
Lk09834	13.79	17.24	19.26	0	0.1	0	-8.63619	1.84819e-16	1.34673e-15	down	K19891 glucan endo-1,3-beta-glucosidase 1/2/3 [EC:3.2.1.39] | (RefSeq) glucan endo-1,3-beta-glucosidase 3-like (A)
Lk23126	48.67	41.32	47.55	266.05	257.59	256.42	2.77621	5.1726e-133	1.28215e-130	up	K19891 glucan endo-1,3-beta-glucosidase 1/2/3 [EC:3.2.1.39] | (RefSeq) hypothetical protein (A)
Lk13416	5.48	4.32	4	188.67	109.86	145.26	5.26749	6.78236e-133	1.66704e-130	up	K19891 glucan endo-1,3-beta-glucosidase 1/2/3 [EC:3.2.1.39] | (RefSeq) glucan endo-1,3-beta-glucosidase 2-like (A)
Lk25539	2.52	2.75	2.39	0.02	0.02	0.07	-5.86733	1.73527e-16	1.26951e-15	down	K19891 glucan endo-1,3-beta-glucosidase 1/2/3 [EC:3.2.1.39] | (RefSeq) hypothetical protein (A)
Lk43294	0.12	0.08	0.07	1.46	1.79	2.52	4.7006	7.48639e-16	5.18148e-15	up	K19891 glucan endo-1,3-beta-glucosidase 1/2/3 [EC:3.2.1.39] | (RefSeq) hypothetical protein (A)
Lk44129	0	0.02	0.02	1.06	2.76	1.82	7.28547	1.42449e-10	5.83216e-10	up	K19891 glucan endo-1,3-beta-glucosidase 1/2/3 [EC:3.2.1.39] | (RefSeq) hypothetical protein (A)
Lk01100	2.62	1.33	1.43	11.84	12.31	9.16	2.90219	6.91711e-22	7.30656e-21	up	K19891 glucan endo-1,3-beta-glucosidase 1/2/3 [EC:3.2.1.39] | (RefSeq) glucan endo-1,3-beta-glucosidase 3-like (A)
Lk20120	0.49	0.48	0.52	20.73	20.1	23.13	5.69329	4.64955e-108	6.9385e-106	up	K19891 glucan endo-1,3-beta-glucosidase 1/2/3 [EC:3.2.1.39] | (RefSeq) hypothetical protein (A)
Lk11140	23.4	24.4	24.83	5.76	5.62	5.23	-1.85428	1.06382e-51	4.08341e-50	down	K19891 glucan endo-1,3-beta-glucosidase 1/2/3 [EC:3.2.1.39] | (RefSeq) hypothetical protein (A)
Lk15407	0	0	0	0.79	2.74	3.2	8.44472	5.72208e-10	2.19237e-09	up	K19891 glucan endo-1,3-beta-glucosidase 1/2/3 [EC:3.2.1.39] | (RefSeq) glucan endo-1,3-beta-glucosidase 3-like (A)
Lk38185	18.35	18.79	20.42	46.01	32.86	45.94	1.383	3.30144e-17	2.54115e-16	up	K19892 glucan endo-1,3-beta-glucosidase 4 [EC:3.2.1.39] | (RefSeq) glucan endo-1,3-beta-glucosidase 4 (A)
Lk28749	50.83	51.75	50.72	12.09	12.61	9.97	-1.86885	2.07948e-35	4.3507e-34	down	K19892 glucan endo-1,3-beta-glucosidase 4 [EC:3.2.1.39] | (RefSeq) glucan endo-1,3-beta-glucosidase 4-like (A)
Lk28788	4.16	5.33	4.19	10.66	18.03	12.8	1.88857	6.11021e-11	2.60028e-10	up	K19892 glucan endo-1,3-beta-glucosidase 4 [EC:3.2.1.39] | (RefSeq) glucan endo-1,3-beta-glucosidase 4-like (A)
Lk21177	7.56	8.62	9.23	188.66	150.46	147.4	4.52784	2.73891e-197	1.74153e-194	up	K19892 glucan endo-1,3-beta-glucosidase 4 [EC:3.2.1.39] | (RefSeq) glucan endo-1,3-beta-glucosidase 4-like (A)
Lk05422	0.98	2.29	1.53	1.55	34.58	6.94	3.49807	9.8995e-05	0.000203365	up	K19892 glucan endo-1,3-beta-glucosidase 4 [EC:3.2.1.39] | (RefSeq) glucan endo-1,3-beta-glucosidase 4-like (A)
Lk29262	47.34	48.78	48.2	0	0	0	-12.3904	1.54413e-25	2.03627e-24	down	K19892 glucan endo-1,3-beta-glucosidase 4 [EC:3.2.1.39] | (RefSeq) glucan endo-1,3-beta-glucosidase 4 (A)
Lk09719	4.1	5.58	3.99	2.1	1.6	1.89	-1.02183	0.000904215	0.00165897	down	K19893 glucan endo-1,3-beta-glucosidase 5/6 [EC:3.2.1.39] | (RefSeq) glucan endo-1,3-beta-glucosidase 5-like (A)
Biosynthesis of amino acids
ID	EC-1_fpkm	EC-2_fpkm	EC-3_fpkm	NEC-1_fpkm	NEC-2_fpkm	NEC-3_fpkm	log2FoldChange	P-value	Padj	Regulated	Functional annotation
Lk41433	34.16	32.11	32.93	12.95	11.91	11.87	-1.16146	1.92e-13	1.04831e-12	down	K00058 D-3-phosphoglycerate dehydrogenase / 2-oxoglutarate reductase [EC:1.1.1.95 1.1.1.399] | (RefSeq) D-3-phosphoglycerate dehydrogenase 1, chloroplastic (A)
Lk34961	121.73	134.98	130.13	63.37	43.05	52.85	-1.01536	3.07492e-12	1.50072e-11	down	K00133 aspartate-semialdehyde dehydrogenase [EC:1.2.1.11] | (RefSeq) aspartate-semialdehyde dehydrogenase-like (A)
Lk08850	231.98	193.97	193.51	380.15	403.12	460.67	1.27994	7.67686e-18	6.19251e-17	up	K00134 glyceraldehyde 3-phosphate dehydrogenase [EC:1.2.1.12] | (RefSeq) hypothetical protein (A)
novel.7814	77.47	70.77	66.85	18.93	21.19	16.9	-1.63857	4.92265e-15	3.15061e-14	down	K00264 glutamate synthase (NADH) [EC:1.4.1.14] | (RefSeq) glutamate synthase [NADH], amyloplastic isoform X1 (A)
novel.13068	28.18	17.85	19.83	3.17	1.6	5.89	-2.37307	1.48184e-06	3.77646e-06	down	K00264 glutamate synthase (NADH) [EC:1.4.1.14] | (RefSeq) LOW QUALITY PROTEIN: glutamate synthase 1 [NADH], chloroplastic (A)
novel.13581	7.56	4.05	4.88	2.97	1.57	0.32	-1.51007	0.03256	0.047787	down	K00264 glutamate synthase (NADH) [EC:1.4.1.14] | (RefSeq) LOW QUALITY PROTEIN: glutamate synthase 1 [NADH], chloroplastic (A)
Lk11861	24.99	18.7	16.7	0	0.79	0.89	-4.86325	7.61312e-05	0.000158364	down	K00500 phenylalanine-4-hydroxylase [EC:1.14.16.1] | (RefSeq) tryptophan 5-hydroxylase 1-like (A)
Lk26887	38.4	41.63	40.62	10.7	8.46	11.72	-1.6978	3.32148e-32	6.08709e-31	down	K00549 5-methyltetrahydropteroyltriglutamate--homocysteine methyltransferase [EC:2.1.1.14] | (RefSeq) 5-methyltetrahydropteroyltriglutamate-- homocysteine methyltransferase 2 (A)
Lk12193	49.42	29.72	26.54	3.64	2.22	3.91	-3.17544	2.06232e-27	2.98028e-26	down	K00549 5-methyltetrahydropteroyltriglutamate--homocysteine methyltransferase [EC:2.1.1.14] | (RefSeq) 5-methyltetrahydropteroyltriglutamate-- homocysteine methyltransferase-like (A)
Lk31741	10.57	12.37	12.4	0.96	0.82	1.9	-2.99046	1.57668e-23	1.84391e-22	down	K00549 5-methyltetrahydropteroyltriglutamate--homocysteine methyltransferase [EC:2.1.1.14] | (RefSeq) 5-methyltetrahydropteroyltriglutamate-- homocysteine methyltransferase 1 (A)
Lk29839	4.99	6.58	5.61	3.18	1.07	2.4	-1.12065	0.00897159	0.0143913	down	K00549 5-methyltetrahydropteroyltriglutamate--homocysteine methyltransferase [EC:2.1.1.14] | (RefSeq) 5-methyltetrahydropteroyltriglutamate-- homocysteine methyltransferase 2 isoform X3 (A)
Lk35265	3.7	4.56	4.55	1.37	0.69	0.65	-1.98754	2.96819e-10	1.17246e-09	down	K00600 glycine hydroxymethyltransferase [EC:2.1.2.1] | (RefSeq) serine hydroxymethyltransferase 3, chloroplastic (A)
Lk34047	1.4	1.26	1.3	0	0.02	0	-7.13703	1.0038e-08	3.3398e-08	down	K00600 glycine hydroxymethyltransferase [EC:2.1.2.1] | (RefSeq) serine hydroxymethyltransferase 3, chloroplastic-like (A)
Lk26721	0.36	0.69	0.74	1.13	1.98	1.24	1.58203	0.000818246	0.00150981	up	K00600 glycine hydroxymethyltransferase [EC:2.1.2.1] | (RefSeq) serine hydroxymethyltransferase, mitochondrial (A)
Lk27099	30.11	31.97	33.57	8.1	8.02	8.78	-1.66795	1.15476e-42	3.24081e-41	down	K00615 transketolase [EC:2.2.1.1] | (RefSeq) transketolase, chloroplastic-like (A)
Lk26576	8.76	6.97	8.58	2	2.01	1.85	-1.77767	6.6332e-16	4.61182e-15	down	K00616 transaldolase [EC:2.2.1.2] | (RefSeq) uncharacterized protein LOC105060382 (A)
Lk01161	2.74	2.9	2.47	10.29	9.6	10.79	2.19275	1.27403e-33	2.46292e-32	up	K00640 serine O-acetyltransferase [EC:2.3.1.30] | (RefSeq) serine acetyltransferase 5-like (A)
Lk31899	11.59	12.09	13.63	34.78	27.28	25.89	1.50482	6.09572e-20	5.71271e-19	up	K00640 serine O-acetyltransferase [EC:2.3.1.30] | (RefSeq) serine acetyltransferase 1, chloroplastic-like (A)
Lk31900	7.86	10.76	9.38	47.24	43.33	37.63	2.46814	9.99271e-48	3.38283e-46	up	K00640 serine O-acetyltransferase [EC:2.3.1.30] | (RefSeq) serine acetyltransferase 1, chloroplastic-like (A)
Lk35687	1.87	2.7	3.11	10.71	9.1	10.68	2.25953	1.48874e-25	1.96587e-24	up	K00640 serine O-acetyltransferase [EC:2.3.1.30] | (RefSeq) hypothetical protein (A)
Lk14914	0.6	0.95	1.32	5.63	6.73	5.86	2.94443	1.65517e-20	1.61052e-19	up	K00641 homoserine O-acetyltransferase/O-succinyltransferase [EC:2.3.1.31 2.3.1.46] | (RefSeq) uncharacterized protein LOC112286322 (A)
Lk28630	2.55	2.64	2.77	0.95	0.86	1.14	-1.16205	1.53723e-05	3.47631e-05	down	K00641 homoserine O-acetyltransferase/O-succinyltransferase [EC:2.3.1.31 2.3.1.46] | (RefSeq) uncharacterized protein LOC112286322 (A)
Lk32306	394.2	422.45	421.55	88.36	67.79	79.5	-2.12568	5.13082e-84	4.51463e-82	down	K00789 S-adenosylmethionine synthetase [EC:2.5.1.6] | (RefSeq) S-adenosylmethionine synthase 1 (A)
Lk05166	335.92	347.01	325.01	62.04	56.57	50.49	-2.30433	3.27798e-92	3.63173e-90	down	K00789 S-adenosylmethionine synthetase [EC:2.5.1.6] | (RefSeq) S-adenosylmethionine synthase 1 (A)
Lk25296	0.04	0	0	1.06	1.4	2.1	7.03629	6.19135e-08	1.87484e-07	up	K00811 aspartate aminotransferase, chloroplastic [EC:2.6.1.1] | (RefSeq) aspartate aminotransferase P2, mitochondrial (A)
Lk41734	77.98	57.07	62.79	7.67	8.45	8.03	-2.7586	8.09179e-55	3.41525e-53	down	K00814 alanine transaminase [EC:2.6.1.2] | (RefSeq) alanine aminotransferase 2 isoform X2 (A)
Lk17077	140.5	113.12	134.92	16.5	20.23	20.18	-2.49329	1.76342e-50	6.51239e-49	down	K00814 alanine transaminase [EC:2.6.1.2] | (RefSeq) alanine aminotransferase 2 isoform X2 (A)
Lk07617	3.09	1.77	1.59	0	0.05	0	-6.74821	1.85253e-09	6.71183e-09	down	K00826 branched-chain amino acid aminotransferase [EC:2.6.1.42] | (GenBank) branched-chain amino acid aminotransferase (A)
Lk21001	5.21	3.7	3.9	0.07	0.03	0	-6.73436	4.90711e-25	6.30339e-24	down	K00826 branched-chain amino acid aminotransferase [EC:2.6.1.42] | (GenBank) branched-chain amino acid aminotransferase (A)
Lk20999	69.13	66.36	71.55	27.27	25.62	24.08	-1.15509	7.69075e-28	1.13495e-26	down	K00826 branched-chain amino acid aminotransferase [EC:2.6.1.42] | (RefSeq) branched-chain-amino-acid aminotransferase 3, chloroplastic isoform X1 (A)
Lk02984	0.04	0	0	0.82	3.9	1.95	7.6637	1.88952e-08	6.09871e-08	up	K00850 6-phosphofructokinase 1 [EC:2.7.1.11] | (RefSeq) ATP-dependent 6-phosphofructokinase 6-like (A)
Lk18456	40.48	45.89	44.52	12.56	11.11	10.02	-1.68622	6.52237e-38	1.52253e-36	down	K00850 6-phosphofructokinase 1 [EC:2.7.1.11] | (RefSeq) ATP-dependent 6-phosphofructokinase 5, chloroplastic (A)
Lk43183	89.97	70.11	80.96	217.12	184.66	282.37	1.77515	2.82869e-21	2.8838e-20	up	K00850 6-phosphofructokinase 1 [EC:2.7.1.11] | (RefSeq) ATP-dependent 6-phosphofructokinase 3 (A)
Lk28012	13.79	12.6	10.68	2.39	1.98	2.62	-2.13885	6.08412e-24	7.3022e-23	down	K00850 6-phosphofructokinase 1 [EC:2.7.1.11] | (RefSeq) ATP-dependent 6-phosphofructokinase 6-like (A)
Lk28011	0	0	0	1.16	0.14	1.29	7.18401	3.36884e-06	8.21949e-06	up	K00850 6-phosphofructokinase 1 [EC:2.7.1.11] | (RefSeq) ATP-dependent 6-phosphofructokinase 6-like (A)
Lk28010	0.35	0.38	0.09	2.21	4.01	2.25	3.66314	2.32933e-11	1.03969e-10	up	K00850 6-phosphofructokinase 1 [EC:2.7.1.11] | (RefSeq) ATP-dependent 6-phosphofructokinase 6-like (A)
Lk19551	5.63	6.61	6.66	2.36	2.35	1.65	-1.29414	2.8108e-07	7.83802e-07	down	K00850 6-phosphofructokinase 1 [EC:2.7.1.11] | (RefSeq) ATP-dependent 6-phosphofructokinase 6-like (A)
Lk20768	0	0	0	1.43	2.05	2.01	9.12376	1.82535e-13	1.00018e-12	up	K00850 6-phosphofructokinase 1 [EC:2.7.1.11] | (RefSeq) ATP-dependent 6-phosphofructokinase 6-like (A)
novel.5141	0	0.03	0	1.1	1.43	0.54	6.76935	4.50032e-07	1.22412e-06	up	K00850 6-phosphofructokinase 1 [EC:2.7.1.11] | (RefSeq) ATP-dependent 6-phosphofructokinase 6-like (A)
Lk00423	0.1	0.09	0.13	0.61	0.2	0.59	2.38147	0.00246152	0.00427085	up	K00872 homoserine kinase [EC:2.7.1.39] | (RefSeq) homoserine kinase-like (A)
Lk24777	1.68	2.16	2.44	0	0	0.12	-5.48739	1.03448e-08	3.43834e-08	down	K00873 pyruvate kinase [EC:2.7.1.40] | (RefSeq) pyruvate kinase isozyme A, chloroplastic (A)
Lk14275	2.55	3.25	3.57	10.88	10	9.19	1.95651	5.91599e-26	7.95938e-25	up	K00873 pyruvate kinase [EC:2.7.1.40] | (RefSeq) plastidial pyruvate kinase 2 (A)
Lk12289	65.74	68.05	66.68	23.28	19.71	18.72	-1.43026	9.58766e-38	2.22034e-36	down	K00873 pyruvate kinase [EC:2.7.1.40] | (RefSeq) pyruvate kinase isozyme A, chloroplastic (A)
Lk42972	21.45	20.88	22.69	5.55	6.57	11.1	-1.20822	1.02531e-05	2.36583e-05	down	K00891 shikimate kinase [EC:2.7.1.71] | (RefSeq) shikimate kinase 3, chloroplastic (A)
Lk19678	0.56	1.26	0.56	19.39	6.2	23.91	4.63971	3.02791e-20	2.88668e-19	up	K00927 phosphoglycerate kinase [EC:2.7.2.3] | (RefSeq) uncharacterized LOC109182250 (A)
Lk27072	16.16	12.95	12.96	0.08	0.07	0.1	-7.12515	2.88755e-46	9.32208e-45	down	K00927 phosphoglycerate kinase [EC:2.7.2.3] | (RefSeq) uncharacterized protein LOC112287890 (A)
Lk27073	5.42	3.53	3.37	0.26	0.29	0.26	-3.6597	3.05683e-17	2.36345e-16	down	K00927 phosphoglycerate kinase [EC:2.7.2.3] | (RefSeq) uncharacterized protein LOC112287890 (A)
Lk03390	0	0	0	16.4	5.48	21.83	11.5078	8.96838e-16	6.15765e-15	up	K00927 phosphoglycerate kinase [EC:2.7.2.3] | (RefSeq) uncharacterized LOC109182250 (A)
Lk16789	0.89	1.18	1.03	0	0	0	-6.48844	2.61547e-06	6.4655e-06	down	K00927 phosphoglycerate kinase [EC:2.7.2.3] | (RefSeq) uncharacterized protein LOC112287890 (A)
Lk22886	0.03	0.04	0.03	1.39	2.84	3.29	6.5062	1.38056e-11	6.30347e-11	up	K00927 phosphoglycerate kinase [EC:2.7.2.3] | (RefSeq) uncharacterized LOC109182250 (A)
Lk38316	0.94	0.95	0.91	0	0	0	-6.83952	3.00336e-07	8.34398e-07	down	K00927 phosphoglycerate kinase [EC:2.7.2.3] | (RefSeq) uncharacterized LOC109182250 (A)
Lk13191	30.69	20.56	24.54	53.27	42.59	64.84	1.35232	9.37461e-11	3.90874e-10	up	K00927 phosphoglycerate kinase [EC:2.7.2.3] | (RefSeq) uncharacterized protein LOC112287890 (A)
Lk18714	0	0.12	0	4.42	3.15	5.6	7.1205	5.12396e-15	3.27372e-14	up	K00927 phosphoglycerate kinase [EC:2.7.2.3] | (RefSeq) uncharacterized LOC109182250 (A)
Lk18713	0	0	0	2.65	3.59	2.87	9.14387	1.32e-13	7.32754e-13	up	K00927 phosphoglycerate kinase [EC:2.7.2.3] | (RefSeq) uncharacterized LOC109182250 (A)
Lk01279	83.91	63.98	66.58	183.2	113.51	255.44	1.62835	1.40232e-09	5.14377e-09	up	K00927 phosphoglycerate kinase [EC:2.7.2.3] | (RefSeq) hypothetical protein (A)
Lk16790	2.84	2.64	1.84	0	0.05	0.05	-5.9307	1.37345e-07	3.98414e-07	down	K00927 phosphoglycerate kinase [EC:2.7.2.3] | (RefSeq) uncharacterized protein LOC112287890 (A)
Lk17876	0.04	0.04	0.11	25.6	9.59	36.7	8.7994	1.38731e-29	2.25055e-28	up	K00927 phosphoglycerate kinase [EC:2.7.2.3] | (RefSeq) uncharacterized LOC109182250 (A)
Lk17875	0.74	1.17	1.11	24.63	5.57	27.15	4.50014	3.06471e-19	2.74969e-18	up	K00927 phosphoglycerate kinase [EC:2.7.2.3] | (RefSeq) uncharacterized LOC109182250 (A)
Lk10989	0.33	0.17	0.3	4.48	0.29	4.29	3.74504	2.29659e-06	5.71247e-06	up	K00927 phosphoglycerate kinase [EC:2.7.2.3] | (RefSeq) uncharacterized LOC109182250 (A)
Lk06233	0.18	0.07	0.3	11.33	4.17	7.95	5.66434	3.92002e-27	5.59029e-26	up	K00927 phosphoglycerate kinase [EC:2.7.2.3] | (RefSeq) uncharacterized LOC109182250 (A)
Lk44301	0	0	0.02	3.67	4.29	3.6	9.47541	3.69084e-15	2.39258e-14	up	K00927 phosphoglycerate kinase [EC:2.7.2.3] | (RefSeq) uncharacterized LOC109182250 (A)
Lk44303	0	0	0.07	5.51	9.83	7.81	8.63798	1.06245e-15	7.24371e-15	up	K00927 phosphoglycerate kinase [EC:2.7.2.3] | (RefSeq) uncharacterized LOC109182250 (A)
Lk44302	0	0	0	0.16	0.89	0.96	6.88496	8.31567e-06	1.94161e-05	up	K00927 phosphoglycerate kinase [EC:2.7.2.3] | (RefSeq) uncharacterized LOC109182250 (A)
Lk44304	14.22	17.37	16.87	29.01	29.42	33.71	1.20243	7.62355e-15	4.78309e-14	up	K00927 phosphoglycerate kinase [EC:2.7.2.3] | (RefSeq) uncharacterized LOC109182250 (A)
novel.194	1.3	1.24	1.23	0.05	0.07	0.05	-4.19372	5.66773e-10	2.17354e-09	down	K00927 phosphoglycerate kinase [EC:2.7.2.3] | (RefSeq) uncharacterized LOC109182250 (A)
Lk25949	8.03	5.12	4.02	0	0	0	-9.61933	8.75312e-15	5.44608e-14	down	K01620 threonine aldolase [EC:4.1.2.48] | (RefSeq) probable low-specificity L-threonine aldolase 1 isoform X1 (A)
Lk03092	7.73	8.22	6.04	15.82	11.68	13.55	1.16791	4.71681e-06	1.13353e-05	up	K01620 threonine aldolase [EC:4.1.2.48] | (RefSeq) probable low-specificity L-threonine aldolase 1 (A)
Lk02497	6.56	3.93	3.27	0	0	0.07	-7.41232	1.62028e-11	7.35209e-11	down	K01620 threonine aldolase [EC:4.1.2.48] | (RefSeq) probable low-specificity L-threonine aldolase 1 isoform X1 (A)
Lk39916	3.47	4.07	2.9	0.33	0.23	0.41	-3.17172	3.57667e-15	2.32269e-14	down	K01623 fructose-bisphosphate aldolase, class I [EC:4.1.2.13] | (RefSeq) fructose-bisphosphate aldolase 1, chloroplastic-like (A)
Lk39917	10.99	11.31	13.44	1.14	1.06	1.13	-3.14914	6.18394e-51	2.3189e-49	down	K01623 fructose-bisphosphate aldolase, class I [EC:4.1.2.13] | (RefSeq) fructose-bisphosphate aldolase 1, chloroplastic (A)
Lk02771	54.75	49.17	52.86	123.97	145.65	113.3	1.56561	5.53557e-24	6.6712e-23	up	K01623 fructose-bisphosphate aldolase, class I [EC:4.1.2.13] | (RefSeq) fructose-bisphosphate aldolase 6, cytosolic (A)
Lk06423	0.19	0.69	0.5	0.91	1.39	1.49	1.75817	0.0102628	0.0163246	up	K01623 fructose-bisphosphate aldolase, class I [EC:4.1.2.13] | (RefSeq) fructose-bisphosphate aldolase 6, cytosolic (A)
Lk08527	3.9	5.34	4.03	9.64	8.34	9.43	1.31914	1.82376e-07	5.20762e-07	up	K01623 fructose-bisphosphate aldolase, class I [EC:4.1.2.13] | (RefSeq) fructose-bisphosphate aldolase 1, cytoplasmic (A)
Lk05830	1.17	0.58	1.17	2.12	2.63	2.98	1.68237	3.07712e-06	7.54487e-06	up	K01623 fructose-bisphosphate aldolase, class I [EC:4.1.2.13] | (RefSeq) fructose-bisphosphate aldolase 6, cytosolic (A)
Lk19201	2.09	1.5	1.73	6.09	7.28	6.93	2.2089	1.13939e-16	8.46699e-16	up	K01623 fructose-bisphosphate aldolase, class I [EC:4.1.2.13] | (RefSeq) fructose-bisphosphate aldolase 6, cytosolic (A)
Lk08528	49.58	61.75	55.99	114.43	113.67	107.41	1.27806	9.04185e-24	1.07462e-22	up	K01623 fructose-bisphosphate aldolase, class I [EC:4.1.2.13] | (RefSeq) fructose-bisphosphate aldolase 6, cytosolic (A)
novel.9190	3.62	5.66	3.75	0.26	0.18	0.51	-3.4975	1.07016e-11	4.9441e-11	down	K01623 fructose-bisphosphate aldolase, class I [EC:4.1.2.13] | (RefSeq) fructose-bisphosphate aldolase 5, cytosolic (A)
Lk35004	188.03	178.89	196.41	555.37	1370.36	1149.07	2.74108	4.45983e-19	3.9517e-18	up	K01626 3-deoxy-7-phosphoheptulonate synthase [EC:2.5.1.54] | (RefSeq) phospho-2-dehydro-3-deoxyheptonate aldolase 2, chloroplastic (A)
Lk29650	27.96	27.57	28.48	10.87	12.51	9.88	-1.05898	9.10459e-13	4.6613e-12	down	K01626 3-deoxy-7-phosphoheptulonate synthase [EC:2.5.1.54] | (RefSeq) phospho-2-dehydro-3-deoxyheptonate aldolase 2, chloroplastic-like (A)
Lk25011	0	0.01	0.02	0.29	0.05	0.67	5.12741	3.99838e-05	8.6055e-05	up	K01626 3-deoxy-7-phosphoheptulonate synthase [EC:2.5.1.54] | (RefSeq) phospho-2-dehydro-3-deoxyheptonate aldolase 2, chloroplastic-like (A)
Lk15779	2.76	4.51	4.18	8.97	11.71	13.62	1.86553	4.90031e-12	2.3485e-11	up	K01626 3-deoxy-7-phosphoheptulonate synthase [EC:2.5.1.54] | (RefSeq) phospho-2-dehydro-3-deoxyheptonate aldolase 2, chloroplastic (A)
novel.13926	2.63	4.26	2.23	0	0	0	-7.06115	1.59894e-07	4.59676e-07	down	K01626 3-deoxy-7-phosphoheptulonate synthase [EC:2.5.1.54] | (RefSeq) phospho-2-dehydro-3-deoxyheptonate aldolase 2, chloroplastic-like (A)
Lk43457	0.64	0.63	0.94	1.89	1.99	2.62	1.83495	6.66687e-07	1.77595e-06	up	K01652 acetolactate synthase I/II/III large subunit [EC:2.2.1.6] | (RefSeq) acetolactate synthase 3, chloroplastic (A)
Lk37107	22.34	24.4	22.38	0	0	0	-10.7866	1.63548e-19	1.49069e-18	down	K01653 acetolactate synthase I/III small subunit [EC:2.2.1.6] | (RefSeq) B3 domain-containing transcription factor ABI3 (A)
Lk23927	42.43	43.09	45.2	15.77	14.4	14.23	-1.28605	3.55064e-37	8.03812e-36	down	K01657 anthranilate synthase component I [EC:4.1.3.27] | (RefSeq) anthranilate synthase alpha subunit 2, chloroplastic-like (A)
Lk22772	3.73	3.01	3.72	7.52	7.05	6.69	1.2933	8.40084e-10	3.16017e-09	up	K01657 anthranilate synthase component I [EC:4.1.3.27] | (RefSeq) anthranilate synthase alpha subunit 1, chloroplastic-like (A)
Lk35551	24.93	28.15	27.79	7.44	6.75	7.12	-1.65222	2.49915e-27	3.59379e-26	down	K01658 anthranilate synthase component II [EC:4.1.3.27] | (RefSeq) anthranilate synthase beta subunit 2, chloroplastic-like (A)
Lk29129	24.74	25.82	26.41	11.01	8.93	9.56	-1.11465	1.42864e-21	1.47812e-20	down	K01663 imidazole glycerol-phosphate synthase [EC:4.3.2.10] | (RefSeq) imidazole glycerol phosphate synthase hisHF, chloroplastic isoform X1 (A)
Lk28061	2.54	2.68	3	0.97	1.08	0.94	-1.18413	0.000110084	0.000225242	down	K01681 aconitate hydratase [EC:4.2.1.3] | (RefSeq) uncharacterized protein LOC106439784 (A)
Lk14266	2.16	2.19	1.65	6.06	6.44	5.37	1.84978	4.30937e-14	2.51989e-13	up	K01689 enolase [EC:4.2.1.11] | (RefSeq) Enolase (A)
Lk38645	0.42	0.97	0.78	10.96	12.85	16.95	4.52328	7.20918e-35	1.47559e-33	up	K01689 enolase [EC:4.2.1.11] | (RefSeq) enolase 1, chloroplastic isoform X1 (A)
Lk18788	10.54	9.81	9.62	19.62	17.23	18.45	1.15392	9.24105e-24	1.09741e-22	up	K01689 enolase [EC:4.2.1.11] | (RefSeq) hypothetical protein (A)
novel.12456	0.79	2.66	1.47	0.06	0.11	0.12	-3.77101	5.59867e-05	0.000118303	down	K01689 enolase [EC:4.2.1.11] | (RefSeq) enolase 1, chloroplastic isoform X1 (A)
Lk27252	25.78	23.78	22.96	10.59	6.69	7.7	-1.27615	2.03164e-13	1.10638e-12	down	K01695 tryptophan synthase alpha chain [EC:4.2.1.20] | (RefSeq) tryptophan synthase alpha chain (A)
Lk19670	46.05	55.44	51.77	88.39	89	88.53	1.06958	2.01191e-19	1.82526e-18	up	K01735 3-dehydroquinate synthase [EC:4.2.3.4] | (RefSeq) 3-dehydroquinate synthase, chloroplastic isoform X1 (A)
Lk12861	48.16	49.57	48.01	81.62	94.23	78.52	1.08061	4.52191e-15	2.9062e-14	up	K01736 chorismate synthase [EC:4.2.3.5] | (RefSeq) chorismate synthase 2, chloroplastic (A)
Lk39043	6.09	5.27	6.68	12.16	13	10.86	1.27249	1.60381e-10	6.52794e-10	up	K01738 cysteine synthase [EC:2.5.1.47] | (RefSeq) cysteine synthase-like (A)
Lk01684	16.25	12.49	17.84	5.21	3.86	2.73	-1.71452	8.91272e-09	2.98065e-08	down	K01738 cysteine synthase [EC:2.5.1.47] | (RefSeq) cysteine synthase-like (A)
Lk15427	152.24	155.22	144.61	391.48	362.04	351.8	1.56127	4.97148e-62	2.56456e-60	up	K01738 cysteine synthase [EC:2.5.1.47] | (RefSeq) cysteine synthase (A)
novel.10767	2.72	2.53	1.67	0.36	0.62	0.35	-2.1007	0.00102344	0.00186671	down	K01738 cysteine synthase [EC:2.5.1.47] | (RefSeq) cysteine synthase (A)
Lk33144	56.96	54.48	59.98	109.2	87.06	97.79	1.04717	9.47242e-24	1.12351e-22	up	K01754 threonine dehydratase [EC:4.3.1.19] | (RefSeq) threonine dehydratase 1 biosynthetic, chloroplastic (A)
Lk14577	88.64	93.51	100.02	33.1	31.04	27.62	-1.34759	7.64668e-27	1.07424e-25	down	K01783 ribulose-phosphate 3-epimerase [EC:5.1.3.1] | (RefSeq) ribulose-phosphate 3-epimerase, cytoplasmic isoform (A)
novel.6076	17.56	18.99	16.42	2.75	1.59	1.29	-2.9762	2.58657e-20	2.4748e-19	down	K01783 ribulose-phosphate 3-epimerase [EC:5.1.3.1] | (RefSeq) ribulose-phosphate 3-epimerase, cytoplasmic isoform (A)
Lk34115	62.71	58.66	54.69	19.19	28.91	18.08	-1.12794	1.52455e-06	3.87922e-06	down	K01803 triosephosphate isomerase (TIM) [EC:5.3.1.1] | (RefSeq) triosephosphate isomerase, cytosolic (A)
Lk11786	6.72	7.31	6.53	0.32	0.36	0.58	-3.76345	9.61149e-32	1.72259e-30	down	K01803 triosephosphate isomerase (TIM) [EC:5.3.1.1] | (RefSeq) triosephosphate isomerase, cytosolic (A)
Lk38164	3.88	4.95	4.24	7.94	7.23	7.09	1.04107	7.50049e-08	2.24524e-07	up	K01814 phosphoribosylformimino-5-aminoimidazole carboxamide ribotide isomerase [EC:5.3.1.16] | (RefSeq) 1-(5-phosphoribosyl)-5-[(5-phosphoribosylamino)methylideneamino] imidazole-4-carboxamide isomerase, chloroplastic (A)
Lk40003	6.13	6.96	6.03	18.31	30.22	19.45	2.11635	8.58994e-17	6.4274e-16	up	K01850 chorismate mutase [EC:5.4.99.5] | (RefSeq) chorismate mutase 1, chloroplastic (A)
Lk32534	34.54	28.88	32.45	166.45	273.38	150.47	2.90785	3.84973e-30	6.38326e-29	up	K01953 asparagine synthase (glutamine-hydrolysing) [EC:6.3.5.4] | (RefSeq) asparagine synthetase [glutamine-hydrolyzing] 1 (A)
Lk24822	0.07	0.08	0.1	0	5.7	0.89	5.02445	0.0086529	0.0139106	up	K01953 asparagine synthase (glutamine-hydrolysing) [EC:6.3.5.4] | (RefSeq) asparagine synthetase [glutamine-hydrolyzing] (A)
Lk44457	5.89	7.49	7.04	10.65	14.2	16.97	1.31539	8.69553e-08	2.58261e-07	up	K05359 arogenate/prephenate dehydratase [EC:4.2.1.91 4.2.1.51] | (RefSeq) arogenate dehydratase/prephenate dehydratase 6, chloroplastic (A)
Lk44456	1.2	3.31	1.57	82.59	191.32	143.94	6.39845	2.64322e-28	4.01201e-27	up	K05359 arogenate/prephenate dehydratase [EC:4.2.1.91 4.2.1.51] | (RefSeq) arogenate dehydratase/prephenate dehydratase 2, chloroplastic-like (A)
Lk20349	13.1	12.84	13.13	2.53	3.63	2.76	-1.84621	9.38353e-17	7.00866e-16	down	K05359 arogenate/prephenate dehydratase [EC:4.2.1.91 4.2.1.51] | (RefSeq) arogenate dehydratase 3, chloroplastic (A)
Lk44458	4.93	15.85	10.26	49.39	90.6	55.87	2.94887	4.28682e-14	2.50771e-13	up	K05359 arogenate/prephenate dehydratase [EC:4.2.1.91 4.2.1.51] | (RefSeq) arogenate dehydratase/prephenate dehydratase 6, chloroplastic-like (A)
Lk22572	0.53	1.53	1.18	9.9	22.46	11.46	4.05542	1.97196e-20	1.90797e-19	up	K05359 arogenate/prephenate dehydratase [EC:4.2.1.91 4.2.1.51] | (RefSeq) arogenate dehydratase/prephenate dehydratase 2, chloroplastic-like (A)
Lk22573	7.24	8.28	6.84	10.85	27.2	12.19	1.46424	4.35329e-05	9.32679e-05	up	K05359 arogenate/prephenate dehydratase [EC:4.2.1.91 4.2.1.51] | (RefSeq) arogenate dehydratase/prephenate dehydratase 6, chloroplastic (A)
Lk22575	0.9	1.57	1.63	8.47	17.8	11.57	3.50314	2.96772e-21	3.02238e-20	up	K05359 arogenate/prephenate dehydratase [EC:4.2.1.91 4.2.1.51] | (RefSeq) arogenate dehydratase/prephenate dehydratase 6, chloroplastic (A)
Lk20348	1.51	1.74	2.49	0.24	0.17	0.47	-2.456	2.64294e-05	5.80967e-05	down	K05359 arogenate/prephenate dehydratase [EC:4.2.1.91 4.2.1.51] | (RefSeq) arogenate dehydratase/prephenate dehydratase 6, chloroplastic-like (A)
Lk34990	0.16	0.1	0.1	1.21	4.65	3.38	4.97892	9.52548e-13	4.86571e-12	up	K05359 arogenate/prephenate dehydratase [EC:4.2.1.91 4.2.1.51] | (RefSeq) arogenate dehydratase/prephenate dehydratase 6, chloroplastic (A)
novel.10651	26.43	32.73	29.06	10.51	11.11	11.88	-1.12077	1.45298e-11	6.62483e-11	down	K05359 arogenate/prephenate dehydratase [EC:4.2.1.91 4.2.1.51] | (RefSeq) arogenate dehydratase/prephenate dehydratase 1, chloroplastic-like (A)
Lk19084	0.35	0.33	0.43	1.02	1	0.85	1.6333	0.000178277	0.000355982	up	K10206 LL-diaminopimelate aminotransferase [EC:2.6.1.83] | (RefSeq) LL-diaminopimelate aminotransferase, chloroplastic-like (A)
Lk27697	99.73	114.43	111.88	48.58	36.93	34.29	-1.17719	2.67392e-15	1.75989e-14	down	K10206 LL-diaminopimelate aminotransferase [EC:2.6.1.83] | (RefSeq) LL-diaminopimelate aminotransferase, chloroplastic (A)
novel.13262	0.53	0.32	0.41	1.78	1.25	1.44	2.07778	1.07199e-06	2.78165e-06	up	K10206 LL-diaminopimelate aminotransferase [EC:2.6.1.83] | (RefSeq) LL-diaminopimelate aminotransferase, chloroplastic-like (A)
Lk12394	40.37	36.01	36.36	10.16	7.79	11.31	-1.67904	9.50302e-26	1.26515e-24	down	K12657 delta-1-pyrroline-5-carboxylate synthetase [EC:2.7.2.11 1.2.1.41] | (RefSeq) delta-1-pyrroline-5-carboxylate synthase (A)
Lk12724	6.21	3.94	4.67	19.12	17.88	12.87	2.01924	1.94553e-16	1.41555e-15	up	K13034 L-3-cyanoalanine synthase/ cysteine synthase [EC:2.5.1.47 4.4.1.9] | (RefSeq) bifunctional L-3-cyanoalanine synthase/cysteine synthase 2, mitochondrial isoform X1 (A)
Lk08223	64.36	43.97	47.31	349.33	363.53	279.79	2.94542	1.7949e-50	6.62032e-49	up	K13034 L-3-cyanoalanine synthase/ cysteine synthase [EC:2.5.1.47 4.4.1.9] | (RefSeq) bifunctional L-3-cyanoalanine synthase/cysteine synthase 2, mitochondrial isoform X1 (A)
Lk35926	19.31	19.17	19.36	37.67	39.12	37.02	1.25117	2.20003e-27	3.17771e-26	up	K13832 3-dehydroquinate dehydratase / shikimate dehydrogenase [EC:4.2.1.10 1.1.1.25] | (RefSeq) bifunctional 3-dehydroquinate dehydratase/shikimate dehydrogenase, chloroplastic isoform X1 (A)
Lk34852	0.82	1.34	1.89	0	0	0	-7.27595	5.74247e-08	1.74487e-07	down	K14152 phosphoribosyl-ATP pyrophosphohydrolase / phosphoribosyl-AMP cyclohydrolase / histidinol dehydrogenase [EC:3.6.1.31 3.5.4.19 1.1.1.23] | (RefSeq) uncharacterized protein LOC111783531 (A)
Lk34853	0.65	0.61	1.06	0	0	0	-6.80886	5.99269e-07	1.60469e-06	down	K14152 phosphoribosyl-ATP pyrophosphohydrolase / phosphoribosyl-AMP cyclohydrolase / histidinol dehydrogenase [EC:3.6.1.31 3.5.4.19 1.1.1.23] | (RefSeq) uncharacterized protein LOC111783531 (A)
Lk34850	5.27	7.71	6.33	0	0	0.04	-8.56383	1.9297e-12	9.59078e-12	down	K14152 phosphoribosyl-ATP pyrophosphohydrolase / phosphoribosyl-AMP cyclohydrolase / histidinol dehydrogenase [EC:3.6.1.31 3.5.4.19 1.1.1.23] | (RefSeq) uncharacterized protein LOC111783531 (A)
Lk42030	2.97	2.88	2.94	0.41	0.63	0.5	-2.22553	1.80416e-14	1.09322e-13	down	K14152 phosphoribosyl-ATP pyrophosphohydrolase / phosphoribosyl-AMP cyclohydrolase / histidinol dehydrogenase [EC:3.6.1.31 3.5.4.19 1.1.1.23] | (RefSeq) uncharacterized protein LOC111783531 (A)
Lk10127	0.2	0.89	0.31	2.62	1.54	1.99	2.4052	2.44324e-05	5.39216e-05	up	K14152 phosphoribosyl-ATP pyrophosphohydrolase / phosphoribosyl-AMP cyclohydrolase / histidinol dehydrogenase [EC:3.6.1.31 3.5.4.19 1.1.1.23] | (RefSeq) uncharacterized protein LOC111783531 (A)
Lk34849	3.83	4.29	4.59	0	0	0	-8.56377	3.52624e-12	1.70958e-11	down	K14152 phosphoribosyl-ATP pyrophosphohydrolase / phosphoribosyl-AMP cyclohydrolase / histidinol dehydrogenase [EC:3.6.1.31 3.5.4.19 1.1.1.23] | (RefSeq) uncharacterized protein LOC111783531 (A)
Lk43419	8.44	8.06	10.25	16.77	15.05	16.6	1.12702	1.37338e-11	6.27168e-11	up	K14682 amino-acid N-acetyltransferase [EC:2.3.1.1] | (RefSeq) hypothetical protein (A)
Lk35597	41.69	33.6	34.22	66.44	102.17	58.14	1.3329	6.43657e-08	1.94547e-07	up	K14682 amino-acid N-acetyltransferase [EC:2.3.1.1] | (RefSeq) probable amino-acid acetyltransferase NAGS1, chloroplastic (A)
Lk26771	2.35	2.5	1.85	0.24	0.24	0.1	-3.25048	1.68175e-10	6.82997e-10	down	K15227 arogenate dehydrogenase (NADP+), plant [EC:1.3.1.78] | (RefSeq) arogenate dehydrogenase 2, chloroplastic (A)
Lk27321	0.32	0.44	0.2	0.68	0.73	1.45	1.83979	0.00175304	0.00310435	up	K15227 arogenate dehydrogenase (NADP+), plant [EC:1.3.1.78] | (RefSeq) arogenate dehydrogenase 2, chloroplastic (A)
Lk27322	0.15	0.03	0.21	2.87	3.96	2.49	4.8339	3.48711e-18	2.87957e-17	up	K15227 arogenate dehydrogenase (NADP+), plant [EC:1.3.1.78] | (RefSeq) arogenate dehydrogenase 2, chloroplastic-like (A)
Lk27323	0.04	0.11	0.04	2.62	2.79	2.37	5.66944	3.98456e-24	4.854e-23	up	K15227 arogenate dehydrogenase (NADP+), plant [EC:1.3.1.78] | (RefSeq) arogenate dehydrogenase 2, chloroplastic-like (A)
novel.8158	3.36	3.84	3.51	9.19	10.39	7.78	1.63168	2.77006e-14	1.64745e-13	up	K15227 arogenate dehydrogenase (NADP+), plant [EC:1.3.1.78] | (RefSeq) arogenate dehydrogenase 2, chloroplastic (A)
novel.9355	15.36	20.25	15.99	90.94	54.12	58.49	2.24144	1.34522e-24	1.67932e-23	up	K15633 2,3-bisphosphoglycerate-independent phosphoglycerate mutase [EC:5.4.2.12] | (RefSeq) hypothetical protein (A)
novel.3402	1.61	1.53	1.42	0.64	0.18	0.39	-1.66945	0.00100683	0.00183732	down	K15633 2,3-bisphosphoglycerate-independent phosphoglycerate mutase [EC:5.4.2.12] | (RefSeq) 2,3-bisphosphoglycerate-independent phosphoglycerate mutase (A)
Lk36985	17.65	19.86	19.71	0.54	0.73	1.53	-4.07999	1.21405e-35	2.56389e-34	down	K15634 2,3-bisphosphoglycerate-dependent phosphoglycerate mutase [EC:5.4.2.11] | (RefSeq) phosphoglycerate mutase-like protein 4 isoform X1 (A)
