# Supplementary material for: Integrated transcriptomic and metabolic analyses provide insights into the maintenance of embryogenic potential and the biosynthesis of phenolic acids and flavonoids involving transcription factors in Larix kaempferi (Lamb.) Carr
Source: Front Plant Sci. 2022 Nov 17;13:1056930. doi: 10.3389/fpls.2022.1056930 (PMC9714495; doi:10.3389/fpls.2022.1056930)
Supplement: Supplementary file 20 [file Table_13.xlsx]

## Sheet: Sheet1
Supplementary Table 13. DAMs enriched in the biosynthesis of amino acids pathway
Meta ID	Formula	Compounds	Class I	Class II	EC-1_CPS	EC-2_CPS	EC-3_CPS	NEC-1_CPS	NEC-2_CPS	NEC-3_CPS	VIP	P_value	FDR	Log2FC	Regulated
pme0006	C5H9NO2	L-Proline	Amino acids and derivatives	Amino acids and derivatives	3521100	3800300	4355600	888490	313700	870080	1.15065	0.000679551	0.0263087	-2.49439	down
pme2527	C5H12N2O2	L-Ornithine	Amino acids and derivatives	Amino acids and derivatives	22192	22579	35133	90832	227740	132110	1.16268	0.0912995	0.156862	2.49577	up
mws0219	C4H7NO4	L-AsparticAcid	Amino acids and derivatives	Amino acids and derivatives	1508300	1418600	1150300	2826900	3322400	2406500	1.16569	0.0185724	0.0711375	1.06932	up
pme0014	C5H9NO4	L-Glutamic acid	Amino acids and derivatives	Amino acids and derivatives	18277000	17798000	22261000	59882000	63000000	65107000	1.22828	3.26179e-05	0.00931163	1.68819	up
pme1210	C5H11NO2S	L-Methionine	Amino acids and derivatives	Amino acids and derivatives	28896000	28601000	28047000	11500000	5960000	8512900	1.17915	0.00551332	0.040396	-1.71966	down
pme2589	C6H8O5	2-Oxoadipic acid	Organic acids	Organic acids	211020	269570	198450	9	9	9	1.23577	0.00924447	0.0508805	-14.6182	down
pme0021	C9H11NO2	L-Phenylalanine	Amino acids and derivatives	Amino acids and derivatives	51212000	63769000	59818000	27890000	24561000	18851000	1.18769	0.00241635	0.0298827	-1.29368	down
mws0154	C7H10O5	Shikimic acid	Organic acids	Organic acids	63408	78147	94533	3593600	9898600	5224600	1.22234	0.082584	0.150892	6.30887	up
mws0260	C6H14N4O2	L-(+)-Arginine	Amino acids and derivatives	Amino acids and derivatives	22514000	13878000	17857000	55048000	140150000	104380000	1.15804	0.0787565	0.148931	2.46526	up
pme0008	C6H13N3O3	L-Citrulline	Amino acids and derivatives	Amino acids and derivatives	250130	254040	224500	745900	1807900	1241200	1.17258	0.0793707	0.148931	2.38076	up
pmb3101	C7H12O5	2-Isopropylmalic Acid	Organic acids	Organic acids	1242900	1386400	1377300	24136000	3747700	7866600	1.07485	0.231228	0.307444	3.1575	up
pme0278	C7H14N2O4	2,6-Diaminooimelic acid	Organic acids	Organic acids	225980	206830	221890	397990	535440	551860	1.19513	0.0282231	0.0879809	1.18184	up
Zmyn000453	C6H8O7	Isocitric Acid	Organic acids	Organic acids	6423000	6423000	8789000	15024000	25520000	19218000	1.16156	0.0455209	0.111085	1.46586	up
mws0282	C11H12N2O2	L-Tryptophan	Amino acids and derivatives	Amino acids and derivatives	34727000	34519000	32715000	15409000	8667600	10998000	1.18091	0.00429198	0.0381059	-1.53952	down
pmb2657	C10H18N4O6	Argininosuccinic acid	Organic acids	Organic acids	87225	132500	112780	709360	665620	582570	1.22083	0.00206985	0.0289959	2.5576	up
pme2735	C15H22N6O5S	S-Adenosylmethionine	Amino acids and derivatives	Amino acids and derivatives	2084500	1931700	1782700	1112900	624250	640110	1.14103	0.00758744	0.0459095	-1.28648	down
